# Supplementary material for: In silico and in vitro studies reveal complement system drives coagulation cascade in SARS-CoV-2 pathogenesis
Source: Comput Struct Biotechnol J. 2020 Nov 11;18:3734–44. doi: 10.1016/j.csbj.2020.11.005 (PMC7657020; doi:10.1016/j.csbj.2020.11.005)
Supplement: Supplementary data 2 [file mmc2.xlsx]

## Sheet: Sheet1
virus protein	Homologous Protein Gene name	UNIPROT	Gene ID for Homologus Protein	Interactor Protein	UNIPORT ID Interactor	Gene ID for Interactor Protein
S	SNCA	P37840	6622	A1BG	P04217	1
NSP13	TK1	P04183	7083	A1BG	P04217	1
NSP7	SNCA	P37840	6622	A1BG	P04217	1
NSP7	SHMT2	P34897	6472	A1BG	P04217	1
S	CFTR	P13569	1080	A2M	P01023	2
S	RAP1B	P61224	5908	A2M	P01023	2
S	CDC37	Q16543	11140	A2M	P01023	2
S	CDK7	P50613	1022	A2M	P01023	2
S	TUBA1B	P68363	10376	A2M	P01023	2
S	KRAS	P01116	3845	A2M	P01023	2
S	MLST8	Q9BVC4	64223	A2M	P01023	2
S	B2M	P61769	567	A2M	P01023	2
S	STS	P08842	412	A2M	P01023	2
S	SHBG	P04278	6462	A2M	P01023	2
S	RPP14	O95059	11102	A2M	P01023	2
NSP13	CDK7	P50613	1022	A2M	P01023	2
NSP13	EXOSC1	Q9Y3B2	51013	A2M	P01023	2
NSP13	TK1	P04183	7083	A2M	P01023	2
NSP3	A2M	P01023	2	A2M	P01023	2
NSP4	IFIT5	Q13325	24138	A2M	P01023	2
NSP4	CDK2AP2	O75956	10263	A2M	P01023	2
NSP4	RPP14	O95059	11102	A2M	P01023	2
NSP7	ACTB	P60709	60	A2M	P01023	2
NSP7	IFIT5	Q13325	24138	A2M	P01023	2
NSP7	APP	P05067	351	A2M	P01023	2
NSP7	CDC42	P60953	998	A2M	P01023	2
NSP7	CFTR	P13569	1080	A2M	P01023	2
NSP7	RAP1B	P61224	5908	A2M	P01023	2
NSP7	A2M	P01023	2	A2M	P01023	2
NSP7	FIS1	Q9Y3D6	51024	A2M	P01023	2
NSP7	HSPA5	P11021	3309	A2M	P01023	2
NSP7	CDC37	Q16543	11140	A2M	P01023	2
NSP7	CDK7	P50613	1022	A2M	P01023	2
NSP7	DNAJB1	P25685	3337	A2M	P01023	2
NSP7	EXOSC1	Q9Y3B2	51013	A2M	P01023	2
NSP7	KRAS	P01116	3845	A2M	P01023	2
NSP7	IFIT3	O14879	3437	A2M	P01023	2
NSP7	MLST8	Q9BVC4	64223	A2M	P01023	2
NSP7	CYP2C8	P10632	1558	A2M	P01023	2
NSP7	B2M	P61769	567	A2M	P01023	2
NSP7	STS	P08842	412	A2M	P01023	2
NSP7	IL10	P22301	3586	A2M	P01023	2
NSP7	GCDH	Q92947	2639	A2M	P01023	2
NSP7	RPP14	O95059	11102	A2M	P01023	2
NSP9	APP	P05067	351	A2M	P01023	2
NSP9	CTSG	P08311	1511	A2M	P01023	2
NSP9	PRTN3	P24158	5657	A2M	P01023	2
NSP9	AMBP	P02760	259	A2M	P01023	2
NSP9	KLK3	P07288	354	A2M	P01023	2
NSP9	KLK2	P20151	3817	A2M	P01023	2
ORF7a	IL1B	P01584	3553	A2M	P01023	2
NSP5	APP	P05067	351	A2M	P01023	2
NSP5	AZU1	P20160	566	A2M	P01023	2
NSP5	PRTN3	P24158	5657	A2M	P01023	2
NSP5	AMBP	P02760	259	A2M	P01023	2
NSP5	KLK3	P07288	354	A2M	P01023	2
NSP5	KLK2	P20151	3817	A2M	P01023	2
NSP7	NAA10	P41227	8260	NAT1	P18440	9
ORF7a	ICAM1	P05362	3383	NAT1	P18440	9
S	ERBB2	P04626	2064	SERPINA3	P01011	12
S	PSMA3	P25788	5684	SERPINA3	P01011	12
S	LMNB1	P20700	4001	SERPINA3	P01011	12
NSP14	POLA1	P09884	5422	SERPINA3	P01011	12
NSP13	MST1	P26927	4485	SERPINA3	P01011	12
NSP13	DDX19B	Q9UMR2	11269	SERPINA3	P01011	12
NSP13	PSMA3	P25788	5684	SERPINA3	P01011	12
NSP4	POLA1	P09884	5422	SERPINA3	P01011	12
NSP4	ELANE	P08246	1991	SERPINA3	P01011	12
NSP7	POLA1	P09884	5422	SERPINA3	P01011	12
NSP7	APP	P05067	351	SERPINA3	P01011	12
NSP7	ERBB2	P04626	2064	SERPINA3	P01011	12
NSP7	PSMA3	P25788	5684	SERPINA3	P01011	12
NSP9	APP	P05067	351	SERPINA3	P01011	12
NSP9	ELANE	P08246	1991	SERPINA3	P01011	12
NSP9	CTSG	P08311	1511	SERPINA3	P01011	12
NSP9	CMA1	P23946	1215	SERPINA3	P01011	12
NSP9	MST1	P26927	4485	SERPINA3	P01011	12
NSP9	F5	P12259	2153	SERPINA3	P01011	12
NSP9	KLK3	P07288	354	SERPINA3	P01011	12
NSP9	KLK2	P20151	3817	SERPINA3	P01011	12
NSP9	CTRC	Q99895	11330	SERPINA3	P01011	12
NSP9	KLK4	Q9Y5K2	9622	SERPINA3	P01011	12
NSP5	APP	P05067	351	SERPINA3	P01011	12
NSP5	ELANE	P08246	1991	SERPINA3	P01011	12
NSP5	CMA1	P23946	1215	SERPINA3	P01011	12
NSP5	MST1	P26927	4485	SERPINA3	P01011	12
NSP5	F5	P12259	2153	SERPINA3	P01011	12
NSP5	KLK3	P07288	354	SERPINA3	P01011	12
NSP5	KLK2	P20151	3817	SERPINA3	P01011	12
NSP5	CTRC	Q99895	11330	SERPINA3	P01011	12
NSP5	KLK4	Q9Y5K2	9622	SERPINA3	P01011	12
S	EGFR	P00533	1956	AAMP	Q13685	14
S	MAP1LC3B	Q9GZQ8	81631	AAMP	Q13685	14
S	ACE2	Q9BYF1	59272	AAMP	Q13685	14
NSP13	DICER1	Q9UPY3	23405	AAMP	Q13685	14
NSP13	PDCD4	Q53EL6	27250	AAMP	Q13685	14
NSP13	TK1	P04183	7083	AAMP	Q13685	14
NSP7	EGFR	P00533	1956	AAMP	Q13685	14
NSP7	DICER1	Q9UPY3	23405	AAMP	Q13685	14
NSP7	MAP1LC3B	Q9GZQ8	81631	AAMP	Q13685	14
NSP7	ACE2	Q9BYF1	59272	AAMP	Q13685	14
S	YWHAZ	P63104	7534	AANAT	Q16613	15
S	F2	P00734	2147	AANAT	Q16613	15
NSP4	F2	P00734	2147	AANAT	Q16613	15
NSP7	PRKACA	P17612	5566	AANAT	Q16613	15
NSP7	YWHAZ	P63104	7534	AANAT	Q16613	15
NSP7	F2	P00734	2147	AANAT	Q16613	15
NSP9	F2	P00734	2147	AANAT	Q16613	15
NSP5	F2	P00734	2147	AANAT	Q16613	15
NSP16	CIAPIN1	Q6FI81	57019	AARS	P49588	16
S	FN1	P02751	2335	AARS	P49588	16
S	NTRK1	P04629	4914	AARS	P49588	16
S	STAT1	P42224	6772	AARS	P49588	16
S	HSP90AA1	P07900	3320	AARS	P49588	16
S	YWHAZ	P63104	7534	AARS1	P49588	16
S	EIF4A3	P38919	9775	AARS	P49588	16
S	PDIA3	P30101	2923	AARS	P49588	16
S	STAT5B	P51692	6777	AARS	P49588	16
NSP14	CIAPIN1	Q6FI81	57019	AARS	P49588	16
NSP14	ASNS	P08243	440	AARS	P49588	16
NSP14	MSH2	P43246	4436	AARS	P49588	16
NSP13	EIF4A3	P38919	9775	AARS	P49588	16
NSP15	STAT1	P42224	6772	AARS	P49588	16
NSP4	HSP90AB1	P08238	3326	AARS	P49588	16
NSP4	HSP90AB1	P08238	3326	AARS1	P49588	16
NSP4	HSP90AA1	P07900	3320	AARS	P49588	16
NSP4	CDK2	P24941	1017	AARS	P49588	16
NSP4	EIF4A3	P38919	9775	AARS	P49588	16
NSP4	EEF2K	O00418	29904	AARS	P49588	16
NSP4	STAT5B	P51692	6777	AARS	P49588	16
NSP4	MSH2	P43246	4436	AARS	P49588	16
NSP7	HSP90AB1	P08238	3326	AARS	P49588	16
NSP7	HSP90AB1	P08238	3326	AARS1	P49588	16
NSP7	STAT1	P42224	6772	AARS	P49588	16
NSP7	HSP90AA1	P07900	3320	AARS	P49588	16
NSP7	YWHAZ	P63104	7534	AARS1	P49588	16
NSP7	EIF4A3	P38919	9775	AARS	P49588	16
NSP7	ITGA4	P13612	3676	AARS	P49588	16
NSP7	SIRT7	Q9NRC8	51547	AARS	P49588	16
NSP7	STAT5B	P51692	6777	AARS	P49588	16
NSP12	EIF4A3	P38919	9775	AARS	P49588	16
NSP12	SBDS	Q9Y3A5	51119	AARS	P49588	16
NSP16	HSD17B14	Q9BPX1	51171	ABAT	P80404	18
S	PDCD6IP	Q8WUM4	10015	ABAT	P80404	18
S	PRPF8	Q6P2Q9	10594	ABAT	P80404	18
NSP13	PRPF8	Q6P2Q9	10594	ABAT	P80404	18
NSP4	PDCD6IP	Q8WUM4	10015	ABAT	P80404	18
NSP4	PRPF8	Q6P2Q9	10594	ABAT	P80404	18
NSP4	SOD2	P04179	6648	ABAT	P80404	18
NSP7	PDCD6IP	Q8WUM4	10015	ABAT	P80404	18
NSP7	PRPF8	Q6P2Q9	10594	ABAT	P80404	18
NSP12	PRPF8	Q6P2Q9	10594	ABAT	P80404	18
S	APOA1	P02647	335	ABCA1	O95477	19
S	PRPF8	Q6P2Q9	10594	ABCA1	O95477	19
S	IKBKG	Q9Y6K9	8517	ABCA1	O95477	19
S	COPS5	Q92905	10987	ABCA1	O95477	19
S	COPS2	P61201	9318	ABCA1	O95477	19
S	HGS	O14964	9146	ABCA1	O95477	19
S	STX12	Q86Y82	23673	ABCA1	O95477	19
NSP13	PRPF8	Q6P2Q9	10594	ABCA1	O95477	19
NSP4	TIAM1	Q13009	7074	ABCA1	O95477	19
NSP4	PRPF8	Q6P2Q9	10594	ABCA1	O95477	19
NSP4	COPS5	Q92905	10987	ABCA1	O95477	19
NSP4	COPS2	P61201	9318	ABCA1	O95477	19
NSP4	NR1H2	P55055	7376	ABCA1	O95477	19
NSP7	PRKACA	P17612	5566	ABCA1	O95477	19
NSP7	CDC42	P60953	998	ABCA1	O95477	19
NSP7	LIN7C	Q9NUP9	55327	ABCA1	O95477	19
NSP7	PRPF8	Q6P2Q9	10594	ABCA1	O95477	19
NSP7	FADD	Q13158	8772	ABCA1	O95477	19
NSP7	IKBKG	Q9Y6K9	8517	ABCA1	O95477	19
NSP7	COPS5	Q92905	10987	ABCA1	O95477	19
NSP7	COPS2	P61201	9318	ABCA1	O95477	19
NSP7	RELA	Q04206	5970	ABCA1	O95477	19
NSP7	NR1H2	P55055	7376	ABCA1	O95477	19
NSP7	CSNK2A1	P68400	1457	ABCA1	O95477	19
NSP7	FUS	P35637	2521	ABCA1	O95477	19
NSP7	STX12	Q86Y82	23673	ABCA1	O95477	19
NSP8	IKBKG	Q9Y6K9	8517	ABCA1	O95477	19
NSP8	HGS	O14964	9146	ABCA1	O95477	19
NSP12	PRPF8	Q6P2Q9	10594	ABCA1	O95477	19
S	MYC	P01106	4609	ABCA2	Q9BZC7	20
NSP7	DRD2	P14416	1813	ABCA2	Q9BZC7	20
NSP7	YWHAH	Q04917	7533	ABCA2	Q9BZC7	20
S	LAMP3	Q9UQV4	27074	ABCA3	Q99758	21
S	PTH1R	Q03431	5745	ABCA3	Q99758	21
S	MCOLN3	Q8TDD5	55283	ABCA3	Q99758	21
S	HTR2B	P41595	3357	ABCA3	Q99758	21
S	GNAI1	P63096	2770	ABCA3	Q99758	21
S	HLA-E	P13747	3133	ABCA3	Q99758	21
NSP7	PTH1R	Q03431	5745	ABCA3	Q99758	21
NSP7	HTR2B	P41595	3357	ABCA3	Q99758	21
NSP7	GNAI1	P63096	2770	ABCA3	Q99758	21
NSP9	SPINT2	O43291	10653	ABCA3	Q99758	21
NSP5	SPINT2	O43291	10653	ABCA3	Q99758	21
S	NTRK1	P04629	4914	ABCB7	O75027	22
S	NDUFB6	O95139	4712	ABCB7	O75027	22
S	MRPL10	Q7Z7H8	124995	ABCB7	O75027	22
S	MRPL58	Q14197	3396	ABCB7	O75027	22
S	NDUFA4	O00483	4697	ABCB7	O75027	22
NSP4	FKBP8	Q14318	23770	ABCB7	O75027	22
NSP4	NDUFB6	O95139	4712	ABCB7	O75027	22
NSP7	APP	P05067	351	ABCB7	O75027	22
NSP7	FKBP8	Q14318	23770	ABCB7	O75027	22
NSP7	NDUFB6	O95139	4712	ABCB7	O75027	22
NSP9	APP	P05067	351	ABCB7	O75027	22
NSP5	APP	P05067	351	ABCB7	O75027	22
NSP16	DIMT1	Q9UNQ2	27292	ABCF1	Q8NE71	23
S	FN1	P02751	2335	ABCF1	Q8NE71	23
S	NTRK1	P04629	4914	ABCF1	Q8NE71	23
S	PSMC5	P62195	5705	ABCF1	Q8NE71	23
S	CDC5L	Q99459	988	ABCF1	Q8NE71	23
S	SNW1	Q13573	22938	ABCF1	Q8NE71	23
S	COPS5	Q92905	10987	ABCF1	Q8NE71	23
S	DYNC1I2	Q13409	1781	ABCF1	Q8NE71	23
S	MCM2	P49736	4171	ABCF1	Q8NE71	23
S	DDX1	Q92499	1653	ABCF1	Q8NE71	23
S	CUL2	Q13617	8453	ABCF1	Q8NE71	23
S	PSMC6	P62333	5706	ABCF1	Q8NE71	23
S	PSMD7	P51665	5713	ABCF1	Q8NE71	23
S	OTUB1	Q96FW1	55611	ABCF1	Q8NE71	23
S	PSMD13	Q9UNM6	5719	ABCF1	Q8NE71	23
S	JUN	P05412	3725	ABCF1	Q8NE71	23
S	PSMD8	P48556	5714	ABCF1	Q8NE71	23
NSP14	CNOT1	A5YKK6	23019	ABCF1	Q8NE71	23
NSP14	EIF2B2	P49770	8892	ABCF1	Q8NE71	23
NSP14	EIF2B3	Q9NR50	8891	ABCF1	Q8NE71	23
NSP14	DIMT1	Q9UNQ2	27292	ABCF1	Q8NE71	23
NSP13	DHX9	Q08211	1660	ABCF1	Q8NE71	23
NSP13	PSMC5	P62195	5705	ABCF1	Q8NE71	23
NSP13	CDC5L	Q99459	988	ABCF1	Q8NE71	23
NSP13	SNW1	Q13573	22938	ABCF1	Q8NE71	23
NSP13	CNOT1	A5YKK6	23019	ABCF1	Q8NE71	23
NSP13	PSMC6	P62333	5706	ABCF1	Q8NE71	23
NSP13	PSMD7	P51665	5713	ABCF1	Q8NE71	23
NSP13	PSMD13	Q9UNM6	5719	ABCF1	Q8NE71	23
NSP13	PSMD8	P48556	5714	ABCF1	Q8NE71	23
NSP15	DIMT1	Q9UNQ2	27292	ABCF1	Q8NE71	23
NSP3	DIMT1	Q9UNQ2	27292	ABCF1	Q8NE71	23
NSP4	CDC5L	Q99459	988	ABCF1	Q8NE71	23
NSP4	SNW1	Q13573	22938	ABCF1	Q8NE71	23
NSP4	COPS5	Q92905	10987	ABCF1	Q8NE71	23
NSP4	CUL2	Q13617	8453	ABCF1	Q8NE71	23
NSP4	EIF2B2	P49770	8892	ABCF1	Q8NE71	23
NSP4	EIF2B3	Q9NR50	8891	ABCF1	Q8NE71	23
NSP4	PSMD7	P51665	5713	ABCF1	Q8NE71	23
NSP4	PSMD13	Q9UNM6	5719	ABCF1	Q8NE71	23
NSP4	PSMD8	P48556	5714	ABCF1	Q8NE71	23
NSP7	APP	P05067	351	ABCF1	Q8NE71	23
NSP7	PSMC5	P62195	5705	ABCF1	Q8NE71	23
NSP7	CDC5L	Q99459	988	ABCF1	Q8NE71	23
NSP7	SNW1	Q13573	22938	ABCF1	Q8NE71	23
NSP7	CNOT1	A5YKK6	23019	ABCF1	Q8NE71	23
NSP7	COPS5	Q92905	10987	ABCF1	Q8NE71	23
NSP7	DYNC1I2	Q13409	1781	ABCF1	Q8NE71	23
NSP7	SIRT7	Q9NRC8	51547	ABCF1	Q8NE71	23
NSP7	CUL2	Q13617	8453	ABCF1	Q8NE71	23
NSP7	EIF2B2	P49770	8892	ABCF1	Q8NE71	23
NSP7	EIF2B3	Q9NR50	8891	ABCF1	Q8NE71	23
NSP7	NELFB	Q8WX92	25920	ABCF1	Q8NE71	23
NSP7	PSMC6	P62333	5706	ABCF1	Q8NE71	23
NSP7	PSMD7	P51665	5713	ABCF1	Q8NE71	23
NSP7	OTUB1	Q96FW1	55611	ABCF1	Q8NE71	23
NSP7	PSMD13	Q9UNM6	5719	ABCF1	Q8NE71	23
NSP7	PSMD8	P48556	5714	ABCF1	Q8NE71	23
NSP9	APP	P05067	351	ABCF1	Q8NE71	23
ORF7a	OBSL1	O75147	23363	ABCF1	Q8NE71	23
NSP5	APP	P05067	351	ABCF1	Q8NE71	23
NSP12	CDC5L	Q99459	988	ABCF1	Q8NE71	23
NSP12	SNW1	Q13573	22938	ABCF1	Q8NE71	23
NSP16	USP7	Q93009	7874	ABL1	P00519	25
NSP16	UBC	P0CG48	7316	ABL1	P00519	25
S	SPAG9	O60271	9043	ABL1	P00519	25
S	BIN1	O00499	274	ABL1	P00519	25
S	SPTA1	P02549	6708	ABL1	P00519	25
S	MICAL1	Q8TDZ2	64780	ABL1	P00519	25
S	WASF1	Q92558	8936	ABL1	P00519	25
S	ABI2	Q9NYB9	10152	ABL1	P00519	25
S	EGFR	P00533	1956	ABL1	P00519	25
S	ERBB2	P04626	2064	ABL1	P00519	25
S	ERBB3	P21860	2065	ABL1	P00519	25
S	PDE4D	Q08499	5144	ABL1	P00519	25
S	CREB1	P16220	1385	ABL1	P00519	25
S	MAPT	P10636	4137	ABL1	P00519	25
S	NTRK1	P04629	4914	ABL1	P00519	25
S	HSP90AA1	P07900	3320	ABL1	P00519	25
S	C3	P01024	718	ABL1	P00519	25
S	NCSTN	Q92542	23385	ABL1	P00519	25
S	ERBB4	Q15303	2066	ABL1	P00519	25
S	YWHAZ	P63104	7534	ABL1	P00519	25
S	BRCA1	P38398	672	ABL1	P00519	25
S	PIK3R1	P27986	5295	ABL1	P00519	25
S	TERF1	P54274	7013	ABL1	P00519	25
S	DDB2	Q92466	1643	ABL1	P00519	25
S	GTF2F1	P35269	2962	ABL1	P00519	25
S	ITGB2	P05107	3689	ABL1	P00519	25
S	SH3KBP1	Q96B97	30011	ABL1	P00519	25
S	ZAP70	P43403	7535	ABL1	P00519	25
S	RAN	P62826	5901	ABL1	P00519	25
S	RB1	P06400	5925	ABL1	P00519	25
S	TERT	O14746	7015	ABL1	P00519	25
S	DDB1	Q16531	1642	ABL1	P00519	25
S	MTOR	P42345	2475	ABL1	P00519	25
S	UBC	P0CG48	7316	ABL1	P00519	25
S	YWHAB	P31946	7529	ABL1	P00519	25
S	PSMA4	P25789	5685	ABL1	P00519	25
S	PSMA7	O14818	5688	ABL1	P00519	25
S	PFDN4	Q9NQP4	5203	ABL1	P00519	25
S	SOS1	Q07889	6654	ABL1	P00519	25
S	STK4	Q13043	6789	ABL1	P00519	25
S	RASA1	P20936	5921	ABL1	P00519	25
S	POLR2A	P24928	5430	ABL1	P00519	25
S	RPS21	P63220	6227	ABL1	P00519	25
S	FOS	P01100	2353	ABL1	P00519	25
S	SFN	P31947	2810	ABL1	P00519	25
S	YWHAG	P61981	7532	ABL1	P00519	25
S	CBLB	Q13191	868	ABL1	P00519	25
S	JUN	P05412	3725	ABL1	P00519	25
S	PSMD4	P55036	5710	ABL1	P00519	25
S	TOP1	P11387	7150	ABL1	P00519	25
NSP14	UBC	P0CG48	7316	ABL1	P00519	25
NSP13	CASP9	P55211	842	ABL1	P00519	25
NSP13	DDX5	P17844	1655	ABL1	P00519	25
NSP13	GTF2F1	P35269	2962	ABL1	P00519	25
NSP13	RAD51	Q06609	5888	ABL1	P00519	25
NSP13	PSMA4	P25789	5685	ABL1	P00519	25
NSP13	PSMA7	O14818	5688	ABL1	P00519	25
NSP13	POLR2A	P24928	5430	ABL1	P00519	25
NSP13	PSMD4	P55036	5710	ABL1	P00519	25
NSP13	MAVS	Q7Z434	57506	ABL1	P00519	25
NSP2	AP2B1	P63010	163	ABL1	P00519	25
NSP4	BCAR1	P56945	9564	ABL1	P00519	25
NSP4	PDE4D	Q08499	5144	ABL1	P00519	25
NSP4	HSP90AA1	P07900	3320	ABL1	P00519	25
NSP4	C3	P01024	718	ABL1	P00519	25
NSP4	PIK3R1	P27986	5295	ABL1	P00519	25
NSP4	ATR	Q13535	545	ABL1	P00519	25
NSP4	UBC	P0CG48	7316	ABL1	P00519	25
NSP4	YWHAB	P31946	7529	ABL1	P00519	25
NSP4	YWHAQ	P27348	10971	ABL1	P00519	25
NSP4	RASA1	P20936	5921	ABL1	P00519	25
NSP4	SFN	P31947	2810	ABL1	P00519	25
NSP4	YWHAG	P61981	7532	ABL1	P00519	25
NSP4	PSMD4	P55036	5710	ABL1	P00519	25
NSP7	SPTA1	P02549	6708	ABL1	P00519	25
NSP7	BCAR1	P56945	9564	ABL1	P00519	25
NSP7	WASF1	Q92558	8936	ABL1	P00519	25
NSP7	SRC	P12931	6714	ABL1	P00519	25
NSP7	CTNNB1	P35222	1499	ABL1	P00519	25
NSP7	ABI2	Q9NYB9	10152	ABL1	P00519	25
NSP7	APP	P05067	351	ABL1	P00519	25
NSP7	AP2B1	P63010	163	ABL1	P00519	25
NSP7	EGFR	P00533	1956	ABL1	P00519	25
NSP7	ERBB2	P04626	2064	ABL1	P00519	25
NSP7	PDE4D	Q08499	5144	ABL1	P00519	25
NSP7	CASP9	P55211	842	ABL1	P00519	25
NSP7	HSPA8	P11142	3312	ABL1	P00519	25
NSP7	MAPT	P10636	4137	ABL1	P00519	25
NSP7	HSP90AA1	P07900	3320	ABL1	P00519	25
NSP7	C3	P01024	718	ABL1	P00519	25
NSP7	NCSTN	Q92542	23385	ABL1	P00519	25
NSP7	BCL2L1	Q07817	598	ABL1	P00519	25
NSP7	YWHAZ	P63104	7534	ABL1	P00519	25
NSP7	PIK3R1	P27986	5295	ABL1	P00519	25
NSP7	YWHAE	P62258	7531	ABL1	P00519	25
NSP7	TERF1	P54274	7013	ABL1	P00519	25
NSP7	ATM	Q13315	472	ABL1	P00519	25
NSP7	GTF2F1	P35269	2962	ABL1	P00519	25
NSP7	ITGB2	P05107	3689	ABL1	P00519	25
NSP7	ZAP70	P43403	7535	ABL1	P00519	25
NSP7	LATS2	Q9NRM7	26524	ABL1	P00519	25
NSP7	RAN	P62826	5901	ABL1	P00519	25
NSP7	TP53	P04637	7157	ABL1	P00519	25
NSP7	STUB1	Q9UNE7	10273	ABL1	P00519	25
NSP7	RB1	P06400	5925	ABL1	P00519	25
NSP7	EP300	Q09472	2033	ABL1	P00519	25
NSP7	ATR	Q13535	545	ABL1	P00519	25
NSP7	TERT	O14746	7015	ABL1	P00519	25
NSP7	CBL	P22681	867	ABL1	P00519	25
NSP7	DDB1	Q16531	1642	ABL1	P00519	25
NSP7	JAK1	P23458	3716	ABL1	P00519	25
NSP7	MTOR	P42345	2475	ABL1	P00519	25
NSP7	UBC	P0CG48	7316	ABL1	P00519	25
NSP7	HUWE1	Q7Z6Z7	10075	ABL1	P00519	25
NSP7	YWHAB	P31946	7529	ABL1	P00519	25
NSP7	YWHAQ	P27348	10971	ABL1	P00519	25
NSP7	YWHAH	Q04917	7533	ABL1	P00519	25
NSP7	PSMA4	P25789	5685	ABL1	P00519	25
NSP7	PSMA7	O14818	5688	ABL1	P00519	25
NSP7	YAP1	P46937	10413	ABL1	P00519	25
NSP7	PFDN4	Q9NQP4	5203	ABL1	P00519	25
NSP7	SOS1	Q07889	6654	ABL1	P00519	25
NSP7	BAG1	Q99933	573	ABL1	P00519	25
NSP7	POLR2A	P24928	5430	ABL1	P00519	25
NSP7	RPS21	P63220	6227	ABL1	P00519	25
NSP7	SPTAN1	Q13813	6709	ABL1	P00519	25
NSP7	SFN	P31947	2810	ABL1	P00519	25
NSP7	YWHAG	P61981	7532	ABL1	P00519	25
NSP7	CBLB	Q13191	868	ABL1	P00519	25
NSP7	PSMD4	P55036	5710	ABL1	P00519	25
NSP7	FUS	P35637	2521	ABL1	P00519	25
NSP7	PARP1	P09874	142	ABL1	P00519	25
NSP8	SPAG9	O60271	9043	ABL1	P00519	25
NSP8	WASF1	Q92558	8936	ABL1	P00519	25
NSP8	ABI2	Q9NYB9	10152	ABL1	P00519	25
NSP9	APP	P05067	351	ABL1	P00519	25
NSP9	C3	P01024	718	ABL1	P00519	25
NSP9	UBC	P0CG48	7316	ABL1	P00519	25
ORF3a.	GTF2F1	P35269	2962	ABL1	P00519	25
ORF3a.	POLR2A	P24928	5430	ABL1	P00519	25
NSP5	APP	P05067	351	ABL1	P00519	25
NSP5	C3	P01024	718	ABL1	P00519	25
NSP5	MAVS	Q7Z434	57506	ABL1	P00519	25
NSP12	POLR2A	P24928	5430	ABL1	P00519	25
S	EGFR	P00533	1956	ABL2	P42684	27
S	ERBB2	P04626	2064	ABL2	P42684	27
S	ERBB3	P21860	2065	ABL2	P42684	27
S	NTRK1	P04629	4914	ABL2	P42684	27
S	ERBB4	Q15303	2066	ABL2	P42684	27
S	CDC37	Q16543	11140	ABL2	P42684	27
S	PSMA7	O14818	5688	ABL2	P42684	27
NSP13	PSMA7	O14818	5688	ABL2	P42684	27
NSP2	HRAS	P01112	3265	ABL2	P42684	27
NSP7	EGFR	P00533	1956	ABL2	P42684	27
NSP7	ERBB2	P04626	2064	ABL2	P42684	27
NSP7	CDC37	Q16543	11140	ABL2	P42684	27
NSP7	JAK1	P23458	3716	ABL2	P42684	27
NSP7	PSMA7	O14818	5688	ABL2	P42684	27
NSP7	HRAS	P01112	3265	ABL2	P42684	27
NSP7	STAT3	P40763	6774	ABL2	P42684	27
NSP7	BAG5	Q9UL15	9529	ABL2	P42684	27
NSP7	APP	P05067	351	ABR	Q12979	29
NSP7	TP53	P04637	7157	ABR	Q12979	29
NSP7	CEP57	Q86XR8	9702	ABR	Q12979	29
NSP9	APP	P05067	351	ABR	Q12979	29
NSP5	APP	P05067	351	ABR	Q12979	29
NSP16	RPS19	P39019	6223	ACAA1	P09110	30
S	RPS19	P39019	6223	ACAA1	P09110	30
S	EIF1AX	P47813	1964	ACAA1	P09110	30
S	JUN	P05412	3725	ACAA1	P09110	30
S	MRPL53	Q96EL3	116540	ACAA1	P09110	30
S	NDUFA2	O43678	4695	ACAA1	P09110	30
S	NDUFA7	O95182	4701	ACAA1	P09110	30
NSP14	RPS19	P39019	6223	ACAA1	P09110	30
NSP13	SF3B4	Q15427	10262	ACAA1	P09110	30
NSP15	RPS19	P39019	6223	ACAA1	P09110	30
NSP4	PEX5	P50542	5830	ACAA1	P09110	30
NSP7	RPS19	P39019	6223	ACAA1	P09110	30
NSP7	PEX5	P50542	5830	ACAA1	P09110	30
NSP7	EIF1AX	P47813	1964	ACAA1	P09110	30
NSP7	SCP2	P22307	6342	ACAA1	P09110	30
NSP7	NDUFA2	O43678	4695	ACAA1	P09110	30
NSP7	NDUFA7	O95182	4701	ACAA1	P09110	30
NSP7	SF3B4	Q15427	10262	ACAA1	P09110	30
NSP12	SBDS	Q9Y3A5	51119	ACAA1	P09110	30
S	EGFR	P00533	1956	ACACA	Q13085	31
S	FN1	P02751	2335	ACACA	Q13085	31
S	VCP	P55072	7415	ACACA	Q13085	31
S	NTRK1	P04629	4914	ACACA	Q13085	31
S	KIF5B	P33176	3799	ACACA	Q13085	31
S	BRCA1	P38398	672	ACACA	Q13085	31
S	CCT3	P49368	7203	ACACA	Q13085	31
S	UBE2N	P61088	7334	ACACA	Q13085	31
S	PSMB2	P49721	5690	ACACA	Q13085	31
S	PSMB7	Q99436	5695	ACACA	Q13085	31
S	RIOK2	Q9BVS4	55781	ACACA	Q13085	31
S	STK3	Q13188	6788	ACACA	Q13085	31
S	PSMC6	P62333	5706	ACACA	Q13085	31
S	PSMD2	Q13200	5708	ACACA	Q13085	31
S	NDUFA4	O00483	4697	ACACA	Q13085	31
NSP13	VCP	P55072	7415	ACACA	Q13085	31
NSP13	PSMB2	P49721	5690	ACACA	Q13085	31
NSP13	PSMB7	Q99436	5695	ACACA	Q13085	31
NSP13	PSMC6	P62333	5706	ACACA	Q13085	31
NSP13	PSMD2	Q13200	5708	ACACA	Q13085	31
NSP4	ERCC6L	Q2NKX8	54821	ACACA	Q13085	31
NSP4	EEF2K	O00418	29904	ACACA	Q13085	31
NSP4	IFIT1	P09914	3434	ACACA	Q13085	31
NSP4	PSMD2	Q13200	5708	ACACA	Q13085	31
NSP7	EGFR	P00533	1956	ACACA	Q13085	31
NSP7	VCP	P55072	7415	ACACA	Q13085	31
NSP7	CCT3	P49368	7203	ACACA	Q13085	31
NSP7	ILK	Q13418	3611	ACACA	Q13085	31
NSP7	SIRT7	Q9NRC8	51547	ACACA	Q13085	31
NSP7	CBL	P22681	867	ACACA	Q13085	31
NSP7	ERCC6L	Q2NKX8	54821	ACACA	Q13085	31
NSP7	PSMB2	P49721	5690	ACACA	Q13085	31
NSP7	PSMB7	Q99436	5695	ACACA	Q13085	31
NSP7	IFIT1	P09914	3434	ACACA	Q13085	31
NSP7	PSMC6	P62333	5706	ACACA	Q13085	31
NSP7	PSMD2	Q13200	5708	ACACA	Q13085	31
NSP7	CSNK2A1	P68400	1457	ACACA	Q13085	31
NSP7	FUS	P35637	2521	ACACA	Q13085	31
NSP9	PRKAA1	Q13131	5562	ACACA	Q13085	31
NSP9	PRKAA2	P54646	5563	ACACA	Q13085	31
NSP9	PRKAB1	Q9Y478	5564	ACACA	Q13085	31
NSP9	PRKAG1	P54619	5571	ACACA	Q13085	31
S	CD247	P20963	919	ACACB	O00763	32
NSP7	HUWE1	Q7Z6Z7	10075	ACACB	O00763	32
NSP9	PRKAA2	P54646	5563	ACACB	O00763	32
S	NTRK1	P04629	4914	ACADM	P11310	34
S	CALM1	P0DP23	801	ACADM	P11310	34
S	PSMC2	P35998	5701	ACADM	P11310	34
S	JUN	P05412	3725	ACADM	P11310	34
NSP14	DDX39B	Q13838	7919	ACADM	P11310	34
NSP14	NFS1	Q9Y697	9054	ACADM	P11310	34
NSP13	PSMC2	P35998	5701	ACADM	P11310	34
NSP13	DDX39B	Q13838	7919	ACADM	P11310	34
NSP2	PPP2R1A	P30153	5518	ACADM	P11310	34
NSP4	PPP2R1A	P30153	5518	ACADM	P11310	34
NSP7	ACADM	P11310	34	ACADM	P11310	34
NSP7	CALM1	P0DP23	801	ACADM	P11310	34
NSP7	ARF1	P84077	375	ACADM	P11310	34
NSP7	CUL3	Q13618	8452	ACADM	P11310	34
NSP7	CAND1	Q86VP6	55832	ACADM	P11310	34
NSP7	PPP2R1A	P30153	5518	ACADM	P11310	34
NSP7	PSMC2	P35998	5701	ACADM	P11310	34
NSP7	ETFA	P13804	2108	ACADM	P11310	34
NSP7	HIBCH	Q6NVY1	26275	ACADM	P11310	34
NSP7	IDH3A	P50213	3419	ACADM	P11310	34
NSP8	CALM1	P0DP23	801	ACADM	P11310	34
S	EGFR	P00533	1956	ACADSB	P45954	36
NSP7	EGFR	P00533	1956	ACADSB	P45954	36
NSP7	ACAD8	Q9UKU7	27034	ACADSB	P45954	36
S	NTRK1	P04629	4914	ACADVL	P49748	37
S	EIF4A3	P38919	9775	ACADVL	P49748	37
S	KIF2A	O00139	3796	ACADVL	P49748	37
S	MCM2	P49736	4171	ACADVL	P49748	37
S	RPSA	P08865	3921	ACADVL	P49748	37
S	ATF2	P15336	1386	ACADVL	P49748	37
S	ACADVL	P49748	37	ACADVL	P49748	37
S	MRPL58	Q14197	3396	ACADVL	P49748	37
S	NDUFA4	O00483	4697	ACADVL	P49748	37
NSP13	EIF4A3	P38919	9775	ACADVL	P49748	37
NSP4	EIF4A3	P38919	9775	ACADVL	P49748	37
NSP4	EEF2K	O00418	29904	ACADVL	P49748	37
NSP4	ACADVL	P49748	37	ACADVL	P49748	37
NSP7	ALB	P02768	213	ACADVL	P49748	37
NSP7	EIF4A3	P38919	9775	ACADVL	P49748	37
NSP7	RPSA	P08865	3921	ACADVL	P49748	37
NSP7	HIBCH	Q6NVY1	26275	ACADVL	P49748	37
NSP12	EIF4A3	P38919	9775	ACADVL	P49748	37
S	NTRK1	P04629	4914	ACAT1	P24752	38
S	ERCC2	P18074	2068	ACAT1	P24752	38
S	CUL1	Q13616	8454	ACAT1	P24752	38
S	COPS5	Q92905	10987	ACAT1	P24752	38
S	SFPQ	P23246	6421	ACAT1	P24752	38
S	DDB1	Q16531	1642	ACAT1	P24752	38
NSP13	ERCC2	P18074	2068	ACAT1	P24752	38
NSP4	COPS5	Q92905	10987	ACAT1	P24752	38
NSP7	ERCC2	P18074	2068	ACAT1	P24752	38
NSP7	ITGA4	P13612	3676	ACAT1	P24752	38
NSP7	CUL3	Q13618	8452	ACAT1	P24752	38
NSP7	CUL1	Q13616	8454	ACAT1	P24752	38
NSP7	COPS5	Q92905	10987	ACAT1	P24752	38
NSP7	SIRT7	Q9NRC8	51547	ACAT1	P24752	38
NSP7	DDB1	Q16531	1642	ACAT1	P24752	38
NSP7	AGXT	P21549	189	ACAT1	P24752	38
NSP7	FUS	P35637	2521	ACAT1	P24752	38
ORF3a.	ERCC2	P18074	2068	ACAT1	P24752	38
NSP16	PABPC1	P11940	26986	ACAT2	Q9BWD1	39
NSP16	SPR	P35270	6697	ACAT2	Q9BWD1	39
S	VASP	P50552	7408	ACAT2	Q9BWD1	39
S	NTRK1	P04629	4914	ACAT2	Q9BWD1	39
S	TERF1	P54274	7013	ACAT2	Q9BWD1	39
S	PFDN4	Q9NQP4	5203	ACAT2	Q9BWD1	39
S	PIR	O00625	8544	ACAT2	Q9BWD1	39
S	MLST8	Q9BVC4	64223	ACAT2	Q9BWD1	39
S	UBA3	Q8TBC4	9039	ACAT2	Q9BWD1	39
NSP14	PABPC1	P11940	26986	ACAT2	Q9BWD1	39
NSP14	UBA3	Q8TBC4	9039	ACAT2	Q9BWD1	39
NSP7	TUBB3	Q13509	10381	ACAT2	Q9BWD1	39
NSP7	YWHAE	P62258	7531	ACAT2	Q9BWD1	39
NSP7	TERF1	P54274	7013	ACAT2	Q9BWD1	39
NSP7	PFDN4	Q9NQP4	5203	ACAT2	Q9BWD1	39
NSP7	UBE2L3	P68036	7332	ACAT2	Q9BWD1	39
NSP7	MLST8	Q9BVC4	64223	ACAT2	Q9BWD1	39
NSP7	SSU72	Q9NP77	29101	ACAT2	Q9BWD1	39
NSP7	CSNK2A1	P68400	1457	ACAT2	Q9BWD1	39
NSP9	UBA3	Q8TBC4	9039	ACAT2	Q9BWD1	39
NSP7	PRKACA	P17612	5566	ASIC1	P78348	41
NSP7	PRKACA	P17612	5566	ACCN2	P78348	41
S	ACHE	P22303	43	ACHE	P22303	43
S	COLQ	Q9Y215	8292	ACHE	P22303	43
S	LAMB1	P07942	3912	ACHE	P22303	43
NSP7	APP	P05067	351	ACHE	P22303	43
NSP9	APP	P05067	351	ACHE	P22303	43
NSP5	APP	P05067	351	ACHE	P22303	43
NSP16	UBC	P0CG48	7316	ACLY	P53396	47
NSP16	PRMT1	Q99873	3276	ACLY	P53396	47
S	FN1	P02751	2335	ACLY	P53396	47
S	NTRK1	P04629	4914	ACLY	P53396	47
S	TERF1	P54274	7013	ACLY	P53396	47
S	MCM2	P49736	4171	ACLY	P53396	47
S	NUP107	P57740	57122	ACLY	P53396	47
S	CUL2	Q13617	8453	ACLY	P53396	47
S	UBC	P0CG48	7316	ACLY	P53396	47
S	EEF1D	P29692	1936	ACLY	P53396	47
S	KPNA2	P52292	3838	ACLY	P53396	47
S	TRIM25	Q14258	7706	ACLY	P53396	47
S	HGS	O14964	9146	ACLY	P53396	47
S	JUN	P05412	3725	ACLY	P53396	47
NSP14	UBC	P0CG48	7316	ACLY	P53396	47
NSP14	CTH	P32929	1491	ACLY	P53396	47
NSP14	PRMT1	Q99873	3276	ACLY	P53396	47
NSP4	TERF2	Q15554	7014	ACLY	P53396	47
NSP4	CUL2	Q13617	8453	ACLY	P53396	47
NSP4	UBC	P0CG48	7316	ACLY	P53396	47
NSP7	KAT2B	Q92831	8850	ACLY	P53396	47
NSP7	PRKACA	P17612	5566	ACLY	P53396	47
NSP7	APP	P05067	351	ACLY	P53396	47
NSP7	TERF2	Q15554	7014	ACLY	P53396	47
NSP7	CUL3	Q13618	8452	ACLY	P53396	47
NSP7	TERF1	P54274	7013	ACLY	P53396	47
NSP7	CAND1	Q86VP6	55832	ACLY	P53396	47
NSP7	STIP1	P31948	10963	ACLY	P53396	47
NSP7	SIRT7	Q9NRC8	51547	ACLY	P53396	47
NSP7	NUP107	P57740	57122	ACLY	P53396	47
NSP7	CUL2	Q13617	8453	ACLY	P53396	47
NSP7	UBC	P0CG48	7316	ACLY	P53396	47
NSP7	HUWE1	Q7Z6Z7	10075	ACLY	P53396	47
NSP7	KPNA2	P52292	3838	ACLY	P53396	47
NSP7	MCM6	Q14566	4175	ACLY	P53396	47
NSP8	HGS	O14964	9146	ACLY	P53396	47
NSP9	APP	P05067	351	ACLY	P53396	47
NSP9	UBC	P0CG48	7316	ACLY	P53396	47
NSP9	PRKAB1	Q9Y478	5564	ACLY	P53396	47
ORF7a	OBSL1	O75147	23363	ACLY	P53396	47
NSP5	APP	P05067	351	ACLY	P53396	47
S	NTRK1	P04629	4914	ACO1	P21399	48
S	LGALS1	P09382	3956	ACO1	P21399	48
S	DDR1	Q08345	780	ACO1	P21399	48
NSP7	APP	P05067	351	ACO1	P21399	48
NSP7	SHMT2	P34897	6472	ACO1	P21399	48
NSP9	APP	P05067	351	ACO1	P21399	48
NSP5	APP	P05067	351	ACO1	P21399	48
S	NTRK1	P04629	4914	ACO2	Q99798	50
S	SRRM2	Q9UQ35	23524	ACO2	Q99798	50
S	PSMD4	P55036	5710	ACO2	Q99798	50
NSP13	SRRM2	Q9UQ35	23524	ACO2	Q99798	50
NSP13	PSMD4	P55036	5710	ACO2	Q99798	50
NSP4	SRRM2	Q9UQ35	23524	ACO2	Q99798	50
NSP4	PSMD4	P55036	5710	ACO2	Q99798	50
NSP4	SOD2	P04179	6648	ACO2	Q99798	50
NSP7	APP	P05067	351	ACO2	Q99798	50
NSP7	SRRM2	Q9UQ35	23524	ACO2	Q99798	50
NSP7	ITGA4	P13612	3676	ACO2	Q99798	50
NSP7	PSMD4	P55036	5710	ACO2	Q99798	50
NSP7	IDH3A	P50213	3419	ACO2	Q99798	50
NSP9	APP	P05067	351	ACO2	Q99798	50
NSP5	APP	P05067	351	ACO2	Q99798	50
NSP12	SRRM2	Q9UQ35	23524	ACO2	Q99798	50
S	NUP62	P37198	23636	ACOX1	Q15067	51
S	MCM2	P49736	4171	ACOX1	Q15067	51
S	GSTA1	P08263	2938	ACOX1	Q15067	51
S	UBE2D2	P62837	7322	ACOX1	Q15067	51
S	COX6B1	P14854	1340	ACOX1	Q15067	51
NSP13	DDX19B	Q9UMR2	11269	ACOX1	Q15067	51
NSP4	PEX5	P50542	5830	ACOX1	Q15067	51
NSP7	NUP62	P37198	23636	ACOX1	Q15067	51
NSP7	RAF1	P04049	5894	ACOX1	Q15067	51
NSP7	PEX5	P50542	5830	ACOX1	Q15067	51
NSP7	GSTA1	P08263	2938	ACOX1	Q15067	51
NSP7	UBE2D2	P62837	7322	ACOX1	Q15067	51
NSP7	SCP2	P22307	6342	ACOX1	Q15067	51
S	EGFR	P00533	1956	ACP1	P24666	52
S	FN1	P02751	2335	ACP1	P24666	52
S	INSR	P06213	3643	ACP1	P24666	52
S	BARD1	Q99728	580	ACP1	P24666	52
S	COPS5	Q92905	10987	ACP1	P24666	52
S	KDR	P35968	3791	ACP1	P24666	52
S	EPHA2	P29317	1969	ACP1	P24666	52
S	ZAP70	P43403	7535	ACP1	P24666	52
S	MCM2	P49736	4171	ACP1	P24666	52
S	MRPL20	Q9BYC9	55052	ACP1	P24666	52
NSP4	CDK2	P24941	1017	ACP1	P24666	52
NSP4	COPS5	Q92905	10987	ACP1	P24666	52
NSP7	CTNNB1	P35222	1499	ACP1	P24666	52
NSP7	EGFR	P00533	1956	ACP1	P24666	52
NSP7	ITGA4	P13612	3676	ACP1	P24666	52
NSP7	COPS5	Q92905	10987	ACP1	P24666	52
NSP7	ZAP70	P43403	7535	ACP1	P24666	52
NSP7	SPTAN1	Q13813	6709	ACP1	P24666	52
NSP16	UBC	P0CG48	7316	ACP2	P11117	53
S	LGALS3	P17931	3958	ACP2	P11117	53
S	LGALS8	O00214	3964	ACP2	P11117	53
S	UBC	P0CG48	7316	ACP2	P11117	53
S	STX12	Q86Y82	23673	ACP2	P11117	53
NSP14	UBC	P0CG48	7316	ACP2	P11117	53
NSP4	UBC	P0CG48	7316	ACP2	P11117	53
NSP7	P2RY12	Q9H244	64805	ACP2	P11117	53
NSP7	LPAR1	Q92633	1902	ACP2	P11117	53
NSP7	UBC	P0CG48	7316	ACP2	P11117	53
NSP7	VTI1B	Q9UEU0	10490	ACP2	P11117	53
NSP7	STX12	Q86Y82	23673	ACP2	P11117	53
NSP9	UBC	P0CG48	7316	ACP2	P11117	53
S	SNRNP40	Q96DI7	9410	ACP5	P13686	54
NSP13	SNRNP40	Q96DI7	9410	ACP5	P13686	54
NSP4	SNRNP40	Q96DI7	9410	ACP5	P13686	54
NSP7	SNRNP40	Q96DI7	9410	ACP5	P13686	54
NSP7	HSPA5	P11021	3309	ACP5	P13686	54
NSP12	SNRNP40	Q96DI7	9410	ACP5	P13686	54
NSP16	UBC	P0CG48	7316	ACPP	P15309	55
S	ERBB2	P04626	2064	ACPP	P15309	55
S	ERBB2	P04626	2064	ACP3	P15309	55
S	UBC	P0CG48	7316	ACPP	P15309	55
S	SHBG	P04278	6462	ACPP	P15309	55
NSP14	UBC	P0CG48	7316	ACPP	P15309	55
NSP13	DDX19B	Q9UMR2	11269	ACPP	P15309	55
NSP4	UBC	P0CG48	7316	ACPP	P15309	55
NSP7	ERBB2	P04626	2064	ACPP	P15309	55
NSP7	ERBB2	P04626	2064	ACP3	P15309	55
NSP7	UBC	P0CG48	7316	ACPP	P15309	55
NSP9	UBC	P0CG48	7316	ACPP	P15309	55
S	HDAC4	P56524	9759	ACTA1	P68133	58
S	TPM3	P06753	7170	ACTA1	P68133	58
S	BIN1	O00499	274	ACTA1	P68133	58
S	SNCA	P37840	6622	ACTA1	P68133	58
S	SPTA1	P02549	6708	ACTA1	P68133	58
S	VASP	P50552	7408	ACTA1	P68133	58
S	ACTG1	P63261	71	ACTA1	P68133	58
S	AMOT	Q4VCS5	154796	ACTA1	P68133	58
S	VCL	P18206	7414	ACTA1	P68133	58
S	CD247	P20963	919	ACTA1	P68133	58
S	EGFR	P00533	1956	ACTA1	P68133	58
S	ERBB3	P21860	2065	ACTA1	P68133	58
S	NTRK1	P04629	4914	ACTA1	P68133	58
S	CYFIP1	Q7L576	23191	ACTA1	P68133	58
S	CCT2	P78371	10576	ACTA1	P68133	58
S	GC	P02774	2638	ACTA1	P68133	58
S	TNNI3	P19429	7137	ACTA1	P68133	58
S	CUL1	Q13616	8454	ACTA1	P68133	58
S	CCT4	P50991	10575	ACTA1	P68133	58
S	CCT5	P48643	22948	ACTA1	P68133	58
S	RAC1	P63000	5879	ACTA1	P68133	58
S	TSC1	Q92574	7248	ACTA1	P68133	58
S	VIM	P08670	7431	ACTA1	P68133	58
S	LGALS3	P17931	3958	ACTA1	P68133	58
S	CTNNBL1	Q8WYA6	56259	ACTA1	P68133	58
S	MCM2	P49736	4171	ACTA1	P68133	58
S	TRIM63	Q969Q1	84676	ACTA1	P68133	58
S	BRK1	Q8WUW1	55845	ACTA1	P68133	58
S	NR3C2	P08235	4306	ACTA1	P68133	58
S	SFN	P31947	2810	ACTA1	P68133	58
S	NCKAP1	Q9Y2A7	10787	ACTA1	P68133	58
S	PFDN1	O60925	5201	ACTA1	P68133	58
NSP13	DHX9	Q08211	1660	ACTA1	P68133	58
NSP13	DMC1	Q14565	11144	ACTA1	P68133	58
NSP4	CDK2	P24941	1017	ACTA1	P68133	58
NSP4	RAC1	P63000	5879	ACTA1	P68133	58
NSP4	CTNNBL1	Q8WYA6	56259	ACTA1	P68133	58
NSP4	USP25	Q9UHP3	29761	ACTA1	P68133	58
NSP4	SFN	P31947	2810	ACTA1	P68133	58
NSP7	HDAC4	P56524	9759	ACTA1	P68133	58
NSP7	HIP1R	O75146	9026	ACTA1	P68133	58
NSP7	SNCA	P37840	6622	ACTA1	P68133	58
NSP7	SPTA1	P02549	6708	ACTA1	P68133	58
NSP7	MACF1	Q9UPN3	23499	ACTA1	P68133	58
NSP7	PARVA	Q9NVD7	55742	ACTA1	P68133	58
NSP7	CYTH1	Q15438	9267	ACTA1	P68133	58
NSP7	VCL	P18206	7414	ACTA1	P68133	58
NSP7	TLN1	Q9Y490	7094	ACTA1	P68133	58
NSP7	EGFR	P00533	1956	ACTA1	P68133	58
NSP7	DLG1	Q12959	1739	ACTA1	P68133	58
NSP7	MYO7A	Q13402	4647	ACTA1	P68133	58
NSP7	CYFIP1	Q7L576	23191	ACTA1	P68133	58
NSP7	CCT2	P78371	10576	ACTA1	P68133	58
NSP7	MYO1C	O00159	4641	ACTA1	P68133	58
NSP7	EPB41	P11171	2035	ACTA1	P68133	58
NSP7	FHOD1	Q9Y613	29109	ACTA1	P68133	58
NSP7	GC	P02774	2638	ACTA1	P68133	58
NSP7	TNNI3	P19429	7137	ACTA1	P68133	58
NSP7	DMD	P11532	1756	ACTA1	P68133	58
NSP7	CUL1	Q13616	8454	ACTA1	P68133	58
NSP7	TPT1	P13693	7178	ACTA1	P68133	58
NSP7	CCT4	P50991	10575	ACTA1	P68133	58
NSP7	CCT5	P48643	22948	ACTA1	P68133	58
NSP7	RAC1	P63000	5879	ACTA1	P68133	58
NSP7	MYO10	Q9HD67	4651	ACTA1	P68133	58
NSP7	PRKCE	Q02156	5581	ACTA1	P68133	58
NSP7	TP53	P04637	7157	ACTA1	P68133	58
NSP7	CEP57	Q86XR8	9702	ACTA1	P68133	58
NSP7	EP300	Q09472	2033	ACTA1	P68133	58
NSP7	CBL	P22681	867	ACTA1	P68133	58
NSP7	RELA	Q04206	5970	ACTA1	P68133	58
NSP7	BRK1	Q8WUW1	55845	ACTA1	P68133	58
NSP7	SPTAN1	Q13813	6709	ACTA1	P68133	58
NSP7	SFN	P31947	2810	ACTA1	P68133	58
NSP7	NCKAP1	Q9Y2A7	10787	ACTA1	P68133	58
NSP7	ETV6	P41212	2120	ACTA1	P68133	58
NSP7	PFDN1	O60925	5201	ACTA1	P68133	58
NSP8	CYFIP1	Q7L576	23191	ACTA1	P68133	58
NSP8	RAC1	P63000	5879	ACTA1	P68133	58
NSP8	VIM	P08670	7431	ACTA1	P68133	58
NSP8	TRIM63	Q969Q1	84676	ACTA1	P68133	58
NSP8	BRK1	Q8WUW1	55845	ACTA1	P68133	58
NSP8	NCKAP1	Q9Y2A7	10787	ACTA1	P68133	58
NSP9	HTRA2	O43464	27429	ACTA1	P68133	58
NSP9	UBE3A	Q05086	7337	ACTA1	P68133	58
ORF7a	OBSL1	O75147	23363	ACTA1	P68133	58
ORF7a	TTN	Q8WZ42	7273	ACTA1	P68133	58
NSP5	HTRA2	O43464	27429	ACTA1	P68133	58
NSP16	RPS15A	P62244	6210	ACTA2	P62736	59
NSP16	RPS4X	P62701	6191	ACTA2	P62736	59
NSP16	RPS23	P62266	6228	ACTA2	P62736	59
NSP16	RPS16	P62249	6217	ACTA2	P62736	59
S	TPM1	P09493	7168	ACTA2	P62736	59
S	EGFR	P00533	1956	ACTA2	P62736	59
S	ERBB3	P21860	2065	ACTA2	P62736	59
S	YWHAZ	P63104	7534	ACTA2	P62736	59
S	GC	P02774	2638	ACTA2	P62736	59
S	CUL1	Q13616	8454	ACTA2	P62736	59
S	CCT4	P50991	10575	ACTA2	P62736	59
S	CCT5	P48643	22948	ACTA2	P62736	59
S	COPS5	Q92905	10987	ACTA2	P62736	59
S	LGALS3	P17931	3958	ACTA2	P62736	59
S	MCM2	P49736	4171	ACTA2	P62736	59
S	CUL2	Q13617	8453	ACTA2	P62736	59
S	RPS15A	P62244	6210	ACTA2	P62736	59
S	GSTP1	P09211	2950	ACTA2	P62736	59
S	YWHAB	P31946	7529	ACTA2	P62736	59
S	RPS4X	P62701	6191	ACTA2	P62736	59
S	RPS26	P62854	6231	ACTA2	P62736	59
S	RPS23	P62266	6228	ACTA2	P62736	59
S	RPS16	P62249	6217	ACTA2	P62736	59
S	THAP11	Q96EK4	57215	ACTA2	P62736	59
S	JUN	P05412	3725	ACTA2	P62736	59
S	SHBG	P04278	6462	ACTA2	P62736	59
S	MRPL47	Q9HD33	57129	ACTA2	P62736	59
NSP14	RPS15A	P62244	6210	ACTA2	P62736	59
NSP14	RPS4X	P62701	6191	ACTA2	P62736	59
NSP14	RPS23	P62266	6228	ACTA2	P62736	59
NSP14	RPS16	P62249	6217	ACTA2	P62736	59
NSP15	RPS15A	P62244	6210	ACTA2	P62736	59
NSP15	RPS4X	P62701	6191	ACTA2	P62736	59
NSP15	RPS23	P62266	6228	ACTA2	P62736	59
NSP15	RPS16	P62249	6217	ACTA2	P62736	59
NSP4	COPS5	Q92905	10987	ACTA2	P62736	59
NSP4	CUL2	Q13617	8453	ACTA2	P62736	59
NSP4	YWHAB	P31946	7529	ACTA2	P62736	59
NSP4	YWHAQ	P27348	10971	ACTA2	P62736	59
NSP7	MYH10	P35580	4628	ACTA2	P62736	59
NSP7	LRRK2	Q5S007	120892	ACTA2	P62736	59
NSP7	EGFR	P00533	1956	ACTA2	P62736	59
NSP7	MYO1C	O00159	4641	ACTA2	P62736	59
NSP7	YWHAZ	P63104	7534	ACTA2	P62736	59
NSP7	GC	P02774	2638	ACTA2	P62736	59
NSP7	YWHAE	P62258	7531	ACTA2	P62736	59
NSP7	CUL3	Q13618	8452	ACTA2	P62736	59
NSP7	CAND1	Q86VP6	55832	ACTA2	P62736	59
NSP7	CUL1	Q13616	8454	ACTA2	P62736	59
NSP7	CCT4	P50991	10575	ACTA2	P62736	59
NSP7	CCT5	P48643	22948	ACTA2	P62736	59
NSP7	COPS5	Q92905	10987	ACTA2	P62736	59
NSP7	TP53	P04637	7157	ACTA2	P62736	59
NSP7	EP300	Q09472	2033	ACTA2	P62736	59
NSP7	CUL2	Q13617	8453	ACTA2	P62736	59
NSP7	CUL4B	Q13620	8450	ACTA2	P62736	59
NSP7	RPS15A	P62244	6210	ACTA2	P62736	59
NSP7	GSTP1	P09211	2950	ACTA2	P62736	59
NSP7	YWHAB	P31946	7529	ACTA2	P62736	59
NSP7	YWHAQ	P27348	10971	ACTA2	P62736	59
NSP7	CREBBP	Q92793	1387	ACTA2	P62736	59
NSP7	RPS4X	P62701	6191	ACTA2	P62736	59
NSP7	RPS26	P62854	6231	ACTA2	P62736	59
NSP7	RPS23	P62266	6228	ACTA2	P62736	59
NSP7	RPS16	P62249	6217	ACTA2	P62736	59
NSP7	SPTAN1	Q13813	6709	ACTA2	P62736	59
NSP8	TPM1	P09493	7168	ACTA2	P62736	59
NSP8	THAP11	Q96EK4	57215	ACTA2	P62736	59
NSP9	UBE3A	Q05086	7337	ACTA2	P62736	59
NSP16	CENPA	P49450	1058	ACTB	P60709	60
NSP16	RCC1	P18754	1104	ACTB	P60709	60
NSP16	CARM1	Q86X55	10498	ACTB	P60709	60
S	TCP1	P17987	6950	ACTB	P60709	60
S	TPM1	P09493	7168	ACTB	P60709	60
S	TPM3	P06753	7170	ACTB	P60709	60
S	SNCA	P37840	6622	ACTB	P60709	60
S	WASF1	Q92558	8936	ACTB	P60709	60
S	ACTG1	P63261	71	ACTB	P60709	60
S	AMOT	Q4VCS5	154796	ACTB	P60709	60
S	RAB35	Q15286	11021	ACTB	P60709	60
S	EGFR	P00533	1956	ACTB	P60709	60
S	ERBB2	P04626	2064	ACTB	P60709	60
S	ERBB3	P21860	2065	ACTB	P60709	60
S	FN1	P02751	2335	ACTB	P60709	60
S	VCP	P55072	7415	ACTB	P60709	60
S	MAPT	P10636	4137	ACTB	P60709	60
S	CCT8	P50990	10694	ACTB	P60709	60
S	CCT2	P78371	10576	ACTB	P60709	60
S	CD81	P60033	975	ACTB	P60709	60
S	PLG	P00747	5340	ACTB	P60709	60
S	YWHAZ	P63104	7534	ACTB	P60709	60
S	EIF4A3	P38919	9775	ACTB	P60709	60
S	CDC5L	Q99459	988	ACTB	P60709	60
S	SNW1	Q13573	22938	ACTB	P60709	60
S	CENPA	P49450	1058	ACTB	P60709	60
S	CUL1	Q13616	8454	ACTB	P60709	60
S	NEDD8	Q15843	4738	ACTB	P60709	60
S	ESR1	P03372	2099	ACTB	P60709	60
S	MYC	P01106	4609	ACTB	P60709	60
S	CCT4	P50991	10575	ACTB	P60709	60
S	CCT5	P48643	22948	ACTB	P60709	60
S	RAC1	P63000	5879	ACTB	P60709	60
S	COPS5	Q92905	10987	ACTB	P60709	60
S	DYNLL1	P63167	8655	ACTB	P60709	60
S	COPS6	Q7L5N1	10980	ACTB	P60709	60
S	CUL2	Q13617	8453	ACTB	P60709	60
S	PSMA3	P25788	5684	ACTB	P60709	60
S	UCHL5	Q9Y5K5	51377	ACTB	P60709	60
S	PFDN4	Q9NQP4	5203	ACTB	P60709	60
S	AR	P10275	367	ACTB	P60709	60
S	LGALS13	Q9UHV8	29124	ACTB	P60709	60
S	POLR2A	P24928	5430	ACTB	P60709	60
S	MMP14	P50281	4323	ACTB	P60709	60
S	VHL	P40337	7428	ACTB	P60709	60
S	OTUB1	Q96FW1	55611	ACTB	P60709	60
S	LMNA	P02545	4000	ACTB	P60709	60
S	JUN	P05412	3725	ACTB	P60709	60
S	SHBG	P04278	6462	ACTB	P60709	60
S	TAF11	Q15544	6882	ACTB	P60709	60
S	ESR2	Q92731	2100	ACTB	P60709	60
S	PFDN1	O60925	5201	ACTB	P60709	60
NSP14	HDAC6	Q9UBN7	10013	ACTB	P60709	60
NSP14	CENPA	P49450	1058	ACTB	P60709	60
NSP14	NEDD8	Q15843	4738	ACTB	P60709	60
NSP14	RCC1	P18754	1104	ACTB	P60709	60
NSP14	CARM1	Q86X55	10498	ACTB	P60709	60
NSP13	DHX9	Q08211	1660	ACTB	P60709	60
NSP13	HDAC6	Q9UBN7	10013	ACTB	P60709	60
NSP13	VCP	P55072	7415	ACTB	P60709	60
NSP13	EIF4A3	P38919	9775	ACTB	P60709	60
NSP13	MAGOH	P61326	4116	ACTB	P60709	60
NSP13	CDC5L	Q99459	988	ACTB	P60709	60
NSP13	SNW1	Q13573	22938	ACTB	P60709	60
NSP13	RUVBL2	Q9Y230	10856	ACTB	P60709	60
NSP13	PSMA3	P25788	5684	ACTB	P60709	60
NSP13	INO80	Q9ULG1	54617	ACTB	P60709	60
NSP13	POLR2A	P24928	5430	ACTB	P60709	60
NSP13	TK1	P04183	7083	ACTB	P60709	60
NSP13	RUVBL1	Q9Y265	8607	ACTB	P60709	60
NSP15	RAB35	Q15286	11021	ACTB	P60709	60
NSP3	A2M	P01023	2	ACTB	P60709	60
NSP4	BCAR1	P56945	9564	ACTB	P60709	60
NSP4	CD81	P60033	975	ACTB	P60709	60
NSP4	CDK2	P24941	1017	ACTB	P60709	60
NSP4	EIF4A3	P38919	9775	ACTB	P60709	60
NSP4	CDC5L	Q99459	988	ACTB	P60709	60
NSP4	SNW1	Q13573	22938	ACTB	P60709	60
NSP4	NEDD8	Q15843	4738	ACTB	P60709	60
NSP4	ESR1	P03372	2099	ACTB	P60709	60
NSP4	RAC1	P63000	5879	ACTB	P60709	60
NSP4	COPS5	Q92905	10987	ACTB	P60709	60
NSP4	TINF2	Q9BSI4	26277	ACTB	P60709	60
NSP4	COPS6	Q7L5N1	10980	ACTB	P60709	60
NSP4	CUL2	Q13617	8453	ACTB	P60709	60
NSP4	YWHAQ	P27348	10971	ACTB	P60709	60
NSP4	VHL	P40337	7428	ACTB	P60709	60
NSP7	KAT2B	Q92831	8850	ACTB	P60709	60
NSP7	TCP1	P17987	6950	ACTB	P60709	60
NSP7	ACTB	P60709	60	ACTB	P60709	60
NSP7	FLNA	P21333	2316	ACTB	P60709	60
NSP7	EZR	P15311	7430	ACTB	P60709	60
NSP7	SNCA	P37840	6622	ACTB	P60709	60
NSP7	BCAR1	P56945	9564	ACTB	P60709	60
NSP7	WASF1	Q92558	8936	ACTB	P60709	60
NSP7	SRC	P12931	6714	ACTB	P60709	60
NSP7	AIMP2	Q13155	7965	ACTB	P60709	60
NSP7	LRRK2	Q5S007	120892	ACTB	P60709	60
NSP7	RAB4A	P20338	5867	ACTB	P60709	60
NSP7	EGFR	P00533	1956	ACTB	P60709	60
NSP7	ERBB2	P04626	2064	ACTB	P60709	60
NSP7	VCP	P55072	7415	ACTB	P60709	60
NSP7	MAPT	P10636	4137	ACTB	P60709	60
NSP7	CCT8	P50990	10694	ACTB	P60709	60
NSP7	CCT2	P78371	10576	ACTB	P60709	60
NSP7	CD81	P60033	975	ACTB	P60709	60
NSP7	MCL1	Q07820	4170	ACTB	P60709	60
NSP7	BCL2L1	Q07817	598	ACTB	P60709	60
NSP7	FHOD1	Q9Y613	29109	ACTB	P60709	60
NSP7	YWHAZ	P63104	7534	ACTB	P60709	60
NSP7	A2M	P01023	2	ACTB	P60709	60
NSP7	EIF4A3	P38919	9775	ACTB	P60709	60
NSP7	CDC5L	Q99459	988	ACTB	P60709	60
NSP7	SNW1	Q13573	22938	ACTB	P60709	60
NSP7	ITGA4	P13612	3676	ACTB	P60709	60
NSP7	CUL3	Q13618	8452	ACTB	P60709	60
NSP7	NOS2	P35228	4843	ACTB	P60709	60
NSP7	CAND1	Q86VP6	55832	ACTB	P60709	60
NSP7	CUL1	Q13616	8454	ACTB	P60709	60
NSP7	TPT1	P13693	7178	ACTB	P60709	60
NSP7	NEDD8	Q15843	4738	ACTB	P60709	60
NSP7	ESR1	P03372	2099	ACTB	P60709	60
NSP7	CCT4	P50991	10575	ACTB	P60709	60
NSP7	CCT5	P48643	22948	ACTB	P60709	60
NSP7	RAC1	P63000	5879	ACTB	P60709	60
NSP7	COPS5	Q92905	10987	ACTB	P60709	60
NSP7	HSPA5	P11021	3309	ACTB	P60709	60
NSP7	DYNLL1	P63167	8655	ACTB	P60709	60
NSP7	TP53	P04637	7157	ACTB	P60709	60
NSP7	EP300	Q09472	2033	ACTB	P60709	60
NSP7	TINF2	Q9BSI4	26277	ACTB	P60709	60
NSP7	CBL	P22681	867	ACTB	P60709	60
NSP7	COPS6	Q7L5N1	10980	ACTB	P60709	60
NSP7	CUL2	Q13617	8453	ACTB	P60709	60
NSP7	YWHAQ	P27348	10971	ACTB	P60709	60
NSP7	PSMA3	P25788	5684	ACTB	P60709	60
NSP7	KHDRBS1	Q07666	10657	ACTB	P60709	60
NSP7	PFDN4	Q9NQP4	5203	ACTB	P60709	60
NSP7	POLR2A	P24928	5430	ACTB	P60709	60
NSP7	MMP14	P50281	4323	ACTB	P60709	60
NSP7	VHL	P40337	7428	ACTB	P60709	60
NSP7	SPTAN1	Q13813	6709	ACTB	P60709	60
NSP7	OTUB1	Q96FW1	55611	ACTB	P60709	60
NSP7	FUS	P35637	2521	ACTB	P60709	60
NSP7	SMARCA4	P51532	6597	ACTB	P60709	60
NSP7	TAF11	Q15544	6882	ACTB	P60709	60
NSP7	SAMHD1	Q9Y3Z3	25939	ACTB	P60709	60
NSP7	PFDN1	O60925	5201	ACTB	P60709	60
NSP8	TPM1	P09493	7168	ACTB	P60709	60
NSP8	WASF1	Q92558	8936	ACTB	P60709	60
NSP8	RAC1	P63000	5879	ACTB	P60709	60
NSP9	HDAC6	Q9UBN7	10013	ACTB	P60709	60
NSP9	MCL1	Q07820	4170	ACTB	P60709	60
NSP9	PLG	P00747	5340	ACTB	P60709	60
NSP9	NEDD8	Q15843	4738	ACTB	P60709	60
NSP9	UBE3A	Q05086	7337	ACTB	P60709	60
ORF3a.	POLR2A	P24928	5430	ACTB	P60709	60
ORF7a	ICAM1	P05362	3383	ACTB	P60709	60
NSP5	PLG	P00747	5340	ACTB	P60709	60
NSP12	EIF4A3	P38919	9775	ACTB	P60709	60
NSP12	CDC5L	Q99459	988	ACTB	P60709	60
NSP12	SNW1	Q13573	22938	ACTB	P60709	60
NSP12	POLR2A	P24928	5430	ACTB	P60709	60
S	TPM1	P09493	7168	ACTC1	P68032	70
S	PDCD6IP	Q8WUM4	10015	ACTC1	P68032	70
S	ERBB3	P21860	2065	ACTC1	P68032	70
S	SLC4A1	P02730	6521	ACTC1	P68032	70
S	GC	P02774	2638	ACTC1	P68032	70
S	EIF4A3	P38919	9775	ACTC1	P68032	70
S	ESR1	P03372	2099	ACTC1	P68032	70
S	MYC	P01106	4609	ACTC1	P68032	70
S	SH3KBP1	Q96B97	30011	ACTC1	P68032	70
S	DYNLL1	P63167	8655	ACTC1	P68032	70
S	MCM2	P49736	4171	ACTC1	P68032	70
S	UCHL5	Q9Y5K5	51377	ACTC1	P68032	70
S	TRIM63	Q969Q1	84676	ACTC1	P68032	70
NSP13	EIF4A3	P38919	9775	ACTC1	P68032	70
NSP13	MAGOH	P61326	4116	ACTC1	P68032	70
NSP4	PDCD6IP	Q8WUM4	10015	ACTC1	P68032	70
NSP4	EIF4A3	P38919	9775	ACTC1	P68032	70
NSP4	ESR1	P03372	2099	ACTC1	P68032	70
NSP7	ACTB	P60709	60	ACTC1	P68032	70
NSP7	EZR	P15311	7430	ACTC1	P68032	70
NSP7	PDCD6IP	Q8WUM4	10015	ACTC1	P68032	70
NSP7	MYH10	P35580	4628	ACTC1	P68032	70
NSP7	GC	P02774	2638	ACTC1	P68032	70
NSP7	ACTN4	O43707	81	ACTC1	P68032	70
NSP7	EIF4A3	P38919	9775	ACTC1	P68032	70
NSP7	ITGA4	P13612	3676	ACTC1	P68032	70
NSP7	DMD	P11532	1756	ACTC1	P68032	70
NSP7	ESR1	P03372	2099	ACTC1	P68032	70
NSP7	PRKCE	Q02156	5581	ACTC1	P68032	70
NSP7	DYNLL1	P63167	8655	ACTC1	P68032	70
NSP7	SMARCA4	P51532	6597	ACTC1	P68032	70
NSP8	TPM1	P09493	7168	ACTC1	P68032	70
NSP8	TRIM63	Q969Q1	84676	ACTC1	P68032	70
NSP12	EIF4A3	P38919	9775	ACTC1	P68032	70
S	VASP	P50552	7408	ACTG1	P63261	71
S	WASF1	Q92558	8936	ACTG1	P63261	71
S	ACTG1	P63261	71	ACTG1	P63261	71
S	VCL	P18206	7414	ACTG1	P63261	71
S	ERBB3	P21860	2065	ACTG1	P63261	71
S	FN1	P02751	2335	ACTG1	P63261	71
S	ADRB2	P07550	154	ACTG1	P63261	71
S	STAT1	P42224	6772	ACTG1	P63261	71
S	HSP90AA1	P07900	3320	ACTG1	P63261	71
S	YWHAZ	P63104	7534	ACTG1	P63261	71
S	BRCA1	P38398	672	ACTG1	P63261	71
S	TRAF2	Q12933	7186	ACTG1	P63261	71
S	BCAP31	P51572	10134	ACTG1	P63261	71
S	MYC	P01106	4609	ACTG1	P63261	71
S	RAN	P62826	5901	ACTG1	P63261	71
S	DYNLL1	P63167	8655	ACTG1	P63261	71
S	MCM2	P49736	4171	ACTG1	P63261	71
S	LIG4	P49917	3981	ACTG1	P63261	71
S	RBX1	P62877	9978	ACTG1	P63261	71
S	UCHL5	Q9Y5K5	51377	ACTG1	P63261	71
S	LGALS13	Q9UHV8	29124	ACTG1	P63261	71
S	BRK1	Q8WUW1	55845	ACTG1	P63261	71
S	NR3C2	P08235	4306	ACTG1	P63261	71
S	SFN	P31947	2810	ACTG1	P63261	71
S	NCKAP1	Q9Y2A7	10787	ACTG1	P63261	71
NSP13	RUVBL2	Q9Y230	10856	ACTG1	P63261	71
NSP13	RUVBL1	Q9Y265	8607	ACTG1	P63261	71
NSP15	STAT1	P42224	6772	ACTG1	P63261	71
NSP4	ANLN	Q9NQW6	54443	ACTG1	P63261	71
NSP4	HSP90AB1	P08238	3326	ACTG1	P63261	71
NSP4	HSP90AA1	P07900	3320	ACTG1	P63261	71
NSP4	CDK2	P24941	1017	ACTG1	P63261	71
NSP4	YWHAQ	P27348	10971	ACTG1	P63261	71
NSP4	SFN	P31947	2810	ACTG1	P63261	71
NSP7	ACTB	P60709	60	ACTG1	P63261	71
NSP7	FLNA	P21333	2316	ACTG1	P63261	71
NSP7	ANLN	Q9NQW6	54443	ACTG1	P63261	71
NSP7	WASF1	Q92558	8936	ACTG1	P63261	71
NSP7	VCL	P18206	7414	ACTG1	P63261	71
NSP7	LRRK2	Q5S007	120892	ACTG1	P63261	71
NSP7	HSP90AB1	P08238	3326	ACTG1	P63261	71
NSP7	ADRB2	P07550	154	ACTG1	P63261	71
NSP7	STAT1	P42224	6772	ACTG1	P63261	71
NSP7	HSP90AA1	P07900	3320	ACTG1	P63261	71
NSP7	SH3GL2	Q99962	6456	ACTG1	P63261	71
NSP7	MYO1C	O00159	4641	ACTG1	P63261	71
NSP7	FHOD1	Q9Y613	29109	ACTG1	P63261	71
NSP7	YWHAZ	P63104	7534	ACTG1	P63261	71
NSP7	ITGA4	P13612	3676	ACTG1	P63261	71
NSP7	HSPA5	P11021	3309	ACTG1	P63261	71
NSP7	RAN	P62826	5901	ACTG1	P63261	71
NSP7	DYNLL1	P63167	8655	ACTG1	P63261	71
NSP7	LIG4	P49917	3981	ACTG1	P63261	71
NSP7	RBX1	P62877	9978	ACTG1	P63261	71
NSP7	YWHAQ	P27348	10971	ACTG1	P63261	71
NSP7	BRK1	Q8WUW1	55845	ACTG1	P63261	71
NSP7	SFN	P31947	2810	ACTG1	P63261	71
NSP7	NCKAP1	Q9Y2A7	10787	ACTG1	P63261	71
NSP8	WASF1	Q92558	8936	ACTG1	P63261	71
NSP8	TRAF2	Q12933	7186	ACTG1	P63261	71
NSP8	BCAP31	P51572	10134	ACTG1	P63261	71
NSP8	LIG4	P49917	3981	ACTG1	P63261	71
NSP8	BRK1	Q8WUW1	55845	ACTG1	P63261	71
NSP8	NCKAP1	Q9Y2A7	10787	ACTG1	P63261	71
NSP9	AICDA	Q9GZX7	57379	ACTG1	P63261	71
NSP9	GZMK	P49863	3003	ACTG1	P63261	71
NSP9	GZMA	P12544	3001	ACTG1	P63261	71
NSP5	GZMK	P49863	3003	ACTG1	P63261	71
NSP5	GZMA	P12544	3001	ACTG1	P63261	71
S	ERBB3	P21860	2065	ACTG2	P63267	72
S	MCM2	P49736	4171	ACTG2	P63267	72
S	SHBG	P04278	6462	ACTG2	P63267	72
NSP7	LRRK2	Q5S007	120892	ACTG2	P63267	72
NSP7	CBL	P22681	867	ACTG2	P63267	72
NSP16	RPS27	P42677	6232	ACTN4	O43707	81
S	TPM1	P09493	7168	ACTN4	O43707	81
S	TPM3	P06753	7170	ACTN4	O43707	81
S	EGFR	P00533	1956	ACTN4	O43707	81
S	FN1	P02751	2335	ACTN4	O43707	81
S	VCP	P55072	7415	ACTN4	O43707	81
S	ADORA2A	P29274	135	ACTN4	O43707	81
S	SACS	Q9NZJ4	26278	ACTN4	O43707	81
S	NTRK1	P04629	4914	ACTN4	O43707	81
S	STAT1	P42224	6772	ACTN4	O43707	81
S	CD81	P60033	975	ACTN4	O43707	81
S	YWHAZ	P63104	7534	ACTN4	O43707	81
S	SF3A3	Q12874	10946	ACTN4	O43707	81
S	NFYA	P23511	4800	ACTN4	O43707	81
S	ESR1	P03372	2099	ACTN4	O43707	81
S	MAPRE1	Q15691	22919	ACTN4	O43707	81
S	PSMB5	P28074	5693	ACTN4	O43707	81
S	MCM2	P49736	4171	ACTN4	O43707	81
S	TSG101	Q99816	7251	ACTN4	O43707	81
S	PSMA6	P60900	5687	ACTN4	O43707	81
S	PSMA3	P25788	5684	ACTN4	O43707	81
S	KPNA2	P52292	3838	ACTN4	O43707	81
S	UCHL5	Q9Y5K5	51377	ACTN4	O43707	81
S	RPS27	P42677	6232	ACTN4	O43707	81
S	HGS	O14964	9146	ACTN4	O43707	81
S	MCFD2	Q8NI22	90411	ACTN4	O43707	81
NSP14	RPS27	P42677	6232	ACTN4	O43707	81
NSP13	VCP	P55072	7415	ACTN4	O43707	81
NSP13	SF3A3	Q12874	10946	ACTN4	O43707	81
NSP13	PSMB5	P28074	5693	ACTN4	O43707	81
NSP13	PSMA6	P60900	5687	ACTN4	O43707	81
NSP13	PSMA3	P25788	5684	ACTN4	O43707	81
NSP13	INO80	Q9ULG1	54617	ACTN4	O43707	81
NSP15	STAT1	P42224	6772	ACTN4	O43707	81
NSP15	RPS27	P42677	6232	ACTN4	O43707	81
NSP4	ANLN	Q9NQW6	54443	ACTN4	O43707	81
NSP4	SACS	Q9NZJ4	26278	ACTN4	O43707	81
NSP4	CD81	P60033	975	ACTN4	O43707	81
NSP4	ESR1	P03372	2099	ACTN4	O43707	81
NSP7	FLNA	P21333	2316	ACTN4	O43707	81
NSP7	ANLN	Q9NQW6	54443	ACTN4	O43707	81
NSP7	RARA	P10276	5914	ACTN4	O43707	81
NSP7	ACTN2	P35609	88	ACTN4	O43707	81
NSP7	CTNNB1	P35222	1499	ACTN4	O43707	81
NSP7	EGFR	P00533	1956	ACTN4	O43707	81
NSP7	SLC9A3R2	Q15599	9351	ACTN4	O43707	81
NSP7	VCP	P55072	7415	ACTN4	O43707	81
NSP7	ADORA2A	P29274	135	ACTN4	O43707	81
NSP7	STAT1	P42224	6772	ACTN4	O43707	81
NSP7	MYO1C	O00159	4641	ACTN4	O43707	81
NSP7	CD81	P60033	975	ACTN4	O43707	81
NSP7	YWHAZ	P63104	7534	ACTN4	O43707	81
NSP7	SF3A3	Q12874	10946	ACTN4	O43707	81
NSP7	ITGB1	P05556	3688	ACTN4	O43707	81
NSP7	ITGA4	P13612	3676	ACTN4	O43707	81
NSP7	NOS2	P35228	4843	ACTN4	O43707	81
NSP7	ESR1	P03372	2099	ACTN4	O43707	81
NSP7	VDR	P11473	7421	ACTN4	O43707	81
NSP7	PTGER4	P35408	5734	ACTN4	O43707	81
NSP7	MAPRE1	Q15691	22919	ACTN4	O43707	81
NSP7	PSMB5	P28074	5693	ACTN4	O43707	81
NSP7	SIRT7	Q9NRC8	51547	ACTN4	O43707	81
NSP7	HUWE1	Q7Z6Z7	10075	ACTN4	O43707	81
NSP7	PSMA6	P60900	5687	ACTN4	O43707	81
NSP7	PSMA3	P25788	5684	ACTN4	O43707	81
NSP7	PSMB8	P28062	5696	ACTN4	O43707	81
NSP7	KPNA2	P52292	3838	ACTN4	O43707	81
NSP7	RPS27	P42677	6232	ACTN4	O43707	81
NSP7	IDH3A	P50213	3419	ACTN4	O43707	81
NSP7	PUS7	Q96PZ0	54517	ACTN4	O43707	81
NSP8	TPM1	P09493	7168	ACTN4	O43707	81
NSP8	MAPRE1	Q15691	22919	ACTN4	O43707	81
NSP8	TSG101	Q99816	7251	ACTN4	O43707	81
NSP8	HGS	O14964	9146	ACTN4	O43707	81
NSP9	SERPINE1	P05121	5054	ACTN4	O43707	81
ORF7a	OBSL1	O75147	23363	ACTN4	O43707	81
ORF7a	ICAM1	P05362	3383	ACTN4	O43707	81
NSP5	SERPINE1	P05121	5054	ACTN4	O43707	81
NSP16	UBC	P0CG48	7316	ACTL6A	O96019	86
S	TCP1	P17987	6950	ACTL6A	O96019	86
S	NTRK1	P04629	4914	ACTL6A	O96019	86
S	CCT2	P78371	10576	ACTL6A	O96019	86
S	CDC5L	Q99459	988	ACTL6A	O96019	86
S	SNW1	Q13573	22938	ACTL6A	O96019	86
S	SF3A1	Q15459	10291	ACTL6A	O96019	86
S	MYC	P01106	4609	ACTL6A	O96019	86
S	CCT4	P50991	10575	ACTL6A	O96019	86
S	CCT7	Q99832	10574	ACTL6A	O96019	86
S	CCT3	P49368	7203	ACTL6A	O96019	86
S	CCT6A	P40227	908	ACTL6A	O96019	86
S	UBC	P0CG48	7316	ACTL6A	O96019	86
S	UCHL5	Q9Y5K5	51377	ACTL6A	O96019	86
S	NFATC2	Q13469	4773	ACTL6A	O96019	86
S	ETF1	P62495	2107	ACTL6A	O96019	86
S	POLR2A	P24928	5430	ACTL6A	O96019	86
S	RAB14	P61106	51552	ACTL6A	O96019	86
S	RAB1B	Q9H0U4	81876	ACTL6A	O96019	86
S	JUN	P05412	3725	ACTL6A	O96019	86
S	SMARCAD1	Q9H4L7	56916	ACTL6A	O96019	86
S	NFRKB	Q6P4R8	4798	ACTL6A	O96019	86
NSP14	ACTR8	Q9H981	93973	ACTL6A	O96019	86
NSP14	UBC	P0CG48	7316	ACTL6A	O96019	86
NSP13	CDC5L	Q99459	988	ACTL6A	O96019	86
NSP13	SNW1	Q13573	22938	ACTL6A	O96019	86
NSP13	SF3A1	Q15459	10291	ACTL6A	O96019	86
NSP13	RUVBL2	Q9Y230	10856	ACTL6A	O96019	86
NSP13	INO80	Q9ULG1	54617	ACTL6A	O96019	86
NSP13	ACTR5	Q9H9F9	79913	ACTL6A	O96019	86
NSP13	POLR2A	P24928	5430	ACTL6A	O96019	86
NSP13	RUVBL1	Q9Y265	8607	ACTL6A	O96019	86
NSP13	INO80B	Q9C086	83444	ACTL6A	O96019	86
NSP13	SMARCA2	P51531	6595	ACTL6A	O96019	86
NSP4	CDK2	P24941	1017	ACTL6A	O96019	86
NSP4	CDC5L	Q99459	988	ACTL6A	O96019	86
NSP4	SNW1	Q13573	22938	ACTL6A	O96019	86
NSP4	UBC	P0CG48	7316	ACTL6A	O96019	86
NSP7	TCP1	P17987	6950	ACTL6A	O96019	86
NSP7	KAT2A	Q92830	2648	ACTL6A	O96019	86
NSP7	CCT2	P78371	10576	ACTL6A	O96019	86
NSP7	SHMT2	P34897	6472	ACTL6A	O96019	86
NSP7	CDC5L	Q99459	988	ACTL6A	O96019	86
NSP7	SNW1	Q13573	22938	ACTL6A	O96019	86
NSP7	SF3A1	Q15459	10291	ACTL6A	O96019	86
NSP7	CUL3	Q13618	8452	ACTL6A	O96019	86
NSP7	CAND1	Q86VP6	55832	ACTL6A	O96019	86
NSP7	CCT4	P50991	10575	ACTL6A	O96019	86
NSP7	CCT7	Q99832	10574	ACTL6A	O96019	86
NSP7	CCT3	P49368	7203	ACTL6A	O96019	86
NSP7	TP53	P04637	7157	ACTL6A	O96019	86
NSP7	CCT6A	P40227	908	ACTL6A	O96019	86
NSP7	UBC	P0CG48	7316	ACTL6A	O96019	86
NSP7	RELA	Q04206	5970	ACTL6A	O96019	86
NSP7	NFATC1	O95644	4772	ACTL6A	O96019	86
NSP7	ETF1	P62495	2107	ACTL6A	O96019	86
NSP7	HDAC2	Q92769	3066	ACTL6A	O96019	86
NSP7	POLR2A	P24928	5430	ACTL6A	O96019	86
NSP7	USO1	O60763	8615	ACTL6A	O96019	86
NSP7	SMARCA4	P51532	6597	ACTL6A	O96019	86
NSP7	SMARCA2	P51531	6595	ACTL6A	O96019	86
NSP7	PBRM1	Q86U86	55193	ACTL6A	O96019	86
NSP8	RPRD1B	Q9NQG5	58490	ACTL6A	O96019	86
NSP9	UBC	P0CG48	7316	ACTL6A	O96019	86
ORF3a.	POLR2A	P24928	5430	ACTL6A	O96019	86
NSP12	CDC5L	Q99459	988	ACTL6A	O96019	86
NSP12	SNW1	Q13573	22938	ACTL6A	O96019	86
NSP12	POLR2A	P24928	5430	ACTL6A	O96019	86
NSP16	RPS27	P42677	6232	ACTN1	P12814	87
S	CTNNA1	P35221	1495	ACTN1	P12814	87
S	TPM1	P09493	7168	ACTN1	P12814	87
S	TPM3	P06753	7170	ACTN1	P12814	87
S	APC	P25054	324	ACTN1	P12814	87
S	VCL	P18206	7414	ACTN1	P12814	87
S	VCP	P55072	7415	ACTN1	P12814	87
S	ADORA2A	P29274	135	ACTN1	P12814	87
S	NTRK1	P04629	4914	ACTN1	P12814	87
S	HSP90AA1	P07900	3320	ACTN1	P12814	87
S	PKD1	P98161	5310	ACTN1	P12814	87
S	CD81	P60033	975	ACTN1	P12814	87
S	SF3A3	Q12874	10946	ACTN1	P12814	87
S	TERF1	P54274	7013	ACTN1	P12814	87
S	ESR1	P03372	2099	ACTN1	P12814	87
S	MAPRE1	Q15691	22919	ACTN1	P12814	87
S	PSMA1	P25786	5682	ACTN1	P12814	87
S	MCM2	P49736	4171	ACTN1	P12814	87
S	PKN1	Q16512	5585	ACTN1	P12814	87
S	KPNA2	P52292	3838	ACTN1	P12814	87
S	ATF2	P15336	1386	ACTN1	P12814	87
S	RPS27	P42677	6232	ACTN1	P12814	87
S	XRCC4	Q13426	7518	ACTN1	P12814	87
S	JUN	P05412	3725	ACTN1	P12814	87
S	GTF2H1	P32780	2965	ACTN1	P12814	87
NSP14	FXN	Q16595	2395	ACTN1	P12814	87
NSP14	RPS27	P42677	6232	ACTN1	P12814	87
NSP13	VCP	P55072	7415	ACTN1	P12814	87
NSP13	SF3A3	Q12874	10946	ACTN1	P12814	87
NSP13	PSMA1	P25786	5682	ACTN1	P12814	87
NSP13	GTF2H1	P32780	2965	ACTN1	P12814	87
NSP15	RPS27	P42677	6232	ACTN1	P12814	87
NSP4	CTNNA1	P35221	1495	ACTN1	P12814	87
NSP4	ANLN	Q9NQW6	54443	ACTN1	P12814	87
NSP4	HSP90AB1	P08238	3326	ACTN1	P12814	87
NSP4	TERF2	Q15554	7014	ACTN1	P12814	87
NSP4	HSP90AA1	P07900	3320	ACTN1	P12814	87
NSP4	CD81	P60033	975	ACTN1	P12814	87
NSP4	CDK2	P24941	1017	ACTN1	P12814	87
NSP4	ESR1	P03372	2099	ACTN1	P12814	87
NSP7	KAT2B	Q92831	8850	ACTN1	P12814	87
NSP7	CTNNA1	P35221	1495	ACTN1	P12814	87
NSP7	ACTB	P60709	60	ACTN1	P12814	87
NSP7	EZR	P15311	7430	ACTN1	P12814	87
NSP7	ANLN	Q9NQW6	54443	ACTN1	P12814	87
NSP7	SRC	P12931	6714	ACTN1	P12814	87
NSP7	ACTN2	P35609	88	ACTN1	P12814	87
NSP7	APC	P25054	324	ACTN1	P12814	87
NSP7	VCL	P18206	7414	ACTN1	P12814	87
NSP7	PSEN1	P49768	5663	ACTN1	P12814	87
NSP7	HSP90AB1	P08238	3326	ACTN1	P12814	87
NSP7	VCP	P55072	7415	ACTN1	P12814	87
NSP7	ADORA2A	P29274	135	ACTN1	P12814	87
NSP7	TERF2	Q15554	7014	ACTN1	P12814	87
NSP7	HSP90AA1	P07900	3320	ACTN1	P12814	87
NSP7	PKD1	P98161	5310	ACTN1	P12814	87
NSP7	CD81	P60033	975	ACTN1	P12814	87
NSP7	ACTN4	O43707	81	ACTN1	P12814	87
NSP7	SF3A3	Q12874	10946	ACTN1	P12814	87
NSP7	ITGB1	P05556	3688	ACTN1	P12814	87
NSP7	TERF1	P54274	7013	ACTN1	P12814	87
NSP7	ESR1	P03372	2099	ACTN1	P12814	87
NSP7	MAPRE1	Q15691	22919	ACTN1	P12814	87
NSP7	PSMA1	P25786	5682	ACTN1	P12814	87
NSP7	SIRT7	Q9NRC8	51547	ACTN1	P12814	87
NSP7	CBL	P22681	867	ACTN1	P12814	87
NSP7	TUBA1A	Q71U36	7846	ACTN1	P12814	87
NSP7	KPNA2	P52292	3838	ACTN1	P12814	87
NSP7	NR1H3	Q13133	10062	ACTN1	P12814	87
NSP7	RPS27	P42677	6232	ACTN1	P12814	87
NSP7	GTF2H1	P32780	2965	ACTN1	P12814	87
NSP8	TPM1	P09493	7168	ACTN1	P12814	87
NSP8	MAPRE1	Q15691	22919	ACTN1	P12814	87
NSP8	XRCC4	Q13426	7518	ACTN1	P12814	87
ORF7a	OBSL1	O75147	23363	ACTN1	P12814	87
ORF7a	ICAM1	P05362	3383	ACTN1	P12814	87
ORF7a	TTN	Q8WZ42	7273	ACTN1	P12814	87
S	TPM1	P09493	7168	ACTN2	P35609	88
S	TPM3	P06753	7170	ACTN2	P35609	88
S	ADORA2A	P29274	135	ACTN2	P35609	88
S	PKD2	Q13563	5311	ACTN2	P35609	88
S	YWHAZ	P63104	7534	ACTN2	P35609	88
S	SNW1	Q13573	22938	ACTN2	P35609	88
S	KCNN2	Q9H2S1	3781	ACTN2	P35609	88
S	PSMB5	P28074	5693	ACTN2	P35609	88
S	PSMA3	P25788	5684	ACTN2	P35609	88
S	SNAI1	O95863	6615	ACTN2	P35609	88
S	NCOA2	Q15596	10499	ACTN2	P35609	88
S	MYH7	P12883	4625	ACTN2	P35609	88
NSP13	SNW1	Q13573	22938	ACTN2	P35609	88
NSP13	PSMB5	P28074	5693	ACTN2	P35609	88
NSP13	PSMA3	P25788	5684	ACTN2	P35609	88
NSP4	SNW1	Q13573	22938	ACTN2	P35609	88
NSP4	YWHAQ	P27348	10971	ACTN2	P35609	88
NSP4	NCOA2	Q15596	10499	ACTN2	P35609	88
NSP7	KAT2B	Q92831	8850	ACTN2	P35609	88
NSP7	ACTN2	P35609	88	ACTN2	P35609	88
NSP7	DLG1	Q12959	1739	ACTN2	P35609	88
NSP7	ADORA2A	P29274	135	ACTN2	P35609	88
NSP7	PKD2	Q13563	5311	ACTN2	P35609	88
NSP7	YWHAZ	P63104	7534	ACTN2	P35609	88
NSP7	ACTN4	O43707	81	ACTN2	P35609	88
NSP7	SNW1	Q13573	22938	ACTN2	P35609	88
NSP7	KCNN2	Q9H2S1	3781	ACTN2	P35609	88
NSP7	PSMB5	P28074	5693	ACTN2	P35609	88
NSP7	YWHAQ	P27348	10971	ACTN2	P35609	88
NSP7	PSMA3	P25788	5684	ACTN2	P35609	88
NSP7	SNAI1	O95863	6615	ACTN2	P35609	88
NSP7	NCOA2	Q15596	10499	ACTN2	P35609	88
NSP7	SP100	P23497	6672	ACTN2	P35609	88
NSP7	NCOR1	O75376	9611	ACTN2	P35609	88
NSP7	NR1I2	O75469	8856	ACTN2	P35609	88
NSP7	MYH7	P12883	4625	ACTN2	P35609	88
NSP8	TPM1	P09493	7168	ACTN2	P35609	88
NSP8	PKD2	Q13563	5311	ACTN2	P35609	88
NSP8	KCNN2	Q9H2S1	3781	ACTN2	P35609	88
NSP8	MYH7	P12883	4625	ACTN2	P35609	88
ORF3a.	PKD2	Q13563	5311	ACTN2	P35609	88
ORF7a	TTN	Q8WZ42	7273	ACTN2	P35609	88
NSP12	SNW1	Q13573	22938	ACTN2	P35609	88
S	ADORA2A	P29274	135	ACTN3	Q08043	89
S	YWHAZ	P63104	7534	ACTN3	Q08043	89
S	BRCA1	P38398	672	ACTN3	Q08043	89
S	TRAF2	Q12933	7186	ACTN3	Q08043	89
S	TRAF1	Q13077	7185	ACTN3	Q08043	89
S	MYH7	P12883	4625	ACTN3	Q08043	89
NSP7	ACTN2	P35609	88	ACTN3	Q08043	89
NSP7	ADORA2A	P29274	135	ACTN3	Q08043	89
NSP7	YWHAZ	P63104	7534	ACTN3	Q08043	89
NSP7	ACTN4	O43707	81	ACTN3	Q08043	89
NSP7	MYH7	P12883	4625	ACTN3	Q08043	89
NSP8	TRAF2	Q12933	7186	ACTN3	Q08043	89
NSP8	TRAF1	Q13077	7185	ACTN3	Q08043	89
NSP8	MYH7	P12883	4625	ACTN3	Q08043	89
NSP16	RPS27A	P62979	6233	ACVR1	Q04771	90
S	IKBKB	O14920	3551	ACVR1	Q04771	90
S	WDR61	Q9GZS3	80349	ACVR1	Q04771	90
S	UBA52	P62987	7311	ACVR1	Q04771	90
S	RPS27A	P62979	6233	ACVR1	Q04771	90
S	RAB25	P57735	57111	ACVR1	Q04771	90
S	OTUB1	Q96FW1	55611	ACVR1	Q04771	90
NSP14	RPS27A	P62979	6233	ACVR1	Q04771	90
NSP13	USP39	Q53GS9	10713	ACVR1	Q04771	90
NSP2	AP2B1	P63010	163	ACVR1	Q04771	90
NSP4	RXRA	P19793	6256	ACVR1	Q04771	90
NSP7	AP2B1	P63010	163	ACVR1	Q04771	90
NSP7	FKBP4	Q02790	2288	ACVR1	Q04771	90
NSP7	FNTA	P49354	2339	ACVR1	Q04771	90
NSP7	IKBKB	O14920	3551	ACVR1	Q04771	90
NSP7	WDR61	Q9GZS3	80349	ACVR1	Q04771	90
NSP7	VDR	P11473	7421	ACVR1	Q04771	90
NSP7	UBA52	P62987	7311	ACVR1	Q04771	90
NSP7	SMAD1	Q15797	4086	ACVR1	Q04771	90
NSP7	CREBBP	Q92793	1387	ACVR1	Q04771	90
NSP7	OTUB1	Q96FW1	55611	ACVR1	Q04771	90
NSP7	RXRA	P19793	6256	ACVR1	Q04771	90
NSP7	THRB	P10828	7068	ACVR1	Q04771	90
NSP7	USP39	Q53GS9	10713	ACVR1	Q04771	90
NSP9	ENG	P17813	2022	ACVR1	Q04771	90
S	NTRK1	P04629	4914	ACVR1B	P36896	91
S	HSP90AA1	P07900	3320	ACVR1B	P36896	91
S	SNX1	Q13596	6642	ACVR1B	P36896	91
S	OTUB1	Q96FW1	55611	ACVR1B	P36896	91
NSP4	VPS16	Q9H269	64601	ACVR1B	P36896	91
NSP4	HSP90AA1	P07900	3320	ACVR1B	P36896	91
NSP4	BAG6	P46379	7917	ACVR1B	P36896	91
NSP4	RXRA	P19793	6256	ACVR1B	P36896	91
NSP7	VPS16	Q9H269	64601	ACVR1B	P36896	91
NSP7	HSP90AA1	P07900	3320	ACVR1B	P36896	91
NSP7	BAG6	P46379	7917	ACVR1B	P36896	91
NSP7	OTUB1	Q96FW1	55611	ACVR1B	P36896	91
NSP7	TSNAX	Q99598	7257	ACVR1B	P36896	91
NSP7	RXRA	P19793	6256	ACVR1B	P36896	91
NSP9	SPINT2	O43291	10653	ACVR1B	P36896	91
NSP5	SPINT2	O43291	10653	ACVR1B	P36896	91
S	DAXX	Q9UER7	1616	ACVR2A	P27037	92
NSP4	DAXX	Q9UER7	1616	ACVR2A	P27037	92
NSP7	PTGER3	P43115	5733	ACVR2A	P27037	92
NSP7	DAXX	Q9UER7	1616	ACVR2A	P27037	92
NSP9	ENG	P17813	2022	ACVR2A	P27037	92
S	HSP90AA1	P07900	3320	ACVR2B	Q13705	93
S	SNX1	Q13596	6642	ACVR2B	Q13705	93
NSP4	HSP90AA1	P07900	3320	ACVR2B	Q13705	93
NSP7	HSP90AA1	P07900	3320	ACVR2B	Q13705	93
NSP7	PTGER3	P43115	5733	ACVR2B	Q13705	93
NSP9	ENG	P17813	2022	ACVR2B	Q13705	93
S	HSP90AA1	P07900	3320	ACVRL1	P37023	94
S	KRAS	P01116	3845	ACVRL1	P37023	94
NSP4	HSP90AA1	P07900	3320	ACVRL1	P37023	94
NSP4	NR1H2	P55055	7376	ACVRL1	P37023	94
NSP7	HSP90AA1	P07900	3320	ACVRL1	P37023	94
NSP7	KRAS	P01116	3845	ACVRL1	P37023	94
NSP7	SMAD1	Q15797	4086	ACVRL1	P37023	94
NSP7	NR1H2	P55055	7376	ACVRL1	P37023	94
NSP9	ENG	P17813	2022	ACVRL1	P37023	94
S	TERF1	P54274	7013	ACY1	Q03154	95
S	GSTP1	P09211	2950	ACY1	Q03154	95
NSP7	APP	P05067	351	ACY1	Q03154	95
NSP7	TERF1	P54274	7013	ACY1	Q03154	95
NSP7	GSTP1	P09211	2950	ACY1	Q03154	95
NSP7	PPME1	Q9Y570	51400	ACY1	Q03154	95
NSP9	APP	P05067	351	ACY1	Q03154	95
NSP5	APP	P05067	351	ACY1	Q03154	95
S	DPP4	P27487	1803	ADA	P00813	100
S	ADORA2A	P29274	135	ADA	P00813	100
S	MCM2	P49736	4171	ADA	P00813	100
S	NR3C1	P04150	2908	ADA	P00813	100
NSP4	TINF2	Q9BSI4	26277	ADA	P00813	100
NSP7	ACTB	P60709	60	ADA	P00813	100
NSP7	ADORA1	P30542	134	ADA	P00813	100
NSP7	ADORA2A	P29274	135	ADA	P00813	100
NSP7	TERF2IP	Q9NYB0	54386	ADA	P00813	100
NSP7	TINF2	Q9BSI4	26277	ADA	P00813	100
S	AXL	P30530	558	ADAM10	O14672	102
S	PDIA3	P30101	2923	ADAM10	O14672	102
S	MAD2L1	Q13257	4085	ADAM10	O14672	102
S	KRAS	P01116	3845	ADAM10	O14672	102
NSP13	MAD2L1	Q13257	4085	ADAM10	O14672	102
NSP4	MAD2L1	Q13257	4085	ADAM10	O14672	102
NSP7	DLG1	Q12959	1739	ADAM10	O14672	102
NSP7	MAD2L1	Q13257	4085	ADAM10	O14672	102
NSP7	KRAS	P01116	3845	ADAM10	O14672	102
ORF3a.	MAD2L1	Q13257	4085	ADAM10	O14672	102
S	EGFR	P00533	1956	ADAR	P55265	103
S	NTRK1	P04629	4914	ADAR	P55265	103
S	SNRPB	P14678	6628	ADAR	P55265	103
S	MYC	P01106	4609	ADAR	P55265	103
S	TACC3	Q9Y6A5	10460	ADAR	P55265	103
S	UPF1	Q92900	5976	ADAR	P55265	103
S	UBE2I	P63279	7329	ADAR	P55265	103
S	RBPJ	Q06330	3516	ADAR	P55265	103
S	JUN	P05412	3725	ADAR	P55265	103
NSP14	UPF1	Q92900	5976	ADAR	P55265	103
NSP13	DHX9	Q08211	1660	ADAR	P55265	103
NSP13	SNRPB	P14678	6628	ADAR	P55265	103
NSP13	UPF1	Q92900	5976	ADAR	P55265	103
NSP13	EXOSC4	Q9NPD3	54512	ADAR	P55265	103
NSP4	SNRPB	P14678	6628	ADAR	P55265	103
NSP7	EGFR	P00533	1956	ADAR	P55265	103
NSP7	SNRPB	P14678	6628	ADAR	P55265	103
NSP7	CUL3	Q13618	8452	ADAR	P55265	103
NSP7	CAND1	Q86VP6	55832	ADAR	P55265	103
NSP7	UPF1	Q92900	5976	ADAR	P55265	103
NSP7	EXOSC4	Q9NPD3	54512	ADAR	P55265	103
NSP7	UBE2I	P63279	7329	ADAR	P55265	103
ORF7a	OBSL1	O75147	23363	ADAR	P55265	103
NSP12	SNRPB	P14678	6628	ADAR	P55265	103
NSP13	USP39	Q53GS9	10713	ADARB1	P78563	104
NSP7	APP	P05067	351	ADARB1	P78563	104
NSP7	USP39	Q53GS9	10713	ADARB1	P78563	104
NSP9	APP	P05067	351	ADARB1	P78563	104
NSP5	APP	P05067	351	ADARB1	P78563	104
S	CENPE	Q02224	1062	ADARB2	Q9NS39	105
S	KIF11	P52732	3832	ADARB2	Q9NS39	105
S	GNAS	P63092	2778	ADCY2	Q08462	108
NSP4	F2RL1	P55085	2150	ADCY2	Q08462	108
NSP7	F2RL1	P55085	2150	ADCY2	Q08462	108
NSP7	GNAS	P63092	2778	ADCY2	Q08462	108
S	ADRB2	P07550	154	ADCY3	O60266	109
S	LGALS3	P17931	3958	ADCY3	O60266	109
NSP7	ADRB2	P07550	154	ADCY3	O60266	109
S	GNAI1	P63096	2770	ADCY5	O95622	111
S	GNAS	P63092	2778	ADCY5	O95622	111
NSP7	PRKACA	P17612	5566	ADCY5	O95622	111
NSP7	GNAI1	P63096	2770	ADCY5	O95622	111
NSP7	GNAS	P63092	2778	ADCY5	O95622	111
S	LGALS3	P17931	3958	ADCY6	O43306	112
S	LGALS8	O00214	3964	ADCY6	O43306	112
S	GNAS	P63092	2778	ADCY6	O43306	112
NSP7	RAF1	P04049	5894	ADCY6	O43306	112
NSP7	GNAS	P63092	2778	ADCY6	O43306	112
S	BUD31	P41223	8896	ADCY7	P51828	113
NSP13	BUD31	P41223	8896	ADCY7	P51828	113
NSP4	BUD31	P41223	8896	ADCY7	P51828	113
NSP7	BUD31	P41223	8896	ADCY7	P51828	113
NSP12	BUD31	P41223	8896	ADCY7	P51828	113
S	CFTR	P13569	1080	ADCY8	P40145	114
S	CALM1	P0DP23	801	ADCY8	P40145	114
S	CALM2	P0DP24	801	ADCY8	P40145	114
S	PPP2CA	P67775	5515	ADCY8	P40145	114
S	KRAS	P01116	3845	ADCY8	P40145	114
NSP14	PPP2CA	P67775	5515	ADCY8	P40145	114
NSP4	PPP2CA	P67775	5515	ADCY8	P40145	114
NSP7	CFTR	P13569	1080	ADCY8	P40145	114
NSP7	CALM1	P0DP23	801	ADCY8	P40145	114
NSP7	CALM2	P0DP24	801	ADCY8	P40145	114
NSP7	PPP2CA	P67775	5515	ADCY8	P40145	114
NSP7	KRAS	P01116	3845	ADCY8	P40145	114
NSP8	CALM1	P0DP23	801	ADCY8	P40145	114
NSP8	CALM2	P0DP24	801	ADCY8	P40145	114
S	LGALS3	P17931	3958	ADCY9	O60503	115
S	LGALS8	O00214	3964	ADCY9	O60503	115
S	DPP4	P27487	1803	ADCYAP1	P18509	116
S	NUCB1	Q02818	4924	ADCYAP1	P18509	116
S	COPS8	Q99627	10920	ADCYAP1	P18509	116
S	CASP2	P42575	835	ADCYAP1	P18509	116
S	STK4	Q13043	6789	ADCYAP1	P18509	116
S	SAV1	Q9H4B6	60485	ADCYAP1	P18509	116
S	STK3	Q13188	6788	ADCYAP1	P18509	116
S	GCC2	Q8IWJ2	9648	ADCYAP1	P18509	116
S	VIPR1	P32241	7433	ADCYAP1	P18509	116
NSP4	COPS8	Q99627	10920	ADCYAP1	P18509	116
NSP7	COPS8	Q99627	10920	ADCYAP1	P18509	116
NSP7	CASP2	P42575	835	ADCYAP1	P18509	116
ORF3a.	MME	P08473	4311	ADCYAP1	P18509	116
S	CALM1	P0DP23	801	ADCYAP1R1	P41586	117
S	ADCYAP1	P18509	116	ADCYAP1R1	P41586	117
NSP7	CALM1	P0DP23	801	ADCYAP1R1	P41586	117
NSP8	CALM1	P0DP23	801	ADCYAP1R1	P41586	117
S	TPM3	P06753	7170	ADD1	P35611	118
S	DST	Q03001	667	ADD1	P35611	118
S	SPTA1	P02549	6708	ADD1	P35611	118
S	SPTB	P11277	6710	ADD1	P35611	118
S	VCP	P55072	7415	ADD1	P35611	118
S	MAP1LC3B	Q9GZQ8	81631	ADD1	P35611	118
S	SPTBN1	Q01082	6711	ADD1	P35611	118
S	NTRK1	P04629	4914	ADD1	P35611	118
S	ROCK1	Q13464	6093	ADD1	P35611	118
S	CALM1	P0DP23	801	ADD1	P35611	118
S	MAPRE1	Q15691	22919	ADD1	P35611	118
S	DYNC1I2	Q13409	1781	ADD1	P35611	118
S	JUN	P05412	3725	ADD1	P35611	118
S	NUP54	Q7Z3B4	53371	ADD1	P35611	118
NSP13	VCP	P55072	7415	ADD1	P35611	118
NSP13	TK1	P04183	7083	ADD1	P35611	118
NSP13	SMARCA2	P51531	6595	ADD1	P35611	118
NSP7	PRKACA	P17612	5566	ADD1	P35611	118
NSP7	SPTA1	P02549	6708	ADD1	P35611	118
NSP7	SPTB	P11277	6710	ADD1	P35611	118
NSP7	VCP	P55072	7415	ADD1	P35611	118
NSP7	MAP1LC3B	Q9GZQ8	81631	ADD1	P35611	118
NSP7	MYO1C	O00159	4641	ADD1	P35611	118
NSP7	ROCK1	Q13464	6093	ADD1	P35611	118
NSP7	CALM1	P0DP23	801	ADD1	P35611	118
NSP7	MAPRE1	Q15691	22919	ADD1	P35611	118
NSP7	DYNC1I2	Q13409	1781	ADD1	P35611	118
NSP7	HSPH1	Q92598	10808	ADD1	P35611	118
NSP7	SPTAN1	Q13813	6709	ADD1	P35611	118
NSP7	SMARCA4	P51532	6597	ADD1	P35611	118
NSP7	NUP54	Q7Z3B4	53371	ADD1	P35611	118
NSP7	SMARCA2	P51531	6595	ADD1	P35611	118
NSP8	ROCK1	Q13464	6093	ADD1	P35611	118
NSP8	CALM1	P0DP23	801	ADD1	P35611	118
NSP8	MAPRE1	Q15691	22919	ADD1	P35611	118
S	CALM1	P0DP23	801	ADD2	P35612	119
NSP7	PRKACA	P17612	5566	ADD2	P35612	119
NSP7	APP	P05067	351	ADD2	P35612	119
NSP7	CALM1	P0DP23	801	ADD2	P35612	119
NSP8	CALM1	P0DP23	801	ADD2	P35612	119
NSP9	APP	P05067	351	ADD2	P35612	119
NSP5	APP	P05067	351	ADD2	P35612	119
S	AGTR1	P30556	185	ADD3	Q9UEY8	120
S	MAPRE1	Q15691	22919	ADD3	Q9UEY8	120
S	DYNC1I2	Q13409	1781	ADD3	Q9UEY8	120
S	UBE2I	P63279	7329	ADD3	Q9UEY8	120
S	JUN	P05412	3725	ADD3	Q9UEY8	120
NSP7	AGTR1	P30556	185	ADD3	Q9UEY8	120
NSP7	MAPRE1	Q15691	22919	ADD3	Q9UEY8	120
NSP7	DYNC1I2	Q13409	1781	ADD3	Q9UEY8	120
NSP7	UBE2I	P63279	7329	ADD3	Q9UEY8	120
NSP8	MAPRE1	Q15691	22919	ADD3	Q9UEY8	120
NSP7	ARF1	P84077	375	PLIN2	Q99541	123
NSP7	YWHAE	P62258	7531	ADH1B	P00325	125
NSP7	APP	P05067	351	ADH4	P08319	127
NSP7	YWHAE	P62258	7531	ADH4	P08319	127
NSP9	APP	P05067	351	ADH4	P08319	127
NSP5	APP	P05067	351	ADH4	P08319	127
S	ARNT	P27540	405	ADH5	P11766	128
NSP7	APP	P05067	351	ADH5	P11766	128
NSP7	TP53	P04637	7157	ADH5	P11766	128
NSP9	APP	P05067	351	ADH5	P11766	128
NSP5	APP	P05067	351	ADH5	P11766	128
S	KRAS	P01116	3845	ADH6	P28332	130
S	RASSF5	Q8WWW0	83593	ADH6	P28332	130
S	RPS29	P62273	6235	ADH6	P28332	130
NSP7	KRAS	P01116	3845	ADH6	P28332	130
NSP7	RPS29	P62273	6235	ADH6	P28332	130
NSP16	UBC	P0CG48	7316	ADH7	P40394	131
S	UBC	P0CG48	7316	ADH7	P40394	131
NSP14	UBC	P0CG48	7316	ADH7	P40394	131
NSP4	UBC	P0CG48	7316	ADH7	P40394	131
NSP7	CAND1	Q86VP6	55832	ADH7	P40394	131
NSP7	UBC	P0CG48	7316	ADH7	P40394	131
NSP9	UBC	P0CG48	7316	ADH7	P40394	131
NSP16	NNMT	P40261	4837	ADK	P55263	132
S	PIR	O00625	8544	ADK	P55263	132
NSP14	NNMT	P40261	4837	ADK	P55263	132
NSP7	FICD	Q9BVA6	11153	ADK	P55263	132
NSP4	CFH	P08603	3075	ADM	P35318	133
NSP7	CALCRL	Q16602	10203	ADM	P35318	133
NSP7	EDN1	P05305	1906	ADM	P35318	133
NSP7	ADM	P35318	133	ADM	P35318	133
NSP9	CALCRL	Q16602	10203	ADM	P35318	133
NSP9	CFH	P08603	3075	ADM	P35318	133
ORF3a.	MME	P08473	4311	ADM	P35318	133
NSP5	CFH	P08603	3075	ADM	P35318	133
S	GNAS	P63092	2778	ADORA1	P30542	134
M	GRM1	Q13255	2911	ADORA1	P30542	134
NSP7	GRM1	Q13255	2911	ADORA1	P30542	134
NSP7	GNAS	P63092	2778	ADORA1	P30542	134
S	ADORA2A	P29274	135	ADORA2A	P29274	135
NSP7	DRD2	P14416	1813	ADORA2A	P29274	135
NSP7	ACTN2	P35609	88	ADORA2A	P29274	135
NSP7	CYTH2	Q99418	9266	ADORA2A	P29274	135
NSP7	ADORA2A	P29274	135	ADORA2A	P29274	135
NSP7	ACTN4	O43707	81	ADORA2A	P29274	135
NSP7	EZR	P15311	7430	ADORA2B	P29275	136
NSP7	SLC9A3R2	Q15599	9351	ADORA2B	P29275	136
S	YWHAZ	P63104	7534	ADORA3	P0DMS8	140
NSP4	YWHAQ	P27348	10971	ADORA3	P0DMS8	140
NSP4	IPO9	Q96P70	55705	ADORA3	P0DMS8	140
NSP7	YWHAZ	P63104	7534	ADORA3	P0DMS8	140
NSP7	YWHAQ	P27348	10971	ADORA3	P0DMS8	140
NSP7	IPO9	Q96P70	55705	ADORA3	P0DMS8	140
NSP7	SRPK1	Q96SB4	6732	ADPRH	P54922	141
NSP16	CENPA	P49450	1058	PARP1	P09874	142
NSP16	RPS3A	P61247	6189	PARP1	P09874	142
NSP16	UBC	P0CG48	7316	PARP1	P09874	142
NSP16	PRMT1	Q99873	3276	PARP1	P09874	142
NSP16	CARM1	Q86X55	10498	PARP1	P09874	142
NSP16	RPS8	P62241	6202	PARP1	P09874	142
NSP16	DNMT1	P26358	1786	PARP1	P09874	142
S	NOTCH1	P46531	4851	PARP1	P09874	142
S	BUB1B	O60566	701	PARP1	P09874	142
S	FN1	P02751	2335	PARP1	P09874	142
S	NTRK1	P04629	4914	PARP1	P09874	142
S	BRCA1	P38398	672	PARP1	P09874	142
S	BARD1	Q99728	580	PARP1	P09874	142
S	CDC5L	Q99459	988	PARP1	P09874	142
S	CENPA	P49450	1058	PARP1	P09874	142
S	BCL2	P10415	596	PARP1	P09874	142
S	NEDD8	Q15843	4738	PARP1	P09874	142
S	ESR1	P03372	2099	PARP1	P09874	142
S	IKBKG	Q9Y6K9	8517	PARP1	P09874	142
S	FOXO1	Q12778	2308	PARP1	P09874	142
S	COPS5	Q92905	10987	PARP1	P09874	142
S	DDB2	Q92466	1643	PARP1	P09874	142
S	GTF2F1	P35269	2962	PARP1	P09874	142
S	LGALS3	P17931	3958	PARP1	P09874	142
S	E2F1	Q01094	1869	PARP1	P09874	142
S	TRIM28	Q13263	10155	PARP1	P09874	142
S	SUPT16H	Q9Y5B9	11198	PARP1	P09874	142
S	DAXX	Q9UER7	1616	PARP1	P09874	142
S	RPS3A	P61247	6189	PARP1	P09874	142
S	UBC	P0CG48	7316	PARP1	P09874	142
S	KPNA2	P52292	3838	PARP1	P09874	142
S	NFATC2	Q13469	4773	PARP1	P09874	142
S	UBE2I	P63279	7329	PARP1	P09874	142
S	RIOK2	Q9BVS4	55781	PARP1	P09874	142
S	RPS8	P62241	6202	PARP1	P09874	142
S	VHL	P40337	7428	PARP1	P09874	142
S	LMNA	P02545	4000	PARP1	P09874	142
S	JUN	P05412	3725	PARP1	P09874	142
S	XRCC1	P18887	7515	PARP1	P09874	142
S	HIST2H2AA3	Q6FI13	723790	PARP1	P09874	142
S	TOP1	P11387	7150	PARP1	P09874	142
S	SMARCAD1	Q9H4L7	56916	PARP1	P09874	142
S	MYBL2	P10244	4605	PARP1	P09874	142
S	ERCC6	Q03468	2074	PARP1	P09874	142
S	TAF13	Q15543	6884	PARP1	P09874	142
NSP14	POLA1	P09884	5422	PARP1	P09874	142
NSP14	POLA2	Q14181	23649	PARP1	P09874	142
NSP14	CENPA	P49450	1058	PARP1	P09874	142
NSP14	NEDD8	Q15843	4738	PARP1	P09874	142
NSP14	BLM	P54132	641	PARP1	P09874	142
NSP14	RPS3A	P61247	6189	PARP1	P09874	142
NSP14	UBC	P0CG48	7316	PARP1	P09874	142
NSP14	PRMT1	Q99873	3276	PARP1	P09874	142
NSP14	CARM1	Q86X55	10498	PARP1	P09874	142
NSP14	POLG2	Q9UHN1	11232	PARP1	P09874	142
NSP14	RPS8	P62241	6202	PARP1	P09874	142
NSP14	DNMT1	P26358	1786	PARP1	P09874	142
NSP13	CDC5L	Q99459	988	PARP1	P09874	142
NSP13	GTF2F1	P35269	2962	PARP1	P09874	142
NSP13	BLM	P54132	641	PARP1	P09874	142
NSP13	EXOSC1	Q9Y3B2	51013	PARP1	P09874	142
NSP13	INO80	Q9ULG1	54617	PARP1	P09874	142
NSP15	RPS3A	P61247	6189	PARP1	P09874	142
NSP15	RPS8	P62241	6202	PARP1	P09874	142
NSP3	PARG	Q86W56	670	PARP1	P09874	142
NSP3	PARP9	Q8IXQ6	83666	PARP1	P09874	142
NSP3	OARD1	Q9Y530	221443	PARP1	P09874	142
NSP3	MACROD1	Q9BQ69	28992	PARP1	P09874	142
NSP4	POLA1	P09884	5422	PARP1	P09874	142
NSP4	POLA2	Q14181	23649	PARP1	P09874	142
NSP4	BUB1B	O60566	701	PARP1	P09874	142
NSP4	CDK2	P24941	1017	PARP1	P09874	142
NSP4	CDC5L	Q99459	988	PARP1	P09874	142
NSP4	NEDD8	Q15843	4738	PARP1	P09874	142
NSP4	ESR1	P03372	2099	PARP1	P09874	142
NSP4	COPS5	Q92905	10987	PARP1	P09874	142
NSP4	DAXX	Q9UER7	1616	PARP1	P09874	142
NSP4	NCAPG	Q9BPX3	64151	PARP1	P09874	142
NSP4	UBC	P0CG48	7316	PARP1	P09874	142
NSP4	POLB	P06746	5423	PARP1	P09874	142
NSP4	VHL	P40337	7428	PARP1	P09874	142
NSP4	THRA	P10827	7067	PARP1	P09874	142
NSP4	CDK8	P49336	1024	PARP1	P09874	142
NSP4	RXRA	P19793	6256	PARP1	P09874	142
NSP7	KAT2B	Q92831	8850	PARP1	P09874	142
NSP7	RARA	P10276	5914	PARP1	P09874	142
NSP7	CTNNB1	P35222	1499	PARP1	P09874	142
NSP7	NF2	P35240	4771	PARP1	P09874	142
NSP7	POLA1	P09884	5422	PARP1	P09874	142
NSP7	POLA2	Q14181	23649	PARP1	P09874	142
NSP7	BUB1B	O60566	701	PARP1	P09874	142
NSP7	TCF7L2	Q9NQB0	6934	PARP1	P09874	142
NSP7	HSPA2	P54652	3306	PARP1	P09874	142
NSP7	SHMT2	P34897	6472	PARP1	P09874	142
NSP7	CDC5L	Q99459	988	PARP1	P09874	142
NSP7	CASP8	Q14790	841	PARP1	P09874	142
NSP7	ITGA4	P13612	3676	PARP1	P09874	142
NSP7	CAND1	Q86VP6	55832	PARP1	P09874	142
NSP7	BCL2	P10415	596	PARP1	P09874	142
NSP7	NEDD8	Q15843	4738	PARP1	P09874	142
NSP7	ESR1	P03372	2099	PARP1	P09874	142
NSP7	IKBKG	Q9Y6K9	8517	PARP1	P09874	142
NSP7	FOXO1	Q12778	2308	PARP1	P09874	142
NSP7	ATM	Q13315	472	PARP1	P09874	142
NSP7	COPS5	Q92905	10987	PARP1	P09874	142
NSP7	GTF2F1	P35269	2962	PARP1	P09874	142
NSP7	CETN2	P41208	1069	PARP1	P09874	142
NSP7	TP53	P04637	7157	PARP1	P09874	142
NSP7	E2F1	Q01094	1869	PARP1	P09874	142
NSP7	MED1	Q15648	5469	PARP1	P09874	142
NSP7	TRIM28	Q13263	10155	PARP1	P09874	142
NSP7	EP300	Q09472	2033	PARP1	P09874	142
NSP7	DAXX	Q9UER7	1616	PARP1	P09874	142
NSP7	TERF2IP	Q9NYB0	54386	PARP1	P09874	142
NSP7	NCAPG	Q9BPX3	64151	PARP1	P09874	142
NSP7	RPS3A	P61247	6189	PARP1	P09874	142
NSP7	UBC	P0CG48	7316	PARP1	P09874	142
NSP7	EXOSC1	Q9Y3B2	51013	PARP1	P09874	142
NSP7	HUWE1	Q7Z6Z7	10075	PARP1	P09874	142
NSP7	KPNA2	P52292	3838	PARP1	P09874	142
NSP7	RELA	Q04206	5970	PARP1	P09874	142
NSP7	NFATC1	O95644	4772	PARP1	P09874	142
NSP7	UBE2I	P63279	7329	PARP1	P09874	142
NSP7	LIG3	P49916	3980	PARP1	P09874	142
NSP7	HDAC2	Q92769	3066	PARP1	P09874	142
NSP7	POLG2	Q9UHN1	11232	PARP1	P09874	142
NSP7	CREBBP	Q92793	1387	PARP1	P09874	142
NSP7	POLB	P06746	5423	PARP1	P09874	142
NSP7	RPS8	P62241	6202	PARP1	P09874	142
NSP7	VHL	P40337	7428	PARP1	P09874	142
NSP7	XRCC5	P13010	7520	PARP1	P09874	142
NSP7	NBN	O60934	4683	PARP1	P09874	142
NSP7	PARP1	P09874	142	PARP1	P09874	142
NSP7	RXRA	P19793	6256	PARP1	P09874	142
NSP7	THRB	P10828	7068	PARP1	P09874	142
NSP7	PARP2	Q9UGN5	10038	PARP1	P09874	142
NSP7	TAF13	Q15543	6884	PARP1	P09874	142
NSP8	IKBKG	Q9Y6K9	8517	PARP1	P09874	142
NSP9	PRKAA1	Q13131	5562	PARP1	P09874	142
NSP9	CTSG	P08311	1511	PARP1	P09874	142
NSP9	NEDD8	Q15843	4738	PARP1	P09874	142
NSP9	UBC	P0CG48	7316	PARP1	P09874	142
NSP9	GZMB	P10144	3002	PARP1	P09874	142
NSP9	GZMM	P51124	3004	PARP1	P09874	142
ORF3a.	GTF2F1	P35269	2962	PARP1	P09874	142
ORF7a	OBSL1	O75147	23363	PARP1	P09874	142
NSP5	GZMM	P51124	3004	PARP1	P09874	142
NSP12	CDC5L	Q99459	988	PARP1	P09874	142
S	CDC5L	Q99459	988	PARP4	Q9UKK3	143
S	SNW1	Q13573	22938	PARP4	Q9UKK3	143
NSP13	CDC5L	Q99459	988	PARP4	Q9UKK3	143
NSP13	SNW1	Q13573	22938	PARP4	Q9UKK3	143
NSP4	CDC5L	Q99459	988	PARP4	Q9UKK3	143
NSP4	SNW1	Q13573	22938	PARP4	Q9UKK3	143
NSP7	CDC5L	Q99459	988	PARP4	Q9UKK3	143
NSP7	SNW1	Q13573	22938	PARP4	Q9UKK3	143
NSP7	NOS2	P35228	4843	PARP4	Q9UKK3	143
NSP12	CDC5L	Q99459	988	PARP4	Q9UKK3	143
NSP12	SNW1	Q13573	22938	PARP4	Q9UKK3	143
S	CD81	P60033	975	ADRA1A	P25100	146
S	SCN1B	Q07699	6324	ADRA1A	P25100	146
NSP4	CD81	P60033	975	ADRA1A	P25100	146
NSP7	CD81	P60033	975	ADRA1A	P25100	146
NSP7	TPCN2	Q8NHX9	219931	ADRA1A	P25100	146
NSP7	SCN1B	Q07699	6324	ADRA1A	P25100	146
S	STAT1	P42224	6772	ADRA1B	P35368	147
S	EIF3F	O00303	8665	ADRA1B	P35368	147
NSP15	STAT1	P42224	6772	ADRA1B	P35368	147
NSP4	EIF3F	O00303	8665	ADRA1B	P35368	147
NSP7	EZR	P15311	7430	ADRA1B	P35368	147
NSP7	STAT1	P42224	6772	ADRA1B	P35368	147
NSP7	ALB	P02768	213	ADRA1B	P35368	147
NSP7	EIF3F	O00303	8665	ADRA1B	P35368	147
S	YWHAZ	P63104	7534	ADRA2A	P08913	150
S	GNB1	P62873	2782	ADRA2A	P08913	150
S	GNAI1	P63096	2770	ADRA2A	P08913	150
S	GNG2	P59768	54331	ADRA2A	P08913	150
NSP14	EIF2B1	Q14232	1967	ADRA2A	P08913	150
NSP4	EIF2B1	Q14232	1967	ADRA2A	P08913	150
NSP7	YWHAZ	P63104	7534	ADRA2A	P08913	150
NSP7	GNB1	P62873	2782	ADRA2A	P08913	150
NSP7	GNAI1	P63096	2770	ADRA2A	P08913	150
NSP7	EIF2B1	Q14232	1967	ADRA2A	P08913	150
NSP7	GNG2	P59768	54331	ADRA2A	P08913	150
S	YWHAZ	P63104	7534	ADRA2B	P18089	151
NSP14	EIF2B1	Q14232	1967	ADRA2B	P18089	151
NSP4	EIF2B1	Q14232	1967	ADRA2B	P18089	151
NSP7	YWHAZ	P63104	7534	ADRA2B	P18089	151
NSP7	EIF2B1	Q14232	1967	ADRA2B	P18089	151
S	YWHAZ	P63104	7534	ADRA2C	P18825	152
NSP14	EIF2B1	Q14232	1967	ADRA2C	P18825	152
NSP4	EIF2B1	Q14232	1967	ADRA2C	P18825	152
NSP7	YWHAZ	P63104	7534	ADRA2C	P18825	152
NSP7	EIF2B1	Q14232	1967	ADRA2C	P18825	152
NSP7	SH3GL3	Q99963	6457	ADRB1	P08588	153
NSP7	DLG1	Q12959	1739	ADRB1	P08588	153
NSP7	SH3GL2	Q99962	6456	ADRB1	P08588	153
NSP16	UBB	P0CG47	7314	ADRB2	P07550	154
NSP16	UBC	P0CG48	7316	ADRB2	P07550	154
NSP16	RPS5	P46782	6193	ADRB2	P07550	154
S	SNCA	P37840	6622	ADRB2	P07550	154
S	ACTG1	P63261	71	ADRB2	P07550	154
S	ADRB2	P07550	154	ADRB2	P07550	154
S	VCP	P55072	7415	ADRB2	P07550	154
S	MAP1LC3B	Q9GZQ8	81631	ADRB2	P07550	154
S	INSR	P06213	3643	ADRB2	P07550	154
S	SACS	Q9NZJ4	26278	ADRB2	P07550	154
S	PHB2	Q99623	11331	ADRB2	P07550	154
S	OPRD1	P41143	4985	ADRB2	P07550	154
S	CD81	P60033	975	ADRB2	P07550	154
S	KRT1	P04264	3848	ADRB2	P07550	154
S	CALM1	P0DP23	801	ADRB2	P07550	154
S	CALM2	P0DP24	801	ADRB2	P07550	154
S	GNB1	P62873	2782	ADRB2	P07550	154
S	CD4	P01730	920	ADRB2	P07550	154
S	KPNB1	Q14974	3837	ADRB2	P07550	154
S	KRT10	P13645	3858	ADRB2	P07550	154
S	HLA-B	P01889	3106	ADRB2	P07550	154
S	RAN	P62826	5901	ADRB2	P07550	154
S	BAZ2A	Q9UIF9	11176	ADRB2	P07550	154
S	GTF2B	Q00403	2959	ADRB2	P07550	154
S	CUL2	Q13617	8453	ADRB2	P07550	154
S	TRAF1	Q13077	7185	ADRB2	P07550	154
S	TSG101	Q99816	7251	ADRB2	P07550	154
S	UBC	P0CG48	7316	ADRB2	P07550	154
S	UBB	P0CG47	7314	ADRB2	P07550	154
S	EEF1D	P29692	1936	ADRB2	P07550	154
S	GNAS	P63092	2778	ADRB2	P07550	154
S	KRT5	P13647	3852	ADRB2	P07550	154
S	RPS5	P46782	6193	ADRB2	P07550	154
S	RAB14	P61106	51552	ADRB2	P07550	154
S	HGS	O14964	9146	ADRB2	P07550	154
S	VHL	P40337	7428	ADRB2	P07550	154
S	PSMD2	Q13200	5708	ADRB2	P07550	154
S	NDUFV1	P49821	4723	ADRB2	P07550	154
S	GNG2	P59768	54331	ADRB2	P07550	154
S	DCLRE1A	Q6PJP8	9937	ADRB2	P07550	154
S	NCOR2	Q9Y618	9612	ADRB2	P07550	154
S	NUP93	Q8N1F7	9688	ADRB2	P07550	154
S	NUP155	O75694	9631	ADRB2	P07550	154
S	LMNB1	P20700	4001	ADRB2	P07550	154
S	NDUFA5	Q16718	4698	ADRB2	P07550	154
S	NDUFA4	O00483	4697	ADRB2	P07550	154
S	NDUFS3	O75489	4722	ADRB2	P07550	154
S	NDUFS2	O75306	4720	ADRB2	P07550	154
S	MITF	O75030	4286	ADRB2	P07550	154
NSP14	HDAC6	Q9UBN7	10013	ADRB2	P07550	154
NSP14	UBC	P0CG48	7316	ADRB2	P07550	154
NSP14	UBB	P0CG47	7314	ADRB2	P07550	154
NSP14	EIF2B1	Q14232	1967	ADRB2	P07550	154
NSP14	CRYM	Q14894	1428	ADRB2	P07550	154
NSP14	RPS5	P46782	6193	ADRB2	P07550	154
NSP14	IDH2	P48735	3418	ADRB2	P07550	154
NSP14	DCLRE1A	Q6PJP8	9937	ADRB2	P07550	154
NSP13	HDAC6	Q9UBN7	10013	ADRB2	P07550	154
NSP13	VCP	P55072	7415	ADRB2	P07550	154
NSP13	GTF2B	Q00403	2959	ADRB2	P07550	154
NSP13	UBB	P0CG47	7314	ADRB2	P07550	154
NSP13	EIF4A1	P60842	1973	ADRB2	P07550	154
NSP13	PSMD2	Q13200	5708	ADRB2	P07550	154
NSP15	SEC22B	O75396	9554	ADRB2	P07550	154
NSP15	RPS5	P46782	6193	ADRB2	P07550	154
NSP4	SACS	Q9NZJ4	26278	ADRB2	P07550	154
NSP4	TFRC	P02786	7037	ADRB2	P07550	154
NSP4	CD81	P60033	975	ADRB2	P07550	154
NSP4	CUL2	Q13617	8453	ADRB2	P07550	154
NSP4	UBC	P0CG48	7316	ADRB2	P07550	154
NSP4	UBB	P0CG47	7314	ADRB2	P07550	154
NSP4	EIF2B1	Q14232	1967	ADRB2	P07550	154
NSP4	YWHAQ	P27348	10971	ADRB2	P07550	154
NSP4	KLC1	Q07866	3831	ADRB2	P07550	154
NSP4	FKBP8	Q14318	23770	ADRB2	P07550	154
NSP4	VHL	P40337	7428	ADRB2	P07550	154
NSP4	PSMD2	Q13200	5708	ADRB2	P07550	154
NSP4	IDH2	P48735	3418	ADRB2	P07550	154
NSP4	NDUFS2	O75306	4720	ADRB2	P07550	154
NSP7	FLNA	P21333	2316	ADRB2	P07550	154
NSP7	SLC9A3R1	O14745	9368	ADRB2	P07550	154
NSP7	SNCA	P37840	6622	ADRB2	P07550	154
NSP7	SRC	P12931	6714	ADRB2	P07550	154
NSP7	CEACAM1	P13688	634	ADRB2	P07550	154
NSP7	HSPA1B	P0DMV9	3303	ADRB2	P07550	154
NSP7	HSPA1A	P0DMV8	3303	ADRB2	P07550	154
NSP7	ADRB2	P07550	154	ADRB2	P07550	154
NSP7	SLC9A3R2	Q15599	9351	ADRB2	P07550	154
NSP7	VCP	P55072	7415	ADRB2	P07550	154
NSP7	MAP1LC3B	Q9GZQ8	81631	ADRB2	P07550	154
NSP7	OPRD1	P41143	4985	ADRB2	P07550	154
NSP7	CLASP2	O75122	23122	ADRB2	P07550	154
NSP7	TFRC	P02786	7037	ADRB2	P07550	154
NSP7	CD81	P60033	975	ADRB2	P07550	154
NSP7	SHMT2	P34897	6472	ADRB2	P07550	154
NSP7	PPP3CA	Q08209	5530	ADRB2	P07550	154
NSP7	CALM1	P0DP23	801	ADRB2	P07550	154
NSP7	CALM2	P0DP24	801	ADRB2	P07550	154
NSP7	GNB1	P62873	2782	ADRB2	P07550	154
[truncated: 261,955+ more rows]
