# Supplementary material for: In silico and in vitro studies reveal complement system drives coagulation cascade in SARS-CoV-2 pathogenesis
Source: Comput Struct Biotechnol J. 2020 Nov 11;18:3734–44. doi: 10.1016/j.csbj.2020.11.005 (PMC7657020; doi:10.1016/j.csbj.2020.11.005)
Supplement: Supplementary data 3 [file mmc3.xlsx]

## Sheet: Sheet1
Gene List Table after Cellular Compartmentalisation (CC) analysis
virus protein	Homologous Protein Gene name	UNIPORT ID	Gene ID for Homologus Protein	Interactor Protein	UNIPORT ID Interactor	Gene ID for Interactor Protein	Published / Not Published	Pubmed ID
S	NDUFB7	P17568	4713	CD55	P08174	1604	Published	8764022
S	MRPL4	Q9BYD3	51073	CD55	P08174	1604	Published	8764022
S	NDUFS7	O75251	374291	CD55	P08174	1604	Published	8764022
S	KNG1	P01042	3827	PLAUR	Q03405	5329	Published	17251576
S	ITGB2	P05107	3689	PLAUR	Q03405	5329	Published	17251576
S	IL6ST	P40189	3572	PLAUR	Q03405	5329	Published	17251576
S	PKN1	Q16512	5585	PLAUR	Q03405	5329	Published	17251576
S	TYK2	P29597	7297	PLAUR	Q03405	5329	Published	17251576
NSP4	PSAP	P07602	5660	PLAUR	Q03405	5329	Published	17251576
NSP4	WDHD1	O75717	11169	PLAUR	Q03405	5329	Published	17251576
S	PLG	P00747	5340	PLAU	P00749	5328	Published	20081832
S	F2	P00734	2147	PLAU	P00749	5328	Published	20081832
S	MYC	P01106	4609	PLAU	P00749	5328	Published	20081832
S	AMOT	Q4VCS5	154796	PLG	P00747	5340	Published	20702651
S	FN1	P02751	2335	PLG	P00747	5340	Published	20702651
S	PLG	P00747	5340	PLG	P00747	5340	Published	20702651
S	KNG1	P01042	3827	PLG	P00747	5340	Published	20702651
S	THBS1	P07996	7057	PLG	P00747	5340	Published	20702651
NSP4	RAC1	P63000	5879	TNF	P01375	7124	Published	24938868
NSP4	UBC	P0CG48	7316	TNF	P01375	7124	Published	24938868
NSP4	YWHAQ	P27348	10971	TNF	P01375	7124	Published	24938868
NSP4	RALBP1	Q15311	10928	TNF	P01375	7124	Published	24938868
S	RAB5A	P20339	5868	TNF	P01375	7124	Published	24938868
S	OPTN	Q96CV9	10133	TNF	P01375	7124	Published	24938868
S	TRAF2	Q12933	7186	TNF	P01375	7124	Published	24938868
S	CHUK	O15111	1147	TNF	P01375	7124	Published	24938868
S	IKBKB	O14920	3551	TNF	P01375	7124	Published	24938868
S	RNF31	Q96EP0	55072	TNF	P01375	7124	Published	24938868
S	IKBKG	Q9Y6K9	8517	TNF	P01375	7124	Published	24938868
S	RAC1	P63000	5879	TNF	P01375	7124	Published	24938868
S	RNF8	O76064	9025	TNF	P01375	7124	Published	24938868
S	UBC	P0CG48	7316	TNF	P01375	7124	Published	24938868
S	TBK1	Q9UHD2	29110	TNF	P01375	7124	Published	24938868
S	UBE2N	P61088	7334	TNF	P01375	7124	Published	24938868
NSP16	FBL	P22087	2091	TUBB8	Q3ZCM7	347688	Published	26581994
NSP7	KNG1	P01042	3827	TUBB8	Q3ZCM7	347688	Published	26581994
NSP9	KNG1	P01042	3827	TUBB8	Q3ZCM7	347688	Published	26581994
NSP9	SERPINC1	P01008	462	TUBB8	Q3ZCM7	347688	Published	26581994
NSP9	KLK5	Q9Y337	25818	TUBB8	Q3ZCM7	347688	Published	26581994
NSP9	PRKAG1	P54619	5571	TUBB8	Q3ZCM7	347688	Published	26581994
NSP5	KNG1	P01042	3827	TUBB8	Q3ZCM7	347688	Published	26581994
NSP5	SERPINC1	P01008	462	TUBB8	Q3ZCM7	347688	Published	26581994
NSP5	KLK5	Q9Y337	25818	TUBB8	Q3ZCM7	347688	Published	26581994
S	EGFR	P00533	1956	CD59	P13987	966	Published	29068273
S	CFTR	P13569	1080	CD59	P13987	966	Published	29068273
S	MAPRE1	Q15691	22919	CD59	P13987	966	Published	29068273
NSP4	C3	P01024	718	CFI	P05156	3426	Published	32691695
NSP4	CFH	P08603	3075	CFI	P05156	3426	Published	32691695
NSP4	C3	P01024	718	CR2	P20023	1380	Published	10741859, 12536634
NSP4	CD81	P60033	975	CR2	P20023	1380	Published	10741859, 12536634
NSP13	DDX19B	Q9UMR2	11269	FGB	P02675	2244	Published	32691695
NSP13	TK1	P04183	7083	FGB	P02675	2244	Published	32691695
ORF3a.	MAD2L1	Q13257	4085	MBL2	P11226	4153	Published	32691695
NSP13	TK1	P04183	7083	PROC	P04070	5624	Published	32691695
NSP4	F2	P00734	2147	SERPINA5	P05154	5104	Published	31651237
NSP4	COPS6	Q7L5N1	10980	SERPINA5	P05154	5104	Published	31651237
NSP4	F10	P00742	2159	SERPINA5	P05154	5104	Published	31651237
NSP13	BCAS2	O75934	10286	TFPI	P10646	7035	Published	32691695
NSP13	SF3B1	O75533	23451	TFPI	P10646	7035	Published	32691695
NSP13	SMU1	Q2TAY7	55234	TFPI	P10646	7035	Published	32691695
NSP12	BCAS2	O75934	10286	TFPI	P10646	7035	Published	32691695
NSP16	TRMT61B	Q9BVS5	55006	TRIM10	Q9UDY6	10107	Published	18248090
NSP14	POLRMT	O00411	5442	TRIM10	Q9UDY6	10107	Published	18248090
NSP14	TRMT61B	Q9BVS5	55006	TRIM10	Q9UDY6	10107	Published	18248090
NSP4	HSP90AA1	P07900	3320	TRIM10	Q9UDY6	10107	Published	18248090
NSP7	HSP90AA1	P07900	3320	TRIM10	Q9UDY6	10107	Published	18248090
NSP7	PSMA1	P25786	5682	TRIM10	Q9UDY6	10107	Published	18248090
NSP7	UBE2D2	P62837	7322	TRIM10	Q9UDY6	10107	Published	18248090
NSP9	PRKAB2	O43741	5565	TRIM10	Q9UDY6	10107	Published	18248090
S	HTT	P42858	3064	BDKRB1	P46663	623	Published	32665542
S	GABBR1	Q9UBS5	2550	BDKRB1	P46663	623	Published	32665542
S	RAE1	P78406	8480	BDKRB1	P46663	623	Published	32665542
S	APC	P25054	324	C4A	P0C0L4	720	Published	32691695
S	FN1	P02751	2335	C4A	P0C0L4	720	Published	32691695
S	MCM2	P49736	4171	C4A	P0C0L4	720	Published	32691695
S	LGALS8	O00214	3964	C4A	P0C0L4	720	Published	32691695
S	SCN2B	O60939	6327	C4A	P0C0L4	720	Published	32691695
S	CFB	P00751	629	C4B	P0C0L5	100293534	Published	32691695
S	C4BPA	P04003	722	C4B	P0C0L5	100293534	Published	32691695
S	MCM2	P49736	4171	C4B	P0C0L5	100293534	Published	32691695
S	C5AR1	P21730	728	C5AR1	P21730	728	Published	32726800
S	RPS19	P39019	6223	C5AR1	P21730	728	Published	32726800
S	C5	P01031	727	C5AR1	P21730	728	Published	32726800
S	FN1	P02751	2335	CFB	P00751	629	Published	32691695
S	C3	P01024	718	CFB	P00751	629	Published	32691695
S	C3	P01024	718	CR1	P17927	1378	Published	23416052
S	C3	P01024	718	CR2	P20023	1380	Published	10741859, 12536634
S	CD81	P60033	975	CR2	P20023	1380	Published	10741859, 12536634
S	KNG1	P01042	3827	F11	P03951	2160	Published	23401514
S	F2	P00734	2147	F11	P03951	2160	Published	23401514
S	KRT1	P04264	3848	F12	P00748	2161	Published	19200601
S	UBE2N	P61088	7334	F12	P00748	2161	Published	19200601
S	MMP14	P50281	4323	F12	P00748	2161	Published	19200601
S	UBE2D2	P62837	7322	F12	P00748	2161	Published	19200601
S	EPAS1	Q99814	2034	F12	P00748	2161	Published	19200601
S	VCP	P55072	7415	F7	P08709	2155	Published	32691695
S	CALR	P27797	811	F8	P00451	2157	Published	23401514
S	F2	P00734	2147	F8	P00451	2157	Published	23401514
S	LMAN1	P49257	3998	F8	P00451	2157	Published	23401514
S	GGA1	Q9UJY5	26088	F8	P00451	2157	Published	23401514
S	PROC	P04070	5624	F8	P00451	2157	Published	23401514
S	MCFD2	Q8NI22	90411	F8	P00451	2157	Published	23401514
S	F2	P00734	2147	F9	P00740	2158	Published	19200601
S	ITGB3	P05106	3690	FGA	P02671	2243	Published	32691695
S	FN1	P02751	2335	FGA	P02671	2243	Published	32691695
S	F2	P00734	2147	FGA	P02671	2243	Published	32691695
S	FGB	P02675	2244	FGA	P02671	2243	Published	32691695
S	FGA	P02671	2243	FGA	P02671	2243	Published	32691695
S	APOA1	P02647	335	FGA	P02671	2243	Published	32691695
S	FGG	P02679	2266	FGA	P02671	2243	Published	32691695
S	ITGA2B	P08514	3674	FGA	P02671	2243	Published	32691695
S	MIS12	Q9H081	79003	FGA	P02671	2243	Published	32691695
S	THBS1	P07996	7057	FGA	P02671	2243	Published	32691695
S	UBC	P0CG48	7316	FGA	P02671	2243	Published	32691695
S	CALR	P27797	811	FGB	P02675	2244	Published	32691695
S	FN1	P02751	2335	FGB	P02675	2244	Published	32691695
S	FGA	P02671	2243	FGB	P02675	2244	Published	32691695
S	FGG	P02679	2266	FGB	P02675	2244	Published	32691695
S	MIS12	Q9H081	79003	FGB	P02675	2244	Published	32691695
S	ITGB3	P05106	3690	FGG	P02679	2266	Published	32691695
S	FN1	P02751	2335	FGG	P02679	2266	Published	32691695
S	FGB	P02675	2244	FGG	P02679	2266	Published	32691695
S	FGA	P02671	2243	FGG	P02679	2266	Published	32691695
S	FGG	P02679	2266	FGG	P02679	2266	Published	32691695
S	ANAPC1	Q9H1A4	64682	KNG1	P01042	3827	Published	32691695
S	ANAPC5	Q9UJX4	51433	KNG1	P01042	3827	Published	32691695
S	PLG	P00747	5340	KNG1	P01042	3827	Published	32691695
S	KNG1	P01042	3827	KNG1	P01042	3827	Published	32691695
S	F2	P00734	2147	KNG1	P01042	3827	Published	32691695
S	KRT1	P04264	3848	KNG1	P01042	3827	Published	32691695
S	THBS1	P07996	7057	KNG1	P01042	3827	Published	32691695
S	ITGB2	P05107	3689	KNG1	P01042	3827	Published	32691695
S	PPP2CA	P67775	5515	KNG1	P01042	3827	Published	32691695
S	COPS6	Q7L5N1	10980	KNG1	P01042	3827	Published	32691695
S	VHL	P40337	7428	KNG1	P01042	3827	Published	32691695
S	PLG	P00747	5340	SERPINC1	P01008	462	Published	32691695
S	F2	P00734	2147	SERPINC1	P01008	462	Published	32691695
S	SDC2	P34741	6383	SERPINC1	P01008	462	Published	32691695
S	BCAS2	O75934	10286	TFPI	P10646	7035	Published	32691695
S	SF3B1	O75533	23451	TFPI	P10646	7035	Published	32691695
S	THBS1	P07996	7057	TFPI	P10646	7035	Published	32691695
S	SMU1	Q2TAY7	55234	TFPI	P10646	7035	Published	32691695
S	F2	P00734	2147	THBD	P07204	7056	Published	32376402
S	PROC	P04070	5624	THBD	P07204	7056	Published	32376402
NSP4	BAG6	P46379	7917	FURIN	P09958	5045	Published	25288733	32691695
NSP4	VWF	P04275	7450	FURIN	P09958	5045	Published	25288733	23785285
S	NOTCH1	P46531	4851	FURIN	P09958	5045	Published	25288733
S	EDA	Q92838	1896	FURIN	P09958	5045	Published	25288733
S	MMP14	P50281	4323	FURIN	P09958	5045	Published	25288733
NSP4	HSP90AB1	P08238	3326	CDK9	P50750	1025	Published	10377393
NSP4	TERF2	Q15554	7014	CDK9	P50750	1025	Published	10377393
NSP4	HSP90AA1	P07900	3320	CDK9	P50750	1025	Published	10377393
NSP4	CDC5L	Q99459	988	CDK9	P50750	1025	Published	10377393
NSP4	SNW1	Q13573	22938	CDK9	P50750	1025	Published	10377393
NSP4	SKP1	P63208	6500	CDK9	P50750	1025	Published	10377393
NSP4	ATR	Q13535	545	CDK9	P50750	1025	Published	10377393
NSP4	CCNH	P51946	902	CDK9	P50750	1025	Published	10377393
NSP4	AFF4	Q9UHB7	27125	CDK9	P50750	1025	Published	10377393
NSP4	MSH2	P43246	4436	CDK9	P50750	1025	Published	10377393
NSP4	ATRIP	Q8WXE1	84126	CDK9	P50750	1025	Published	10377393
S	PDIA3	P30101	2923	LDLR	P01130	3949	Published	10535997, 32228226
S	LRPAP1	P30533	4043	LDLR	P01130	3949	Published	10535997, 32228226
NSP14	EIF2S1	P05198	1965	EIF2AK2	P19525	5610	Published	14638359, 20064372, 20027183
NSP3	MACROD1	Q9BQ69	28992	EIF2AK2	P19525	5610	Published	14638359, 20064372, 20027183
NSP4	HSP90AA1	P07900	3320	EIF2AK2	P19525	5610	Published	14638359, 20064372, 20027183
NSP4	DNAJC3	Q13217	5611	EIF2AK2	P19525	5610	Published	14638359, 20064372, 20027183
NSP4	RAC1	P63000	5879	EIF2AK2	P19525	5610	Published	14638359, 20064372, 20027183
NSP4	CCNA2	P20248	890	EIF2AK2	P19525	5610	Published	14638359, 20064372, 20027183
NSP4	EIF2S1	P05198	1965	EIF2AK2	P19525	5610	Published	14638359, 20064372, 20027183
NSP7	HSPA1A	P0DMV8	3303	EIF2AK2	P19525	5610	Published	14638359, 20064372, 20027183
NSP7	CDC42	P60953	998	EIF2AK2	P19525	5610	Published	14638359, 20064372, 20027183
NSP7	EGFR	P00533	1956	EIF2AK2	P19525	5610	Published	14638359, 20064372, 20027183
NSP7	DICER1	Q9UPY3	23405	EIF2AK2	P19525	5610	Published	14638359, 20064372, 20027183
NSP7	STAT1	P42224	6772	EIF2AK2	P19525	5610	Published	14638359, 20064372, 20027183
NSP7	HSP90AA1	P07900	3320	EIF2AK2	P19525	5610	Published	14638359, 20064372, 20027183
NSP7	DNAJC3	Q13217	5611	EIF2AK2	P19525	5610	Published	14638359, 20064372, 20027183
NSP7	IKBKB	O14920	3551	EIF2AK2	P19525	5610	Published	14638359, 20064372, 20027183
NSP7	CASP8	Q14790	841	EIF2AK2	P19525	5610	Published	14638359, 20064372, 20027183
NSP7	CUL3	Q13618	8452	EIF2AK2	P19525	5610	Published	14638359, 20064372, 20027183
NSP7	CAND1	Q86VP6	55832	EIF2AK2	P19525	5610	Published	14638359, 20064372, 20027183
NSP7	RAC1	P63000	5879	EIF2AK2	P19525	5610	Published	14638359, 20064372, 20027183
NSP7	TP53	P04637	7157	EIF2AK2	P19525	5610	Published	14638359, 20064372, 20027183
NSP7	CDC37	Q16543	11140	EIF2AK2	P19525	5610	Published	14638359, 20064372, 20027183
NSP7	CCNA2	P20248	890	EIF2AK2	P19525	5610	Published	14638359, 20064372, 20027183
NSP7	JAK1	P23458	3716	EIF2AK2	P19525	5610	Published	14638359, 20064372, 20027183
NSP7	TYK2	P29597	7297	EIF2AK2	P19525	5610	Published	14638359, 20064372, 20027183
NSP7	STAT3	P40763	6774	EIF2AK2	P19525	5610	Published	14638359, 20064372, 20027183
NSP7	TARBP2	Q15633	6895	EIF2AK2	P19525	5610	Published	14638359, 20064372, 20027183
NSP7	EIF2S1	P05198	1965	EIF2AK2	P19525	5610	Published	14638359, 20064372, 20027183
NSP7	MAP3K5	Q99683	4217	EIF2AK2	P19525	5610	Published	14638359, 20064372, 20027183
NSP7	PRKRIP1	Q9H875	79706	EIF2AK2	P19525	5610	Published	14638359, 20064372, 20027183
NSP8	TRAF2	Q12933	7186	EIF2AK2	P19525	5610	Published	14638359, 20064372, 20027183
NSP8	RAC1	P63000	5879	EIF2AK2	P19525	5610	Published	14638359, 20064372, 20027183
NSP5	MAVS	Q7Z434	57506	EIF2AK2	P19525	5610	Published	14638359, 20064372, 20027183
NSP4	HSP90AA1	P07900	3320	IRF1	P10914	3659	Published	15331704, 20064372
NSP7	KAT2B	Q92831	8850	IRF1	P10914	3659	Published	15331704, 20064372
NSP7	KEAP1	Q14145	9817	IRF1	P10914	3659	Published	15331704, 20064372
NSP7	HCFC1	P51610	3054	IRF1	P10914	3659	Published	15331704, 20064372
NSP7	KAT2A	Q92830	2648	IRF1	P10914	3659	Published	15331704, 20064372
NSP7	HSPA1A	P0DMV8	3303	IRF1	P10914	3659	Published	15331704, 20064372
NSP7	STAT1	P42224	6772	IRF1	P10914	3659	Published	15331704, 20064372
NSP7	HSP90AA1	P07900	3320	IRF1	P10914	3659	Published	15331704, 20064372
NSP7	STUB1	Q9UNE7	10273	IRF1	P10914	3659	Published	15331704, 20064372
NSP7	TRIM28	Q13263	10155	IRF1	P10914	3659	Published	15331704, 20064372
NSP7	EP300	Q09472	2033	IRF1	P10914	3659	Published	15331704, 20064372
NSP7	CBL	P22681	867	IRF1	P10914	3659	Published	15331704, 20064372
NSP7	RELA	Q04206	5970	IRF1	P10914	3659	Published	15331704, 20064372
NSP7	CREBBP	Q92793	1387	IRF1	P10914	3659	Published	15331704, 20064372
NSP7	SMARCA4	P51532	6597	IRF1	P10914	3659	Published	15331704, 20064372
NSP8	BIRC3	Q13489	330	IRF1	P10914	3659	Published	15331704, 20064372
NSP16	PABPC1	P11940	26986	SMAD3	P84022	4088	Published	15334054, 25253939
NSP16	USP7	Q93009	7874	SMAD3	P84022	4088	Published	15334054, 25253939
NSP16	UBC	P0CG48	7316	SMAD3	P84022	4088	Published	15334054, 25253939
NSP16	DNMT3L	Q9UJW3	29947	SMAD3	P84022	4088	Published	15334054, 25253939
NSP14	PABPC1	P11940	26986	SMAD3	P84022	4088	Published	15334054, 25253939
NSP14	TOB1	P50616	10140	SMAD3	P84022	4088	Published	15334054, 25253939
NSP14	UBC	P0CG48	7316	SMAD3	P84022	4088	Published	15334054, 25253939
NSP2	PPP2R1A	P30153	5518	SMAD3	P84022	4088	Published	15334054, 25253939
NSP4	CDC27	P30260	996	SMAD3	P84022	4088	Published	15334054, 25253939
NSP4	CDC16	Q13042	8881	SMAD3	P84022	4088	Published	15334054, 25253939
NSP4	ANAPC10	Q9UM13	10393	SMAD3	P84022	4088	Published	15334054, 25253939
NSP4	TF	P02787	7018	SMAD3	P84022	4088	Published	15334054, 25253939
NSP4	CDK4	P11802	1019	SMAD3	P84022	4088	Published	15334054, 25253939
NSP4	CFH	P08603	3075	SMAD3	P84022	4088	Published	15334054, 25253939
NSP4	CDK2	P24941	1017	SMAD3	P84022	4088	Published	15334054, 25253939
NSP4	SNW1	Q13573	22938	SMAD3	P84022	4088	Published	15334054, 25253939
NSP4	DHX8	Q14562	1659	SMAD3	P84022	4088	Published	15334054, 25253939
NSP4	ESR1	P03372	2099	SMAD3	P84022	4088	Published	15334054, 25253939
NSP4	PIK3CA	P42336	5290	SMAD3	P84022	4088	Published	15334054, 25253939
NSP4	PPP2R1A	P30153	5518	SMAD3	P84022	4088	Published	15334054, 25253939
NSP4	UBC	P0CG48	7316	SMAD3	P84022	4088	Published	15334054, 25253939
NSP4	PSMD11	O00231	5717	SMAD3	P84022	4088	Published	15334054, 25253939
NSP4	CDK8	P49336	1024	SMAD3	P84022	4088	Published	15334054, 25253939
NSP7	KAT2B	Q92831	8850	SMAD3	P84022	4088	Published	15334054, 25253939
NSP7	HDAC4	P56524	9759	SMAD3	P84022	4088	Published	15334054, 25253939
NSP7	TCP1	P17987	6950	SMAD3	P84022	4088	Published	15334054, 25253939
NSP7	ACTB	P60709	60	SMAD3	P84022	4088	Published	15334054, 25253939
NSP7	FLNA	P21333	2316	SMAD3	P84022	4088	Published	15334054, 25253939
NSP7	KAT2A	Q92830	2648	SMAD3	P84022	4088	Published	15334054, 25253939
NSP7	CTNNB1	P35222	1499	SMAD3	P84022	4088	Published	15334054, 25253939
NSP7	NF2	P35240	4771	SMAD3	P84022	4088	Published	15334054, 25253939
NSP7	APP	P05067	351	SMAD3	P84022	4088	Published	15334054, 25253939
NSP7	CDC27	P30260	996	SMAD3	P84022	4088	Published	15334054, 25253939
NSP7	CDC16	Q13042	8881	SMAD3	P84022	4088	Published	15334054, 25253939
NSP7	ANAPC10	Q9UM13	10393	SMAD3	P84022	4088	Published	15334054, 25253939
NSP7	TF	P02787	7018	SMAD3	P84022	4088	Published	15334054, 25253939
NSP7	SLC9A3R2	Q15599	9351	SMAD3	P84022	4088	Published	15334054, 25253939
NSP7	EPB41	P11171	2035	SMAD3	P84022	4088	Published	15334054, 25253939
NSP7	HP	P00738	3240	SMAD3	P84022	4088	Published	15334054, 25253939
NSP7	PRKAR2A	P13861	5576	SMAD3	P84022	4088	Published	15334054, 25253939
NSP7	SNW1	Q13573	22938	SMAD3	P84022	4088	Published	15334054, 25253939
NSP7	DHX8	Q14562	1659	SMAD3	P84022	4088	Published	15334054, 25253939
NSP7	SF3B2	Q13435	10992	SMAD3	P84022	4088	Published	15334054, 25253939
NSP7	SF3A1	Q15459	10291	SMAD3	P84022	4088	Published	15334054, 25253939
NSP7	MEN1	O00255	4221	SMAD3	P84022	4088	Published	15334054, 25253939
NSP7	CUL1	Q13616	8454	SMAD3	P84022	4088	Published	15334054, 25253939
NSP7	KPNB1	Q14974	3837	SMAD3	P84022	4088	Published	15334054, 25253939
NSP7	ESR1	P03372	2099	SMAD3	P84022	4088	Published	15334054, 25253939
NSP7	PIK3CA	P42336	5290	SMAD3	P84022	4088	Published	15334054, 25253939
NSP7	FOXO3	O43524	2309	SMAD3	P84022	4088	Published	15334054, 25253939
NSP7	FOXO1	Q12778	2308	SMAD3	P84022	4088	Published	15334054, 25253939
NSP7	VDR	P11473	7421	SMAD3	P84022	4088	Published	15334054, 25253939
NSP7	TP53	P04637	7157	SMAD3	P84022	4088	Published	15334054, 25253939
NSP7	STUB1	Q9UNE7	10273	SMAD3	P84022	4088	Published	15334054, 25253939
NSP7	JUND	P17535	3727	SMAD3	P84022	4088	Published	15334054, 25253939
NSP7	EP300	Q09472	2033	SMAD3	P84022	4088	Published	15334054, 25253939
NSP7	SETD2	Q9BYW2	29072	SMAD3	P84022	4088	Published	15334054, 25253939
NSP7	PPP2R1A	P30153	5518	SMAD3	P84022	4088	Published	15334054, 25253939
NSP7	CBL	P22681	867	SMAD3	P84022	4088	Published	15334054, 25253939
NSP7	RBX1	P62877	9978	SMAD3	P84022	4088	Published	15334054, 25253939
NSP7	UBC	P0CG48	7316	SMAD3	P84022	4088	Published	15334054, 25253939
NSP7	RELA	Q04206	5970	SMAD3	P84022	4088	Published	15334054, 25253939
NSP7	SMAD1	Q15797	4086	SMAD3	P84022	4088	Published	15334054, 25253939
NSP7	YAP1	P46937	10413	SMAD3	P84022	4088	Published	15334054, 25253939
NSP7	BPTF	Q12830	2186	SMAD3	P84022	4088	Published	15334054, 25253939
NSP7	CREBBP	Q92793	1387	SMAD3	P84022	4088	Published	15334054, 25253939
NSP7	TCF12	Q99081	6938	SMAD3	P84022	4088	Published	15334054, 25253939
NSP7	ZMIZ1	Q9ULJ6	57178	SMAD3	P84022	4088	Published	15334054, 25253939
NSP7	MED15	Q96RN5	51586	SMAD3	P84022	4088	Published	15334054, 25253939
NSP7	GGA1	Q9UJY5	26088	SMAD3	P84022	4088	Published	15334054, 25253939
NSP7	DOCK9	Q9BZ29	23348	SMAD3	P84022	4088	Published	15334054, 25253939
NSP7	OTUB1	Q96FW1	55611	SMAD3	P84022	4088	Published	15334054, 25253939
NSP7	PSMD11	O00231	5717	SMAD3	P84022	4088	Published	15334054, 25253939
NSP7	PPARG	P37231	5468	SMAD3	P84022	4088	Published	15334054, 25253939
NSP7	NCOA1	Q15788	8648	SMAD3	P84022	4088	Published	15334054, 25253939
NSP7	SMARCA4	P51532	6597	SMAD3	P84022	4088	Published	15334054, 25253939
NSP7	TRIM33	Q9UPN9	51592	SMAD3	P84022	4088	Published	15334054, 25253939
NSP8	VIM	P08670	7431	SMAD3	P84022	4088	Published	15334054, 25253939
NSP8	HGS	O14964	9146	SMAD3	P84022	4088	Published	15334054, 25253939
NSP9	APP	P05067	351	SMAD3	P84022	4088	Published	15334054, 25253939
NSP9	PRTN3	P24158	5657	SMAD3	P84022	4088	Published	15334054, 25253939
NSP9	PLG	P00747	5340	SMAD3	P84022	4088	Published	15334054, 25253939
NSP9	HP	P00738	3240	SMAD3	P84022	4088	Published	15334054, 25253939
NSP9	CFH	P08603	3075	SMAD3	P84022	4088	Published	15334054, 25253939
NSP9	UBC	P0CG48	7316	SMAD3	P84022	4088	Published	15334054, 25253939
NSP5	APP	P05067	351	SMAD3	P84022	4088	Published	15334054, 25253939
NSP5	PRTN3	P24158	5657	SMAD3	P84022	4088	Published	15334054, 25253939
NSP5	PLG	P00747	5340	SMAD3	P84022	4088	Published	15334054, 25253939
NSP5	HP	P00738	3240	SMAD3	P84022	4088	Published	15334054, 25253939
NSP5	CFH	P08603	3075	SMAD3	P84022	4088	Published	15334054, 25253939
NSP12	SNW1	Q13573	22938	SMAD3	P84022	4088	Published	15334054, 25253939
NSP12	DHX8	Q14562	1659	SMAD3	P84022	4088	Published	15334054, 25253939
S	HDAC4	P56524	9759	SMAD3	P84022	4088	Published	15334054, 25253939
S	NOTCH1	P46531	4851	SMAD3	P84022	4088	Published	15334054, 25253939
S	TCP1	P17987	6950	SMAD3	P84022	4088	Published	15334054, 25253939
S	TPM3	P06753	7170	SMAD3	P84022	4088	Published	15334054, 25253939
S	CDC27	P30260	996	SMAD3	P84022	4088	Published	15334054, 25253939
S	CDC16	Q13042	8881	SMAD3	P84022	4088	Published	15334054, 25253939
S	ANAPC10	Q9UM13	10393	SMAD3	P84022	4088	Published	15334054, 25253939
S	SPTBN1	Q01082	6711	SMAD3	P84022	4088	Published	15334054, 25253939
S	PLG	P00747	5340	SMAD3	P84022	4088	Published	15334054, 25253939
S	BRCA1	P38398	672	SMAD3	P84022	4088	Published	15334054, 25253939
S	SNW1	Q13573	22938	SMAD3	P84022	4088	Published	15334054, 25253939
S	DHX8	Q14562	1659	SMAD3	P84022	4088	Published	15334054, 25253939
S	SF3B2	Q13435	10992	SMAD3	P84022	4088	Published	15334054, 25253939
S	SF3A1	Q15459	10291	SMAD3	P84022	4088	Published	15334054, 25253939
S	NFYC	Q13952	4802	SMAD3	P84022	4088	Published	15334054, 25253939
S	CHUK	O15111	1147	SMAD3	P84022	4088	Published	15334054, 25253939
S	RNF31	Q96EP0	55072	SMAD3	P84022	4088	Published	15334054, 25253939
S	CUL1	Q13616	8454	SMAD3	P84022	4088	Published	15334054, 25253939
S	KPNB1	Q14974	3837	SMAD3	P84022	4088	Published	15334054, 25253939
S	ESR1	P03372	2099	SMAD3	P84022	4088	Published	15334054, 25253939
S	PIK3CA	P42336	5290	SMAD3	P84022	4088	Published	15334054, 25253939
S	FOXO1	Q12778	2308	SMAD3	P84022	4088	Published	15334054, 25253939
S	E2F4	Q16254	1874	SMAD3	P84022	4088	Published	15334054, 25253939
S	MYC	P01106	4609	SMAD3	P84022	4088	Published	15334054, 25253939
S	VIM	P08670	7431	SMAD3	P84022	4088	Published	15334054, 25253939
S	KRT10	P13645	3858	SMAD3	P84022	4088	Published	15334054, 25253939
S	TLR4	O00206	7099	SMAD3	P84022	4088	Published	15334054, 25253939
S	CEBPB	P17676	1051	SMAD3	P84022	4088	Published	15334054, 25253939
S	JUND	P17535	3727	SMAD3	P84022	4088	Published	15334054, 25253939
S	RBL1	P28749	5933	SMAD3	P84022	4088	Published	15334054, 25253939
S	MCM3AP	O60318	8888	SMAD3	P84022	4088	Published	15334054, 25253939
S	ZMYND11	Q15326	10771	SMAD3	P84022	4088	Published	15334054, 25253939
S	RBX1	P62877	9978	SMAD3	P84022	4088	Published	15334054, 25253939
S	UBC	P0CG48	7316	SMAD3	P84022	4088	Published	15334054, 25253939
S	SREBF2	Q12772	6721	SMAD3	P84022	4088	Published	15334054, 25253939
S	UCHL5	Q9Y5K5	51377	SMAD3	P84022	4088	Published	15334054, 25253939
S	RANBP9	Q96S59	10048	SMAD3	P84022	4088	Published	15334054, 25253939
S	NR3C1	P04150	2908	SMAD3	P84022	4088	Published	15334054, 25253939
S	AR	P10275	367	SMAD3	P84022	4088	Published	15334054, 25253939
S	RIOK2	Q9BVS4	55781	SMAD3	P84022	4088	Published	15334054, 25253939
S	MAX	P61244	4149	SMAD3	P84022	4088	Published	15334054, 25253939
S	E2F5	Q15329	1875	SMAD3	P84022	4088	Published	15334054, 25253939
S	PSPC1	Q8WXF1	55269	SMAD3	P84022	4088	Published	15334054, 25253939
S	TCF12	Q99081	6938	SMAD3	P84022	4088	Published	15334054, 25253939
S	ATF2	P15336	1386	SMAD3	P84022	4088	Published	15334054, 25253939
S	HGS	O14964	9146	SMAD3	P84022	4088	Published	15334054, 25253939
S	GGA1	Q9UJY5	26088	SMAD3	P84022	4088	Published	15334054, 25253939
S	FOS	P01100	2353	SMAD3	P84022	4088	Published	15334054, 25253939
S	OTUB1	Q96FW1	55611	SMAD3	P84022	4088	Published	15334054, 25253939
S	PSMD11	O00231	5717	SMAD3	P84022	4088	Published	15334054, 25253939
S	LMNA	P02545	4000	SMAD3	P84022	4088	Published	15334054, 25253939
S	NCOA1	Q15788	8648	SMAD3	P84022	4088	Published	15334054, 25253939
S	JUN	P05412	3725	SMAD3	P84022	4088	Published	15334054, 25253939
S	EPAS1	Q99814	2034	SMAD3	P84022	4088	Published	15334054, 25253939
S	TANK	Q92844	10010	SMAD3	P84022	4088	Published	15334054, 25253939
S	ESR2	Q92731	2100	SMAD3	P84022	4088	Published	15334054, 25253939
NSP7	CEACAM1	P13688	634	CLEC4M	Q9H2X3	10332	Published	15371595
ORF3a.	MME	P08473	4311	CLEC4M	Q9H2X3	10332	Published	15371595
NSP7	CEACAM1	P13688	634	CD209	Q9NNX6	30835	Published	15371595, 27748395
NSP7	HTR1B	P28222	3351	CD209	Q9NNX6	30835	Published	15371595, 27748395
S	HTR1B	P28222	3351	CD209	Q9NNX6	30835	Published	15371595, 27748395
NSP7	BAIAP2	Q9UQB8	10458	ESPN	B1AK53	83715	Published	15685555
NSP4	TICAM1	Q8IUC6	148022	MAVS	Q7Z434	57506	Published	16301520, 20064372
NSP16	UBC	P0CG48	7316	36951	Q8TCQ1	55016	Not Published
NSP14	UBC	P0CG48	7316	36951	Q8TCQ1	55016	Not Published
NSP2	PPP2R1A	P30153	5518	36951	Q8TCQ1	55016	Not Published
NSP4	TFRC	P02786	7037	36951	Q8TCQ1	55016	Not Published
NSP4	HLA-DRA	P01903	3122	36951	Q8TCQ1	55016	Not Published
NSP4	PPP2R1A	P30153	5518	36951	Q8TCQ1	55016	Not Published
NSP4	UBC	P0CG48	7316	36951	Q8TCQ1	55016	Not Published
NSP4	NDUFB4	O95168	4710	36951	Q8TCQ1	55016	Not Published
NSP4	NDUFB10	O96000	4716	36951	Q8TCQ1	55016	Not Published
NSP7	TFRC	P02786	7037	36951	Q8TCQ1	55016	Not Published
NSP7	HLA-DRA	P01903	3122	36951	Q8TCQ1	55016	Not Published
NSP7	PPP2R1A	P30153	5518	36951	Q8TCQ1	55016	Not Published
NSP7	UBC	P0CG48	7316	36951	Q8TCQ1	55016	Not Published
NSP7	NDUFB4	O95168	4710	36951	Q8TCQ1	55016	Not Published
NSP7	NDUFB10	O96000	4716	36951	Q8TCQ1	55016	Not Published
NSP7	NDUFS4	O43181	4724	36951	Q8TCQ1	55016	Not Published
NSP9	UBC	P0CG48	7316	36951	Q8TCQ1	55016	Not Published
NSP16	TGS1	Q96RS0	96764	37500	Q15019	4735	Not Published
NSP14	TGS1	Q96RS0	96764	37500	Q15019	4735	Not Published
NSP3	TGS1	Q96RS0	96764	37500	Q15019	4735	Not Published
NSP4	ANLN	Q9NQW6	54443	37500	Q15019	4735	Not Published
NSP4	SART1	O43290	9092	37500	Q15019	4735	Not Published
NSP4	SRRM2	Q9UQ35	23524	37500	Q15019	4735	Not Published
NSP4	PRPF3	O43395	9129	37500	Q15019	4735	Not Published
NSP4	PRPF8	Q6P2Q9	10594	37500	Q15019	4735	Not Published
NSP4	SNW1	Q13573	22938	37500	Q15019	4735	Not Published
NSP4	ESR1	P03372	2099	37500	Q15019	4735	Not Published
NSP4	COPS2	P61201	9318	37500	Q15019	4735	Not Published
NSP7	ANLN	Q9NQW6	54443	37500	Q15019	4735	Not Published
NSP7	SNCA	P37840	6622	37500	Q15019	4735	Not Published
NSP7	NCSTN	Q92542	23385	37500	Q15019	4735	Not Published
NSP7	SART1	O43290	9092	37500	Q15019	4735	Not Published
NSP7	SRRM2	Q9UQ35	23524	37500	Q15019	4735	Not Published
NSP7	PRPF3	O43395	9129	37500	Q15019	4735	Not Published
NSP7	PRPF8	Q6P2Q9	10594	37500	Q15019	4735	Not Published
NSP7	SNW1	Q13573	22938	37500	Q15019	4735	Not Published
NSP7	ESR1	P03372	2099	37500	Q15019	4735	Not Published
NSP7	HSPA5	P11021	3309	37500	Q15019	4735	Not Published
NSP7	DYNLRB1	Q9NP97	83658	37500	Q15019	4735	Not Published
NSP7	COPS2	P61201	9318	37500	Q15019	4735	Not Published
NSP7	MTOR	P42345	2475	37500	Q15019	4735	Not Published
NSP7	PSMC6	P62333	5706	37500	Q15019	4735	Not Published
NSP7	KLC2	Q9H0B6	64837	37500	Q15019	4735	Not Published
NSP7	CSNK2A1	P68400	1457	37500	Q15019	4735	Not Published
NSP12	SRRM2	Q9UQ35	23524	37500	Q15019	4735	Not Published
NSP12	PRPF8	Q6P2Q9	10594	37500	Q15019	4735	Not Published
NSP12	SNW1	Q13573	22938	37500	Q15019	4735	Not Published
NSP13	MAVS	Q7Z434	57506	38412	Q9NX47	54708	Not Published
NSP4	UBC	P0CG48	7316	38777	O60337	10299	Not Published
NSP4	HSP90AA1	P07900	3320	39873	Q86YJ5	92979	Not Published
NSP14	MSH2	P43246	4436	40057	Q9UHD8	10801	Not Published
NSP4	ANLN	Q9NQW6	54443	40057	Q9UHD8	10801	Not Published
NSP4	SRRM2	Q9UQ35	23524	40057	Q9UHD8	10801	Not Published
NSP4	CDC5L	Q99459	988	40057	Q9UHD8	10801	Not Published
NSP4	SNW1	Q13573	22938	40057	Q9UHD8	10801	Not Published
NSP4	MSH2	P43246	4436	40057	Q9UHD8	10801	Not Published
NSP7	ANLN	Q9NQW6	54443	40057	Q9UHD8	10801	Not Published
NSP7	FLNB	O75369	2317	40057	Q9UHD8	10801	Not Published
NSP7	APP	P05067	351	40057	Q9UHD8	10801	Not Published
NSP7	CFTR	P13569	1080	40057	Q9UHD8	10801	Not Published
NSP7	SRRM2	Q9UQ35	23524	40057	Q9UHD8	10801	Not Published
NSP7	CDC5L	Q99459	988	40057	Q9UHD8	10801	Not Published
NSP7	SNW1	Q13573	22938	40057	Q9UHD8	10801	Not Published
NSP7	IKBKG	Q9Y6K9	8517	40057	Q9UHD8	10801	Not Published
NSP7	HSPA5	P11021	3309	40057	Q9UHD8	10801	Not Published
NSP7	STK11	Q15831	6794	40057	Q9UHD8	10801	Not Published
NSP7	SCP2	P22307	6342	40057	Q9UHD8	10801	Not Published
NSP7	NDUFV2	P19404	4729	40057	Q9UHD8	10801	Not Published
NSP8	IKBKG	Q9Y6K9	8517	40057	Q9UHD8	10801	Not Published
NSP8	VAMP2	P63027	6844	40057	Q9UHD8	10801	Not Published
NSP9	APP	P05067	351	40057	Q9UHD8	10801	Not Published
NSP5	APP	P05067	351	40057	Q9UHD8	10801	Not Published
NSP12	SRRM2	Q9UQ35	23524	40057	Q9UHD8	10801	Not Published
NSP12	CDC5L	Q99459	988	40057	Q9UHD8	10801	Not Published
NSP12	SNW1	Q13573	22938	40057	Q9UHD8	10801	Not Published
NSP8	TRAF1	Q13077	7185	A1CF	Q9NQ94	29974	Not Published
NSP4	F2	P00734	2147	AANAT	Q16613	15	Not Published
NSP7	PRKACA	P17612	5566	AANAT	Q16613	15	Not Published
NSP7	YWHAZ	P63104	7534	AANAT	Q16613	15	Not Published
NSP7	F2	P00734	2147	AANAT	Q16613	15	Not Published
NSP9	F2	P00734	2147	AANAT	Q16613	15	Not Published
NSP5	F2	P00734	2147	AANAT	Q16613	15	Not Published
NSP4	HSP90AB1	P08238	3326	AARS1	P49588	16	Not Published
NSP7	HSP90AB1	P08238	3326	AARS1	P49588	16	Not Published
NSP7	YWHAZ	P63104	7534	AARS1	P49588	16	Not Published
NSP16	SRM	P19623	6723	AARSD1	Q9BTE6	100885850	Not Published
NSP14	SRM	P19623	6723	AARSD1	Q9BTE6	100885850	Not Published
NSP4	EFTUD2	Q15029	9343	AARSD1	Q9BTE6	100885850	Not Published
NSP4	XPO5	Q9HAV4	57510	AARSD1	Q9BTE6	100885850	Not Published
NSP7	PRKACA	P17612	5566	AARSD1	Q9BTE6	100885850	Not Published
NSP7	EFTUD2	Q15029	9343	AARSD1	Q9BTE6	100885850	Not Published
NSP7	TUBA1A	Q71U36	7846	AARSD1	Q9BTE6	100885850	Not Published
NSP7	PFDN5	Q99471	5204	AARSD1	Q9BTE6	100885850	Not Published
NSP7	GTF2E1	P29083	2960	AARSD1	Q9BTE6	100885850	Not Published
NSP7	PFDN1	O60925	5201	AARSD1	Q9BTE6	100885850	Not Published
NSP8	RPRD1B	Q9NQG5	58490	AARSD1	Q9BTE6	100885850	Not Published
NSP12	EFTUD2	Q15029	9343	AARSD1	Q9BTE6	100885850	Not Published
NSP12	SBDS	Q9Y3A5	51119	AARSD1	Q9BTE6	100885850	Not Published
NSP4	COPS5	Q92905	10987	ABCA10	Q8WWZ4	10349	Not Published
NSP4	FKBP8	Q14318	23770	ABCB7	O75027	22	Not Published
NSP4	NDUFB6	O95139	4712	ABCB7	O75027	22	Not Published
NSP4	NDUFA10	O95299	4705	ABCC2	Q92887	1244	Not Published
NSP4	NDUFB9	Q9Y6M9	4715	ABCC2	Q92887	1244	Not Published
NSP4	F2RL1	P55085	2150	ABCC8	Q09428	6833	Not Published
NSP16	DIMT1	Q9UNQ2	27292	ABCF1	Q8NE71	23	Not Published
NSP14	CNOT1	A5YKK6	23019	ABCF1	Q8NE71	23	Not Published
NSP14	EIF2B2	P49770	8892	ABCF1	Q8NE71	23	Not Published
NSP14	EIF2B3	Q9NR50	8891	ABCF1	Q8NE71	23	Not Published
NSP14	DIMT1	Q9UNQ2	27292	ABCF1	Q8NE71	23	Not Published
NSP15	DIMT1	Q9UNQ2	27292	ABCF1	Q8NE71	23	Not Published
NSP3	DIMT1	Q9UNQ2	27292	ABCF1	Q8NE71	23	Not Published
NSP4	CDC5L	Q99459	988	ABCF1	Q8NE71	23	Not Published
NSP4	SNW1	Q13573	22938	ABCF1	Q8NE71	23	Not Published
NSP4	COPS5	Q92905	10987	ABCF1	Q8NE71	23	Not Published
NSP4	CUL2	Q13617	8453	ABCF1	Q8NE71	23	Not Published
NSP4	EIF2B2	P49770	8892	ABCF1	Q8NE71	23	Not Published
NSP4	EIF2B3	Q9NR50	8891	ABCF1	Q8NE71	23	Not Published
NSP4	PSMD7	P51665	5713	ABCF1	Q8NE71	23	Not Published
NSP4	PSMD13	Q9UNM6	5719	ABCF1	Q8NE71	23	Not Published
NSP4	PSMD8	P48556	5714	ABCF1	Q8NE71	23	Not Published
NSP7	APP	P05067	351	ABCF1	Q8NE71	23	Not Published
NSP7	PSMC5	P62195	5705	ABCF1	Q8NE71	23	Not Published
NSP7	CDC5L	Q99459	988	ABCF1	Q8NE71	23	Not Published
NSP7	SNW1	Q13573	22938	ABCF1	Q8NE71	23	Not Published
NSP7	CNOT1	A5YKK6	23019	ABCF1	Q8NE71	23	Not Published
NSP7	COPS5	Q92905	10987	ABCF1	Q8NE71	23	Not Published
NSP7	DYNC1I2	Q13409	1781	ABCF1	Q8NE71	23	Not Published
NSP7	SIRT7	Q9NRC8	51547	ABCF1	Q8NE71	23	Not Published
NSP7	CUL2	Q13617	8453	ABCF1	Q8NE71	23	Not Published
NSP7	EIF2B2	P49770	8892	ABCF1	Q8NE71	23	Not Published
NSP7	EIF2B3	Q9NR50	8891	ABCF1	Q8NE71	23	Not Published
NSP7	NELFB	Q8WX92	25920	ABCF1	Q8NE71	23	Not Published
NSP7	PSMC6	P62333	5706	ABCF1	Q8NE71	23	Not Published
NSP7	PSMD7	P51665	5713	ABCF1	Q8NE71	23	Not Published
NSP7	OTUB1	Q96FW1	55611	ABCF1	Q8NE71	23	Not Published
NSP7	PSMD13	Q9UNM6	5719	ABCF1	Q8NE71	23	Not Published
NSP7	PSMD8	P48556	5714	ABCF1	Q8NE71	23	Not Published
NSP9	APP	P05067	351	ABCF1	Q8NE71	23	Not Published
NSP5	APP	P05067	351	ABCF1	Q8NE71	23	Not Published
NSP12	CDC5L	Q99459	988	ABCF1	Q8NE71	23	Not Published
NSP12	SNW1	Q13573	22938	ABCF1	Q8NE71	23	Not Published
NSP4	SNW1	Q13573	22938	ABCF2	Q9UG63	10061	Not Published
NSP4	MAD2L1	Q13257	4085	ABCF2	Q9UG63	10061	Not Published
NSP4	PPP5C	P53041	5536	ABCF2	Q9UG63	10061	Not Published
NSP4	EIF3A	Q14152	8661	ABCF2	Q9UG63	10061	Not Published
NSP4	SRRM2	Q9UQ35	23524	ABCF3	Q9NUQ8	55324	Not Published
NSP4	CDC5L	Q99459	988	ABCF3	Q9NUQ8	55324	Not Published
NSP4	SNW1	Q13573	22938	ABCF3	Q9NUQ8	55324	Not Published
NSP4	PPP2R1A	P30153	5518	ABCF3	Q9NUQ8	55324	Not Published
NSP4	UBC	P0CG48	7316	ABCG2	Q9UNQ0	9429	Not Published
NSP2	RAP1GDS1	P52306	5910	ABHD14A	Q9BUJ0	25864	Not Published
NSP4	F2RL1	P55085	2150	ABHD14A	Q9BUJ0	25864	Not Published
NSP4	PPP5C	P53041	5536	ABHD14A	Q9BUJ0	25864	Not Published
NSP7	F2RL1	P55085	2150	ABHD14A	Q9BUJ0	25864	Not Published
NSP7	PPP5C	P53041	5536	ABHD14A	Q9BUJ0	25864	Not Published
NSP7	HSPA9	P38646	3313	ABHD14A	Q9BUJ0	25864	Not Published
NSP7	ECHS1	P30084	1892	ABHD14A	Q9BUJ0	25864	Not Published
NSP16	PCMT1	P22061	5110	ABI2	Q9NYB9	10152	Not Published
NSP14	PCMT1	P22061	5110	ABI2	Q9NYB9	10152	Not Published
NSP4	EIF3H	O15372	8667	ABI2	Q9NYB9	10152	Not Published
NSP7	SNAP23	O00161	8773	ABI2	Q9NYB9	10152	Not Published
NSP7	VCL	P18206	7414	ABI2	Q9NYB9	10152	Not Published
NSP7	ABI2	Q9NYB9	10152	ABI2	Q9NYB9	10152	Not Published
NSP7	NUP62	P37198	23636	ABI2	Q9NYB9	10152	Not Published
NSP7	SHMT2	P34897	6472	ABI2	Q9NYB9	10152	Not Published
NSP7	KHDRBS1	Q07666	10657	ABI2	Q9NYB9	10152	Not Published
NSP7	EIF3H	O15372	8667	ABI2	Q9NYB9	10152	Not Published
NSP8	TPM1	P09493	7168	ABI2	Q9NYB9	10152	Not Published
NSP8	ABI2	Q9NYB9	10152	ABI2	Q9NYB9	10152	Not Published
NSP8	HOMER3	Q9NSC5	9454	ABI2	Q9NYB9	10152	Not Published
NSP8	HGS	O14964	9146	ABI2	Q9NYB9	10152	Not Published
NSP9	PRKAA1	Q13131	5562	ABI2	Q9NYB9	10152	Not Published
NSP9	PRKAA2	P54646	5563	ABI2	Q9NYB9	10152	Not Published
NSP4	EIF3H	O15372	8667	ABI3	Q9P2A4	51225	Not Published
NSP7	SNAP23	O00161	8773	ABI3	Q9P2A4	51225	Not Published
NSP7	AGTR1	P30556	185	ABI3	Q9P2A4	51225	Not Published
NSP7	PSMA1	P25786	5682	ABI3	Q9P2A4	51225	Not Published
NSP7	SOS1	Q07889	6654	ABI3	Q9P2A4	51225	Not Published
NSP7	EIF3H	O15372	8667	ABI3	Q9P2A4	51225	Not Published
NSP7	NUP58	Q9BVL2	9818	ABI3	Q9P2A4	51225	Not Published
NSP7	RUNX1T1	Q06455	862	ABI3	Q9P2A4	51225	Not Published
NSP8	HOMER3	Q9NSC5	9454	ABI3	Q9P2A4	51225	Not Published
NSP7	LIN7C	Q9NUP9	55327	ABLIM2	Q6H8Q1	84448	Not Published
NSP4	PSMD1	Q99460	5707	ABRAXAS2	Q15018	23172	Not Published
NSP4	COPS5	Q92905	10987	ABRAXAS2	Q15018	23172	Not Published
NSP4	COPS4	Q9BT78	51138	ABRAXAS2	Q15018	23172	Not Published
NSP4	COPS3	Q9UNS2	8533	ABRAXAS2	Q15018	23172	Not Published
NSP4	COPS8	Q99627	10920	ABRAXAS2	Q15018	23172	Not Published
NSP4	COPS6	Q7L5N1	10980	ABRAXAS2	Q15018	23172	Not Published
NSP4	PSMD12	O00232	5718	ABRAXAS2	Q15018	23172	Not Published
NSP4	PSMD14	O00487	10213	ABRAXAS2	Q15018	23172	Not Published
NSP4	PSMD3	O43242	5709	ABRAXAS2	Q15018	23172	Not Published
NSP4	PSMD2	Q13200	5708	ABRAXAS2	Q15018	23172	Not Published
NSP4	PSMD7	P51665	5713	ABRAXAS2	Q15018	23172	Not Published
NSP4	PSMD11	O00231	5717	ABRAXAS2	Q15018	23172	Not Published
NSP4	PSMD6	Q15008	9861	ABRAXAS2	Q15018	23172	Not Published
NSP7	PSMD1	Q99460	5707	ABRAXAS2	Q15018	23172	Not Published
NSP7	PSMC5	P62195	5705	ABRAXAS2	Q15018	23172	Not Published
NSP7	BABAM1	Q9NWV8	29086	ABRAXAS2	Q15018	23172	Not Published
NSP7	COPS5	Q92905	10987	ABRAXAS2	Q15018	23172	Not Published
NSP7	COPS4	Q9BT78	51138	ABRAXAS2	Q15018	23172	Not Published
NSP7	COPS3	Q9UNS2	8533	ABRAXAS2	Q15018	23172	Not Published
NSP7	COPS8	Q99627	10920	ABRAXAS2	Q15018	23172	Not Published
NSP7	COPS7A	Q9UBW8	50813	ABRAXAS2	Q15018	23172	Not Published
NSP7	COPS6	Q7L5N1	10980	ABRAXAS2	Q15018	23172	Not Published
NSP7	DDB1	Q16531	1642	ABRAXAS2	Q15018	23172	Not Published
NSP7	PSMC2	P35998	5701	ABRAXAS2	Q15018	23172	Not Published
NSP7	PSMD12	O00232	5718	ABRAXAS2	Q15018	23172	Not Published
NSP7	HUWE1	Q7Z6Z7	10075	ABRAXAS2	Q15018	23172	Not Published
NSP7	PSMA7	O14818	5688	ABRAXAS2	Q15018	23172	Not Published
NSP7	PSMD10	O75832	5716	ABRAXAS2	Q15018	23172	Not Published
NSP7	PSMD14	O00487	10213	ABRAXAS2	Q15018	23172	Not Published
NSP7	PSMC4	P43686	5704	ABRAXAS2	Q15018	23172	Not Published
NSP7	PSMD3	O43242	5709	ABRAXAS2	Q15018	23172	Not Published
NSP7	PSMD2	Q13200	5708	ABRAXAS2	Q15018	23172	Not Published
NSP7	PSMD7	P51665	5713	ABRAXAS2	Q15018	23172	Not Published
NSP7	PSMC3	P17980	5702	ABRAXAS2	Q15018	23172	Not Published
NSP7	PSMD11	O00231	5717	ABRAXAS2	Q15018	23172	Not Published
NSP7	PSMD6	Q15008	9861	ABRAXAS2	Q15018	23172	Not Published
NSP7	PSMC1	P62191	5700	ABRAXAS2	Q15018	23172	Not Published
NSP4	TFRC	P02786	7037	ACAP1	Q15027	9744	Not Published
NSP4	PRPF4	O43172	9128	ACBD5	Q5T8D3	91452	Not Published
NSP7	APP	P05067	351	ACO1	P21399	48	Not Published
NSP7	SHMT2	P34897	6472	ACO1	P21399	48	Not Published
NSP9	APP	P05067	351	ACO1	P21399	48	Not Published
NSP5	APP	P05067	351	ACO1	P21399	48	Not Published
NSP4	PEX5	P50542	5830	ACOX3	O15254	8310	Not Published
NSP4	CDK2	P24941	1017	ACP1	P24666	52	Not Published
NSP4	COPS5	Q92905	10987	ACP1	P24666	52	Not Published
NSP7	CTNNB1	P35222	1499	ACP1	P24666	52	Not Published
NSP7	EGFR	P00533	1956	ACP1	P24666	52	Not Published
NSP7	ITGA4	P13612	3676	ACP1	P24666	52	Not Published
NSP7	COPS5	Q92905	10987	ACP1	P24666	52	Not Published
NSP7	ZAP70	P43403	7535	ACP1	P24666	52	Not Published
NSP7	SPTAN1	Q13813	6709	ACP1	P24666	52	Not Published
NSP4	SNRNP40	Q96DI7	9410	ACP5	P13686	54	Not Published
NSP7	ILK	Q13418	3611	ACP6	Q9NPH0	51205	Not Published
NSP7	ECH1	Q13011	1891	ACP6	Q9NPH0	51205	Not Published
NSP4	UBC	P0CG48	7316	ACPP	P15309	55	Not Published
NSP7	APP	P05067	351	ACSBG1	Q96GR2	23205	Not Published
NSP9	APP	P05067	351	ACSBG1	Q96GR2	23205	Not Published
NSP5	APP	P05067	351	ACSBG1	Q96GR2	23205	Not Published
NSP4	COPS5	Q92905	10987	ACSBG2	Q5FVE4	81616	Not Published
NSP7	COPS5	Q92905	10987	ACSBG2	Q5FVE4	81616	Not Published
NSP14	UPF1	Q92900	5976	ACSS2	Q9NR19	55902	Not Published
NSP7	CTR9	Q6PD62	9646	ACSS2	Q9NR19	55902	Not Published
NSP7	UPF1	Q92900	5976	ACSS2	Q9NR19	55902	Not Published
NSP4	ANLN	Q9NQW6	54443	ACTG1	P63261	71	Not Published
NSP4	HSP90AB1	P08238	3326	ACTG1	P63261	71	Not Published
NSP4	HSP90AA1	P07900	3320	ACTG1	P63261	71	Not Published
NSP4	CDK2	P24941	1017	ACTG1	P63261	71	Not Published
NSP4	YWHAQ	P27348	10971	ACTG1	P63261	71	Not Published
NSP4	SFN	P31947	2810	ACTG1	P63261	71	Not Published
NSP7	LRRK2	Q5S007	120892	ACTG2	P63267	72	Not Published
NSP7	CBL	P22681	867	ACTG2	P63267	72	Not Published
ORF3a.	POLR2A	P24928	5430	ACTL6A	O96019	86	Not Published
NSP12	CDC5L	Q99459	988	ACTL6A	O96019	86	Not Published
NSP12	SNW1	Q13573	22938	ACTL6A	O96019	86	Not Published
NSP12	POLR2A	P24928	5430	ACTL6A	O96019	86	Not Published
NSP7	APP	P05067	351	ACTL7A	Q9Y615	10881	Not Published
NSP9	APP	P05067	351	ACTL7A	Q9Y615	10881	Not Published
NSP5	APP	P05067	351	ACTL7A	Q9Y615	10881	Not Published
NSP7	APP	P05067	351	ACTL7B	Q9Y614	10880	Not Published
NSP9	APP	P05067	351	ACTL7B	Q9Y614	10880	Not Published
NSP5	APP	P05067	351	ACTL7B	Q9Y614	10880	Not Published
NSP16	USP7	Q93009	7874	ACTL8	Q9H568	81569	Not Published
NSP16	RPS27	P42677	6232	ACTN1	P12814	87	Not Published
NSP14	FXN	Q16595	2395	ACTN1	P12814	87	Not Published
NSP14	RPS27	P42677	6232	ACTN1	P12814	87	Not Published
NSP15	RPS27	P42677	6232	ACTN1	P12814	87	Not Published
NSP4	CTNNA1	P35221	1495	ACTN1	P12814	87	Not Published
NSP4	ANLN	Q9NQW6	54443	ACTN1	P12814	87	Not Published
NSP4	HSP90AB1	P08238	3326	ACTN1	P12814	87	Not Published
NSP4	TERF2	Q15554	7014	ACTN1	P12814	87	Not Published
NSP4	HSP90AA1	P07900	3320	ACTN1	P12814	87	Not Published
NSP4	CD81	P60033	975	ACTN1	P12814	87	Not Published
NSP4	CDK2	P24941	1017	ACTN1	P12814	87	Not Published
NSP4	ESR1	P03372	2099	ACTN1	P12814	87	Not Published
NSP7	KAT2B	Q92831	8850	ACTN1	P12814	87	Not Published
NSP7	CTNNA1	P35221	1495	ACTN1	P12814	87	Not Published
NSP7	ACTB	P60709	60	ACTN1	P12814	87	Not Published
NSP7	EZR	P15311	7430	ACTN1	P12814	87	Not Published
NSP7	ANLN	Q9NQW6	54443	ACTN1	P12814	87	Not Published
NSP7	SRC	P12931	6714	ACTN1	P12814	87	Not Published
NSP7	ACTN2	P35609	88	ACTN1	P12814	87	Not Published
NSP7	APC	P25054	324	ACTN1	P12814	87	Not Published
NSP7	VCL	P18206	7414	ACTN1	P12814	87	Not Published
NSP7	PSEN1	P49768	5663	ACTN1	P12814	87	Not Published
NSP7	HSP90AB1	P08238	3326	ACTN1	P12814	87	Not Published
NSP7	VCP	P55072	7415	ACTN1	P12814	87	Not Published
NSP7	ADORA2A	P29274	135	ACTN1	P12814	87	Not Published
NSP7	TERF2	Q15554	7014	ACTN1	P12814	87	Not Published
NSP7	HSP90AA1	P07900	3320	ACTN1	P12814	87	Not Published
NSP7	PKD1	P98161	5310	ACTN1	P12814	87	Not Published
NSP7	CD81	P60033	975	ACTN1	P12814	87	Not Published
NSP7	ACTN4	O43707	81	ACTN1	P12814	87	Not Published
NSP7	SF3A3	Q12874	10946	ACTN1	P12814	87	Not Published
NSP7	ITGB1	P05556	3688	ACTN1	P12814	87	Not Published
NSP7	TERF1	P54274	7013	ACTN1	P12814	87	Not Published
NSP7	ESR1	P03372	2099	ACTN1	P12814	87	Not Published
NSP7	MAPRE1	Q15691	22919	ACTN1	P12814	87	Not Published
NSP7	PSMA1	P25786	5682	ACTN1	P12814	87	Not Published
NSP7	SIRT7	Q9NRC8	51547	ACTN1	P12814	87	Not Published
NSP7	CBL	P22681	867	ACTN1	P12814	87	Not Published
NSP7	TUBA1A	Q71U36	7846	ACTN1	P12814	87	Not Published
NSP7	KPNA2	P52292	3838	ACTN1	P12814	87	Not Published
NSP7	NR1H3	Q13133	10062	ACTN1	P12814	87	Not Published
NSP7	RPS27	P42677	6232	ACTN1	P12814	87	Not Published
NSP7	GTF2H1	P32780	2965	ACTN1	P12814	87	Not Published
NSP8	TPM1	P09493	7168	ACTN1	P12814	87	Not Published
NSP8	MAPRE1	Q15691	22919	ACTN1	P12814	87	Not Published
NSP8	XRCC4	Q13426	7518	ACTN1	P12814	87	Not Published
NSP16	RPS27	P42677	6232	ACTN4	O43707	81	Not Published
NSP14	RPS27	P42677	6232	ACTN4	O43707	81	Not Published
NSP15	STAT1	P42224	6772	ACTN4	O43707	81	Not Published
NSP15	RPS27	P42677	6232	ACTN4	O43707	81	Not Published
NSP4	ANLN	Q9NQW6	54443	ACTN4	O43707	81	Not Published
NSP4	SACS	Q9NZJ4	26278	ACTN4	O43707	81	Not Published
NSP4	CD81	P60033	975	ACTN4	O43707	81	Not Published
NSP4	ESR1	P03372	2099	ACTN4	O43707	81	Not Published
NSP7	FLNA	P21333	2316	ACTN4	O43707	81	Not Published
NSP7	ANLN	Q9NQW6	54443	ACTN4	O43707	81	Not Published
NSP7	RARA	P10276	5914	ACTN4	O43707	81	Not Published
NSP7	ACTN2	P35609	88	ACTN4	O43707	81	Not Published
NSP7	CTNNB1	P35222	1499	ACTN4	O43707	81	Not Published
NSP7	EGFR	P00533	1956	ACTN4	O43707	81	Not Published
NSP7	SLC9A3R2	Q15599	9351	ACTN4	O43707	81	Not Published
NSP7	VCP	P55072	7415	ACTN4	O43707	81	Not Published
NSP7	ADORA2A	P29274	135	ACTN4	O43707	81	Not Published
NSP7	STAT1	P42224	6772	ACTN4	O43707	81	Not Published
NSP7	MYO1C	O00159	4641	ACTN4	O43707	81	Not Published
NSP7	CD81	P60033	975	ACTN4	O43707	81	Not Published
NSP7	YWHAZ	P63104	7534	ACTN4	O43707	81	Not Published
NSP7	SF3A3	Q12874	10946	ACTN4	O43707	81	Not Published
NSP7	ITGB1	P05556	3688	ACTN4	O43707	81	Not Published
NSP7	ITGA4	P13612	3676	ACTN4	O43707	81	Not Published
NSP7	NOS2	P35228	4843	ACTN4	O43707	81	Not Published
NSP7	ESR1	P03372	2099	ACTN4	O43707	81	Not Published
NSP7	VDR	P11473	7421	ACTN4	O43707	81	Not Published
NSP7	PTGER4	P35408	5734	ACTN4	O43707	81	Not Published
NSP7	MAPRE1	Q15691	22919	ACTN4	O43707	81	Not Published
NSP7	PSMB5	P28074	5693	ACTN4	O43707	81	Not Published
NSP7	SIRT7	Q9NRC8	51547	ACTN4	O43707	81	Not Published
NSP7	HUWE1	Q7Z6Z7	10075	ACTN4	O43707	81	Not Published
NSP7	PSMA6	P60900	5687	ACTN4	O43707	81	Not Published
NSP7	PSMA3	P25788	5684	ACTN4	O43707	81	Not Published
NSP7	PSMB8	P28062	5696	ACTN4	O43707	81	Not Published
NSP7	KPNA2	P52292	3838	ACTN4	O43707	81	Not Published
NSP7	RPS27	P42677	6232	ACTN4	O43707	81	Not Published
NSP7	IDH3A	P50213	3419	ACTN4	O43707	81	Not Published
NSP7	PUS7	Q96PZ0	54517	ACTN4	O43707	81	Not Published
NSP8	TPM1	P09493	7168	ACTN4	O43707	81	Not Published
NSP8	MAPRE1	Q15691	22919	ACTN4	O43707	81	Not Published
NSP8	TSG101	Q99816	7251	ACTN4	O43707	81	Not Published
NSP8	HGS	O14964	9146	ACTN4	O43707	81	Not Published
NSP9	SERPINE1	P05121	5054	ACTN4	O43707	81	Not Published
NSP5	SERPINE1	P05121	5054	ACTN4	O43707	81	Not Published
NSP16	UBC	P0CG48	7316	ACTR1A	P61163	10121	Not Published
NSP14	HDAC6	Q9UBN7	10013	ACTR1A	P61163	10121	Not Published
NSP14	UBC	P0CG48	7316	ACTR1A	P61163	10121	Not Published
NSP4	DYNC1H1	Q14204	1778	ACTR1A	P61163	10121	Not Published
NSP4	PSMD1	Q99460	5707	ACTR1A	P61163	10121	Not Published
NSP4	CDC5L	Q99459	988	ACTR1A	P61163	10121	Not Published
NSP4	SNW1	Q13573	22938	ACTR1A	P61163	10121	Not Published
NSP4	COPS5	Q92905	10987	ACTR1A	P61163	10121	Not Published
NSP4	UBC	P0CG48	7316	ACTR1A	P61163	10121	Not Published
NSP7	DYNC1H1	Q14204	1778	ACTR1A	P61163	10121	Not Published
NSP7	PSMD1	Q99460	5707	ACTR1A	P61163	10121	Not Published
NSP7	CDC5L	Q99459	988	ACTR1A	P61163	10121	Not Published
NSP7	SNW1	Q13573	22938	ACTR1A	P61163	10121	Not Published
NSP7	SF3A3	Q12874	10946	ACTR1A	P61163	10121	Not Published
NSP7	SF3A1	Q15459	10291	ACTR1A	P61163	10121	Not Published
NSP7	NUMA1	Q14980	4926	ACTR1A	P61163	10121	Not Published
NSP7	CUL3	Q13618	8452	ACTR1A	P61163	10121	Not Published
NSP7	CUL1	Q13616	8454	ACTR1A	P61163	10121	Not Published
NSP7	COPS5	Q92905	10987	ACTR1A	P61163	10121	Not Published
NSP7	MAPRE1	Q15691	22919	ACTR1A	P61163	10121	Not Published
NSP7	NUP133	Q8WUM0	55746	ACTR1A	P61163	10121	Not Published
NSP7	UBC	P0CG48	7316	ACTR1A	P61163	10121	Not Published
NSP7	HUWE1	Q7Z6Z7	10075	ACTR1A	P61163	10121	Not Published
NSP7	PSMC4	P43686	5704	ACTR1A	P61163	10121	Not Published
NSP7	POLR2D	O15514	5433	ACTR1A	P61163	10121	Not Published
NSP7	ACADSB	P45954	36	ACTR1A	P61163	10121	Not Published
NSP7	IWS1	Q96ST2	55677	ACTR1A	P61163	10121	Not Published
NSP8	MAPRE1	Q15691	22919	ACTR1A	P61163	10121	Not Published
NSP9	HDAC6	Q9UBN7	10013	ACTR1A	P61163	10121	Not Published
NSP9	UBC	P0CG48	7316	ACTR1A	P61163	10121	Not Published
NSP12	CDC5L	Q99459	988	ACTR1A	P61163	10121	Not Published
NSP12	SNW1	Q13573	22938	ACTR1A	P61163	10121	Not Published
NSP7	APP	P05067	351	ACTR1B	P42025	10120	Not Published
NSP7	CYFIP1	Q7L576	23191	ACTR1B	P42025	10120	Not Published
NSP7	CCT2	P78371	10576	ACTR1B	P42025	10120	Not Published
NSP7	CUL3	Q13618	8452	ACTR1B	P42025	10120	Not Published
NSP7	CCT4	P50991	10575	ACTR1B	P42025	10120	Not Published
NSP7	CCT7	Q99832	10574	ACTR1B	P42025	10120	Not Published
NSP7	CCT3	P49368	7203	ACTR1B	P42025	10120	Not Published
NSP7	CCT6A	P40227	908	ACTR1B	P42025	10120	Not Published
NSP7	RABEP1	Q15276	9135	ACTR1B	P42025	10120	Not Published
NSP8	CYFIP1	Q7L576	23191	ACTR1B	P42025	10120	Not Published
NSP9	APP	P05067	351	ACTR1B	P42025	10120	Not Published
NSP5	APP	P05067	351	ACTR1B	P42025	10120	Not Published
NSP14	ACTR8	Q9H981	93973	ACTR5	Q9H9F9	79913	Not Published
NSP14	BLM	P54132	641	ACTR5	Q9H9F9	79913	Not Published
NSP7	DICER1	Q9UPY3	23405	ACTR5	Q9H9F9	79913	Not Published
NSP7	DDB1	Q16531	1642	ACTR5	Q9H9F9	79913	Not Published
NSP7	TOMM20	Q15388	9804	ACTR5	Q9H9F9	79913	Not Published
NSP8	HEXIM1	O94992	10614	ACTR5	Q9H9F9	79913	Not Published
NSP7	YWHAE	P62258	7531	ACTR6	Q9GZN1	64431	Not Published
NSP7	CHMP5	Q9NZZ3	51510	ACTR6	Q9GZN1	64431	Not Published
NSP7	PUS7	Q96PZ0	54517	ACTR6	Q9GZN1	64431	Not Published
NSP7	APP	P05067	351	ADAD2	Q8NCV1	161931	Not Published
NSP9	APP	P05067	351	ADAD2	Q8NCV1	161931	Not Published
NSP5	APP	P05067	351	ADAD2	Q8NCV1	161931	Not Published
NSP4	PIK3R1	P27986	5295	ADAM12	O43184	8038	Not Published
NSP4	MAD2L1	Q13257	4085	ADAM17	P78536	6868	Not Published
NSP7	DLG1	Q12959	1739	ADAM17	P78536	6868	Not Published
NSP7	MAD2L1	Q13257	4085	ADAM17	P78536	6868	Not Published
NSP9	MAD2L2	Q9UI95	10459	ADAM17	P78536	6868	Not Published
ORF3a.	MAD2L1	Q13257	4085	ADAM17	P78536	6868	Not Published
NSP3	A2M	P01023	2	ADAM19	Q9H013	8728	Not Published
NSP4	UBC	P0CG48	7316	ADAM19	Q9H013	8728	Not Published
NSP12	DNM1	Q05193	1759	ADAM2	Q99965	2515	Not Published
NSP4	YWHAB	P31946	7529	ADAM22	Q9P0K1	53616	Not Published
NSP14	UPF1	Q92900	5976	ADAR	P55265	103	Not Published
NSP4	SNRPB	P14678	6628	ADAR	P55265	103	Not Published
NSP7	EGFR	P00533	1956	ADAR	P55265	103	Not Published
NSP7	SNRPB	P14678	6628	ADAR	P55265	103	Not Published
NSP7	CUL3	Q13618	8452	ADAR	P55265	103	Not Published
NSP7	CAND1	Q86VP6	55832	ADAR	P55265	103	Not Published
NSP7	UPF1	Q92900	5976	ADAR	P55265	103	Not Published
NSP7	EXOSC4	Q9NPD3	54512	ADAR	P55265	103	Not Published
NSP7	UBE2I	P63279	7329	ADAR	P55265	103	Not Published
NSP12	SNRPB	P14678	6628	ADAR	P55265	103	Not Published
NSP7	APP	P05067	351	ADARB1	P78563	104	Not Published
NSP7	USP39	Q53GS9	10713	ADARB1	P78563	104	Not Published
NSP9	APP	P05067	351	ADARB1	P78563	104	Not Published
NSP5	APP	P05067	351	ADARB1	P78563	104	Not Published
NSP4	YWHAQ	P27348	10971	ADCK2	Q7Z695	90956	Not Published
NSP7	ADRB2	P07550	154	ADCY3	O60266	109	Not Published
NSP4	PPP2CA	P67775	5515	ADCY8	P40145	114	Not Published
ORF3a.	MME	P08473	4311	ADCYAP1	P18509	116	Not Published
NSP7	PRKACA	P17612	5566	ADD1	P35611	118	Not Published
NSP7	SPTA1	P02549	6708	ADD1	P35611	118	Not Published
NSP7	SPTB	P11277	6710	ADD1	P35611	118	Not Published
NSP7	VCP	P55072	7415	ADD1	P35611	118	Not Published
NSP7	MAP1LC3B	Q9GZQ8	81631	ADD1	P35611	118	Not Published
NSP7	MYO1C	O00159	4641	ADD1	P35611	118	Not Published
NSP7	ROCK1	Q13464	6093	ADD1	P35611	118	Not Published
NSP7	CALM1	P0DP23	801	ADD1	P35611	118	Not Published
NSP7	MAPRE1	Q15691	22919	ADD1	P35611	118	Not Published
NSP7	DYNC1I2	Q13409	1781	ADD1	P35611	118	Not Published
NSP7	HSPH1	Q92598	10808	ADD1	P35611	118	Not Published
NSP7	SPTAN1	Q13813	6709	ADD1	P35611	118	Not Published
NSP7	SMARCA4	P51532	6597	ADD1	P35611	118	Not Published
NSP7	NUP54	Q7Z3B4	53371	ADD1	P35611	118	Not Published
NSP7	SMARCA2	P51531	6595	ADD1	P35611	118	Not Published
NSP8	ROCK1	Q13464	6093	ADD1	P35611	118	Not Published
NSP8	CALM1	P0DP23	801	ADD1	P35611	118	Not Published
NSP8	MAPRE1	Q15691	22919	ADD1	P35611	118	Not Published
NSP7	APP	P05067	351	ADI1	Q9BV57	55256	Not Published
NSP7	MRI1	Q9BV20	84245	ADI1	Q9BV57	55256	Not Published
NSP7	MMP14	P50281	4323	ADI1	Q9BV57	55256	Not Published
NSP7	ECHS1	P30084	1892	ADI1	Q9BV57	55256	Not Published
NSP9	APP	P05067	351	ADI1	Q9BV57	55256	Not Published
NSP5	APP	P05067	351	ADI1	Q9BV57	55256	Not Published
NSP4	CFH	P08603	3075	ADM	P35318	133	Not Published
NSP7	CALCRL	Q16602	10203	ADM	P35318	133	Not Published
NSP7	EDN1	P05305	1906	ADM	P35318	133	Not Published
NSP7	ADM	P35318	133	ADM	P35318	133	Not Published
NSP9	CALCRL	Q16602	10203	ADM	P35318	133	Not Published
NSP9	CFH	P08603	3075	ADM	P35318	133	Not Published
ORF3a.	MME	P08473	4311	ADM	P35318	133	Not Published
NSP5	CFH	P08603	3075	ADM	P35318	133	Not Published
NSP4	CDC27	P30260	996	ADNP	Q9H2P0	23394	Not Published
NSP4	CDC5L	Q99459	988	ADNP	Q9H2P0	23394	Not Published
NSP4	SNW1	Q13573	22938	ADNP	Q9H2P0	23394	Not Published
NSP4	DAXX	Q9UER7	1616	ADNP	Q9H2P0	23394	Not Published
NSP7	CDC27	P30260	996	ADNP	Q9H2P0	23394	Not Published
NSP7	MAP1LC3B	Q9GZQ8	81631	ADNP	Q9H2P0	23394	Not Published
NSP7	CDC5L	Q99459	988	ADNP	Q9H2P0	23394	Not Published
NSP7	SNW1	Q13573	22938	ADNP	Q9H2P0	23394	Not Published
NSP7	ILK	Q13418	3611	ADNP	Q9H2P0	23394	Not Published
NSP7	DYNLL1	P63167	8655	ADNP	Q9H2P0	23394	Not Published
NSP7	SIRT7	Q9NRC8	51547	ADNP	Q9H2P0	23394	Not Published
NSP7	DAXX	Q9UER7	1616	ADNP	Q9H2P0	23394	Not Published
NSP7	NFATC1	O95644	4772	ADNP	Q9H2P0	23394	Not Published
NSP7	SMARCA4	P51532	6597	ADNP	Q9H2P0	23394	Not Published
NSP12	CDC5L	Q99459	988	ADNP	Q9H2P0	23394	Not Published
NSP12	SNW1	Q13573	22938	ADNP	Q9H2P0	23394	Not Published
NSP14	EIF2B1	Q14232	1967	ADRA2A	P08913	150	Not Published
NSP4	EIF2B1	Q14232	1967	ADRA2A	P08913	150	Not Published
NSP7	YWHAZ	P63104	7534	ADRA2A	P08913	150	Not Published
NSP7	GNB1	P62873	2782	ADRA2A	P08913	150	Not Published
NSP7	GNAI1	P63096	2770	ADRA2A	P08913	150	Not Published
NSP7	EIF2B1	Q14232	1967	ADRA2A	P08913	150	Not Published
NSP7	GNG2	P59768	54331	ADRA2A	P08913	150	Not Published
NSP14	EIF2B1	Q14232	1967	ADRA2C	P18825	152	Not Published
NSP4	EIF2B1	Q14232	1967	ADRA2C	P18825	152	Not Published
NSP7	YWHAZ	P63104	7534	ADRA2C	P18825	152	Not Published
NSP7	EIF2B1	Q14232	1967	ADRA2C	P18825	152	Not Published
NSP14	HDAC6	Q9UBN7	10013	ADRBK1	P25098	156	Not Published
NSP2	PIK3CG	P48736	5294	ADRBK1	P25098	156	Not Published
NSP4	HSP90AB1	P08238	3326	ADRBK1	P25098	156	Not Published
NSP4	HSP90AA1	P07900	3320	ADRBK1	P25098	156	Not Published
NSP4	PRPF4	O43172	9128	ADRBK1	P25098	156	Not Published
NSP7	PRKACA	P17612	5566	ADRBK1	P25098	156	Not Published
NSP7	SNCA	P37840	6622	ADRBK1	P25098	156	Not Published
NSP7	SRC	P12931	6714	ADRBK1	P25098	156	Not Published
NSP7	HSP90AB1	P08238	3326	ADRBK1	P25098	156	Not Published
NSP7	EGFR	P00533	1956	ADRBK1	P25098	156	Not Published
NSP7	ADRB2	P07550	154	ADRBK1	P25098	156	Not Published
NSP7	OPRD1	P41143	4985	ADRBK1	P25098	156	Not Published
NSP7	HSP90AA1	P07900	3320	ADRBK1	P25098	156	Not Published
NSP7	PRPF4	O43172	9128	ADRBK1	P25098	156	Not Published
NSP7	CTR9	Q6PD62	9646	ADRBK1	P25098	156	Not Published
NSP7	GNB1	P62873	2782	ADRBK1	P25098	156	Not Published
NSP7	CCR5	P51681	1234	ADRBK1	P25098	156	Not Published
NSP7	PIK3CG	P48736	5294	ADRBK1	P25098	156	Not Published
NSP7	GRM1	Q13255	2911	ADRBK1	P25098	156	Not Published
NSP7	AGTR1	P30556	185	ADRBK1	P25098	156	Not Published
NSP7	EDNRB	P24530	1910	ADRBK1	P25098	156	Not Published
NSP7	RHO	P08100	6010	ADRBK1	P25098	156	Not Published
NSP7	RXRB	P28702	6257	ADRBK1	P25098	156	Not Published
NSP9	HDAC6	Q9UBN7	10013	ADRBK1	P25098	156	Not Published
NSP4	IDH1	O75874	3417	ADSS	P30520	159	Not Published
NSP7	CUL3	Q13618	8452	ADSS	P30520	159	Not Published
NSP7	IDH1	O75874	3417	ADSS	P30520	159	Not Published
NSP7	SGTA	O43765	6449	ADSS	P30520	159	Not Published
NSP7	YWHAZ	P63104	7534	ADSS1	Q8N142	122622	Not Published
NSP4	TERF2	Q15554	7014	AFAP1L2	Q8N4X5	84632	Not Published
NSP4	TINF2	Q9BSI4	26277	AFAP1L2	Q8N4X5	84632	Not Published
NSP4	RASA1	P20936	5921	AFAP1L2	Q8N4X5	84632	Not Published
NSP7	SRC	P12931	6714	AFAP1L2	Q8N4X5	84632	Not Published
NSP7	APP	P05067	351	AFAP1L2	Q8N4X5	84632	Not Published
NSP7	TERF2	Q15554	7014	AFAP1L2	Q8N4X5	84632	Not Published
NSP7	TERF1	P54274	7013	AFAP1L2	Q8N4X5	84632	Not Published
NSP7	TINF2	Q9BSI4	26277	AFAP1L2	Q8N4X5	84632	Not Published
NSP9	APP	P05067	351	AFAP1L2	Q8N4X5	84632	Not Published
NSP5	APP	P05067	351	AFAP1L2	Q8N4X5	84632	Not Published
NSP4	STAT5B	P51692	6777	AFTPH	Q6ULP2	54812	Not Published
NSP7	LIG4	P49917	3981	AFTPH	Q6ULP2	54812	Not Published
NSP7	STAT5B	P51692	6777	AFTPH	Q6ULP2	54812	Not Published
NSP7	GGA1	Q9UJY5	26088	AFTPH	Q6ULP2	54812	Not Published
NSP7	GGA3	Q9NZ52	23163	AFTPH	Q6ULP2	54812	Not Published
NSP8	LIG4	P49917	3981	AFTPH	Q6ULP2	54812	Not Published
NSP9	UBE3A	Q05086	7337	AFTPH	Q6ULP2	54812	Not Published
NSP4	YWHAB	P31946	7529	AGAP3	Q96P47	116988	Not Published
NSP7	YWHAB	P31946	7529	AGAP3	Q96P47	116988	Not Published
NSP4	ESR1	P03372	2099	AGFG1	P52594	3267	Not Published
NSP4	OGT	O15294	8473	AGFG1	P52594	3267	Not Published
NSP7	MYO1C	O00159	4641	AGGF1	Q8N302	55109	Not Published
NSP7	SF3A2	Q15428	8175	AGGF1	Q8N302	55109	Not Published
NSP4	COPS5	Q92905	10987	AGL	P35573	178	Not Published
NSP4	CUL2	Q13617	8453	AGL	P35573	178	Not Published
NSP4	USP5	P45974	8078	AGL	P35573	178	Not Published
NSP7	CUL3	Q13618	8452	AGL	P35573	178	Not Published
NSP7	CUL1	Q13616	8454	AGL	P35573	178	Not Published
NSP7	COPS5	Q92905	10987	AGL	P35573	178	Not Published
NSP7	RAN	P62826	5901	AGL	P35573	178	Not Published
NSP7	CUL2	Q13617	8453	AGL	P35573	178	Not Published
NSP7	CUL4B	Q13620	8450	AGL	P35573	178	Not Published
NSP7	PSMB6	P28072	5694	AGL	P35573	178	Not Published
NSP7	SP100	P23497	6672	AGL	P35573	178	Not Published
NSP7	DCUN1D1	Q96GG9	54165	AGL	P35573	178	Not Published
NSP9	PRKAA2	P54646	5563	AGL	P35573	178	Not Published
NSP9	SERPINE2	P07093	5270	AGL	P35573	178	Not Published
NSP9	PRKAB2	O43741	5565	AGL	P35573	178	Not Published
NSP9	PRKAB1	Q9Y478	5564	AGL	P35573	178	Not Published
NSP5	SERPINE2	P07093	5270	AGL	P35573	178	Not Published
NSP16	PABPC1	P11940	26986	AGO1	Q9UL18	26523	Not Published
NSP16	RPS6	P62753	6194	AGO1	Q9UL18	26523	Not Published
NSP16	RPS3A	P61247	6189	AGO1	Q9UL18	26523	Not Published
NSP16	RPS9	P46781	6203	AGO1	Q9UL18	26523	Not Published
NSP16	RPS15A	P62244	6210	AGO1	Q9UL18	26523	Not Published
NSP16	UBC	P0CG48	7316	AGO1	Q9UL18	26523	Not Published
NSP16	PRMT5	O14744	10419	AGO1	Q9UL18	26523	Not Published
NSP16	WDR77	Q9BQA1	79084	AGO1	Q9UL18	26523	Not Published
NSP16	RPS4X	P62701	6191	AGO1	Q9UL18	26523	Not Published
NSP16	RPS8	P62241	6202	AGO1	Q9UL18	26523	Not Published
NSP16	RPS23	P62266	6228	AGO1	Q9UL18	26523	Not Published
NSP16	RPS13	P62277	6207	AGO1	Q9UL18	26523	Not Published
NSP16	RPS18	P62269	6222	AGO1	Q9UL18	26523	Not Published
NSP16	RPS5	P46782	6193	AGO1	Q9UL18	26523	Not Published
NSP16	RPS7	P62081	6201	AGO1	Q9UL18	26523	Not Published
NSP16	DIMT1	Q9UNQ2	27292	AGO1	Q9UL18	26523	Not Published
NSP14	PABPC1	P11940	26986	AGO1	Q9UL18	26523	Not Published
NSP14	SNRNP200	O75643	23020	AGO1	Q9UL18	26523	Not Published
NSP14	CNOT7	Q9UIV1	29883	AGO1	Q9UL18	26523	Not Published
NSP14	RPS6	P62753	6194	AGO1	Q9UL18	26523	Not Published
NSP14	UPF1	Q92900	5976	AGO1	Q9UL18	26523	Not Published
NSP14	RPS3A	P61247	6189	AGO1	Q9UL18	26523	Not Published
NSP14	RPS9	P46781	6203	AGO1	Q9UL18	26523	Not Published
NSP14	RPS15A	P62244	6210	AGO1	Q9UL18	26523	Not Published
NSP14	UBC	P0CG48	7316	AGO1	Q9UL18	26523	Not Published
NSP14	EIF2B4	Q9UI10	8890	AGO1	Q9UL18	26523	Not Published
NSP14	PRMT5	O14744	10419	AGO1	Q9UL18	26523	Not Published
NSP14	WDR77	Q9BQA1	79084	AGO1	Q9UL18	26523	Not Published
NSP14	RPS4X	P62701	6191	AGO1	Q9UL18	26523	Not Published
NSP14	RPS8	P62241	6202	AGO1	Q9UL18	26523	Not Published
NSP14	RPS23	P62266	6228	AGO1	Q9UL18	26523	Not Published
NSP14	RPS13	P62277	6207	AGO1	Q9UL18	26523	Not Published
NSP14	RPS18	P62269	6222	AGO1	Q9UL18	26523	Not Published
NSP14	RPS5	P46782	6193	AGO1	Q9UL18	26523	Not Published
NSP14	RPS7	P62081	6201	AGO1	Q9UL18	26523	Not Published
NSP14	DIMT1	Q9UNQ2	27292	AGO1	Q9UL18	26523	Not Published
NSP3	DIMT1	Q9UNQ2	27292	AGO1	Q9UL18	26523	Not Published
NSP4	HSP90AB1	P08238	3326	AGO1	Q9UL18	26523	Not Published
NSP4	HSP90AA1	P07900	3320	AGO1	Q9UL18	26523	Not Published
NSP4	EIF4A3	P38919	9775	AGO1	Q9UL18	26523	Not Published
NSP4	SNRNP200	O75643	23020	AGO1	Q9UL18	26523	Not Published
NSP4	SF3B1	O75533	23451	AGO1	Q9UL18	26523	Not Published
NSP4	SF3B3	Q15393	23450	AGO1	Q9UL18	26523	Not Published
NSP4	COPS5	Q92905	10987	AGO1	Q9UL18	26523	Not Published
NSP4	UBC	P0CG48	7316	AGO1	Q9UL18	26523	Not Published
NSP4	EIF2B4	Q9UI10	8890	AGO1	Q9UL18	26523	Not Published
NSP4	IPO9	Q96P70	55705	AGO1	Q9UL18	26523	Not Published
NSP4	PHF5A	Q7RTV0	84844	AGO1	Q9UL18	26523	Not Published
NSP7	TCP1	P17987	6950	AGO1	Q9UL18	26523	Not Published
NSP7	EPRS1	P07814	2058	AGO1	Q9UL18	26523	Not Published
NSP7	LRRK2	Q5S007	120892	AGO1	Q9UL18	26523	Not Published
NSP7	APP	P05067	351	AGO1	Q9UL18	26523	Not Published
NSP7	HSP90AB1	P08238	3326	AGO1	Q9UL18	26523	Not Published
NSP7	DICER1	Q9UPY3	23405	AGO1	Q9UL18	26523	Not Published
NSP7	AIP	O00170	9049	AGO1	Q9UL18	26523	Not Published
NSP7	HSP90AA1	P07900	3320	AGO1	Q9UL18	26523	Not Published
NSP7	EIF4A3	P38919	9775	AGO1	Q9UL18	26523	Not Published
NSP7	SNRNP200	O75643	23020	AGO1	Q9UL18	26523	Not Published
NSP7	SF3B2	Q13435	10992	AGO1	Q9UL18	26523	Not Published
NSP7	SF3B1	O75533	23451	AGO1	Q9UL18	26523	Not Published
NSP7	SF3B3	Q15393	23450	AGO1	Q9UL18	26523	Not Published
NSP7	CUL3	Q13618	8452	AGO1	Q9UL18	26523	Not Published
NSP7	CAND1	Q86VP6	55832	AGO1	Q9UL18	26523	Not Published
NSP7	RPS6	P62753	6194	AGO1	Q9UL18	26523	Not Published
NSP7	COPS5	Q92905	10987	AGO1	Q9UL18	26523	Not Published
NSP7	TP53	P04637	7157	AGO1	Q9UL18	26523	Not Published
NSP7	STUB1	Q9UNE7	10273	AGO1	Q9UL18	26523	Not Published
NSP7	UPF1	Q92900	5976	AGO1	Q9UL18	26523	Not Published
NSP7	DDB1	Q16531	1642	AGO1	Q9UL18	26523	Not Published
NSP7	RPS3	P23396	6188	AGO1	Q9UL18	26523	Not Published
NSP7	RPS3A	P61247	6189	AGO1	Q9UL18	26523	Not Published
NSP7	RPS9	P46781	6203	AGO1	Q9UL18	26523	Not Published
NSP7	RPS15A	P62244	6210	AGO1	Q9UL18	26523	Not Published
NSP7	UBC	P0CG48	7316	AGO1	Q9UL18	26523	Not Published
NSP7	EIF2B4	Q9UI10	8890	AGO1	Q9UL18	26523	Not Published
NSP7	FKBP5	Q13451	2289	AGO1	Q9UL18	26523	Not Published
NSP7	RELA	Q04206	5970	AGO1	Q9UL18	26523	Not Published
NSP7	KHDRBS1	Q07666	10657	AGO1	Q9UL18	26523	Not Published
NSP7	IPO9	Q96P70	55705	AGO1	Q9UL18	26523	Not Published
NSP7	TARBP2	Q15633	6895	AGO1	Q9UL18	26523	Not Published
NSP7	POLR2A	P24928	5430	AGO1	Q9UL18	26523	Not Published
NSP7	RPS4X	P62701	6191	AGO1	Q9UL18	26523	Not Published
NSP7	RPS26	P62854	6231	AGO1	Q9UL18	26523	Not Published
NSP7	RPS8	P62241	6202	AGO1	Q9UL18	26523	Not Published
NSP7	RPS23	P62266	6228	AGO1	Q9UL18	26523	Not Published
NSP7	RPS13	P62277	6207	AGO1	Q9UL18	26523	Not Published
NSP7	RPS2	P15880	6187	AGO1	Q9UL18	26523	Not Published
NSP7	RPS18	P62269	6222	AGO1	Q9UL18	26523	Not Published
NSP7	RPS5	P46782	6193	AGO1	Q9UL18	26523	Not Published
NSP7	RPS7	P62081	6201	AGO1	Q9UL18	26523	Not Published
NSP7	PHF5A	Q7RTV0	84844	AGO1	Q9UL18	26523	Not Published
NSP7	DHX15	O43143	1665	AGO1	Q9UL18	26523	Not Published
NSP7	PARP2	Q9UGN5	10038	AGO1	Q9UL18	26523	Not Published
NSP7	SF3B6	Q9Y3B4	51639	AGO1	Q9UL18	26523	Not Published
NSP9	APP	P05067	351	AGO1	Q9UL18	26523	Not Published
NSP9	UBC	P0CG48	7316	AGO1	Q9UL18	26523	Not Published
NSP5	APP	P05067	351	AGO1	Q9UL18	26523	Not Published
NSP12	EIF4A3	P38919	9775	AGO1	Q9UL18	26523	Not Published
NSP12	POLR2A	P24928	5430	AGO1	Q9UL18	26523	Not Published
NSP16	FBL	P22087	2091	AGO2	Q9UKV8	27161	Not Published
NSP16	PABPC1	P11940	26986	AGO2	Q9UKV8	27161	Not Published
NSP16	RPS6	P62753	6194	AGO2	Q9UKV8	27161	Not Published
NSP16	RPS3A	P61247	6189	AGO2	Q9UKV8	27161	Not Published
NSP16	RPS9	P46781	6203	AGO2	Q9UKV8	27161	Not Published
NSP16	RPS11	P62280	6205	AGO2	Q9UKV8	27161	Not Published
NSP16	RPS15A	P62244	6210	AGO2	Q9UKV8	27161	Not Published
NSP16	UBC	P0CG48	7316	AGO2	Q9UKV8	27161	Not Published
NSP16	PRMT5	O14744	10419	AGO2	Q9UKV8	27161	Not Published
NSP16	WDR77	Q9BQA1	79084	AGO2	Q9UKV8	27161	Not Published
NSP16	RPS4X	P62701	6191	AGO2	Q9UKV8	27161	Not Published
NSP16	RPS13	P62277	6207	AGO2	Q9UKV8	27161	Not Published
NSP16	RPS18	P62269	6222	AGO2	Q9UKV8	27161	Not Published
NSP16	RPS5	P46782	6193	AGO2	Q9UKV8	27161	Not Published
NSP16	RPS27	P42677	6232	AGO2	Q9UKV8	27161	Not Published
NSP14	PABPC1	P11940	26986	AGO2	Q9UKV8	27161	Not Published
NSP14	CNOT7	Q9UIV1	29883	AGO2	Q9UKV8	27161	Not Published
NSP14	CNOT1	A5YKK6	23019	AGO2	Q9UKV8	27161	Not Published
NSP14	RPS6	P62753	6194	AGO2	Q9UKV8	27161	Not Published
NSP14	UPF1	Q92900	5976	AGO2	Q9UKV8	27161	Not Published
NSP14	RPS3A	P61247	6189	AGO2	Q9UKV8	27161	Not Published
NSP14	RPS9	P46781	6203	AGO2	Q9UKV8	27161	Not Published
NSP14	RPS11	P62280	6205	AGO2	Q9UKV8	27161	Not Published
NSP14	RPS15A	P62244	6210	AGO2	Q9UKV8	27161	Not Published
NSP14	UBC	P0CG48	7316	AGO2	Q9UKV8	27161	Not Published
NSP14	PRMT5	O14744	10419	AGO2	Q9UKV8	27161	Not Published
NSP14	WDR77	Q9BQA1	79084	AGO2	Q9UKV8	27161	Not Published
NSP14	RPS4X	P62701	6191	AGO2	Q9UKV8	27161	Not Published
NSP14	RPS13	P62277	6207	AGO2	Q9UKV8	27161	Not Published
NSP14	RPS18	P62269	6222	AGO2	Q9UKV8	27161	Not Published
NSP14	RPS5	P46782	6193	AGO2	Q9UKV8	27161	Not Published
NSP14	RPS27	P42677	6232	AGO2	Q9UKV8	27161	Not Published
NSP2	IPO4	Q8TEX9	79711	AGO2	Q9UKV8	27161	Not Published
NSP4	HSP90AB1	P08238	3326	AGO2	Q9UKV8	27161	Not Published
NSP4	HSP90AA1	P07900	3320	AGO2	Q9UKV8	27161	Not Published
NSP4	EIF4A3	P38919	9775	AGO2	Q9UKV8	27161	Not Published
NSP4	SF3B1	O75533	23451	AGO2	Q9UKV8	27161	Not Published
NSP4	SF3B3	Q15393	23450	AGO2	Q9UKV8	27161	Not Published
NSP4	COPS5	Q92905	10987	AGO2	Q9UKV8	27161	Not Published
NSP4	CUL2	Q13617	8453	AGO2	Q9UKV8	27161	Not Published
NSP4	UBC	P0CG48	7316	AGO2	Q9UKV8	27161	Not Published
NSP4	IPO9	Q96P70	55705	AGO2	Q9UKV8	27161	Not Published
NSP4	PSMD3	O43242	5709	AGO2	Q9UKV8	27161	Not Published
NSP4	NDUFS2	O75306	4720	AGO2	Q9UKV8	27161	Not Published
NSP7	EPRS1	P07814	2058	AGO2	Q9UKV8	27161	Not Published
NSP7	LRRK2	Q5S007	120892	AGO2	Q9UKV8	27161	Not Published
NSP7	HSP90AB1	P08238	3326	AGO2	Q9UKV8	27161	Not Published
NSP7	DICER1	Q9UPY3	23405	AGO2	Q9UKV8	27161	Not Published
NSP7	HSP90AA1	P07900	3320	AGO2	Q9UKV8	27161	Not Published
NSP7	MCL1	Q07820	4170	AGO2	Q9UKV8	27161	Not Published
NSP7	EIF4A3	P38919	9775	AGO2	Q9UKV8	27161	Not Published
NSP7	SF3B2	Q13435	10992	AGO2	Q9UKV8	27161	Not Published
NSP7	SF3B1	O75533	23451	AGO2	Q9UKV8	27161	Not Published
NSP7	SF3B3	Q15393	23450	AGO2	Q9UKV8	27161	Not Published
NSP7	CNOT1	A5YKK6	23019	AGO2	Q9UKV8	27161	Not Published
NSP7	CUL3	Q13618	8452	AGO2	Q9UKV8	27161	Not Published
NSP7	CAND1	Q86VP6	55832	AGO2	Q9UKV8	27161	Not Published
NSP7	CUL1	Q13616	8454	AGO2	Q9UKV8	27161	Not Published
NSP7	RACK1	P63244	10399	AGO2	Q9UKV8	27161	Not Published
NSP7	P4HB	P07237	5034	AGO2	Q9UKV8	27161	Not Published
NSP7	RPS6	P62753	6194	AGO2	Q9UKV8	27161	Not Published
NSP7	COPS5	Q92905	10987	AGO2	Q9UKV8	27161	Not Published
NSP7	TP53	P04637	7157	AGO2	Q9UKV8	27161	Not Published
NSP7	UPF1	Q92900	5976	AGO2	Q9UKV8	27161	Not Published
NSP7	TERT	O14746	7015	AGO2	Q9UKV8	27161	Not Published
NSP7	LIG4	P49917	3981	AGO2	Q9UKV8	27161	Not Published
NSP7	CUL2	Q13617	8453	AGO2	Q9UKV8	27161	Not Published
NSP7	DDB1	Q16531	1642	AGO2	Q9UKV8	27161	Not Published
NSP7	CRBN	Q96SW2	51185	AGO2	Q9UKV8	27161	Not Published
NSP7	RPS3	P23396	6188	AGO2	Q9UKV8	27161	Not Published
NSP7	RPS3A	P61247	6189	AGO2	Q9UKV8	27161	Not Published
NSP7	RPS9	P46781	6203	AGO2	Q9UKV8	27161	Not Published
NSP7	RPS11	P62280	6205	AGO2	Q9UKV8	27161	Not Published
NSP7	RPS15A	P62244	6210	AGO2	Q9UKV8	27161	Not Published
NSP7	UBC	P0CG48	7316	AGO2	Q9UKV8	27161	Not Published
NSP7	FKBP5	Q13451	2289	AGO2	Q9UKV8	27161	Not Published
NSP7	IPO9	Q96P70	55705	AGO2	Q9UKV8	27161	Not Published
NSP7	TARBP2	Q15633	6895	AGO2	Q9UKV8	27161	Not Published
NSP7	HSPA9	P38646	3313	AGO2	Q9UKV8	27161	Not Published
NSP7	IQSEC1	Q6DN90	9922	AGO2	Q9UKV8	27161	Not Published
NSP7	IPO4	Q8TEX9	79711	AGO2	Q9UKV8	27161	Not Published
NSP7	RPS4X	P62701	6191	AGO2	Q9UKV8	27161	Not Published
NSP7	RPS26	P62854	6231	AGO2	Q9UKV8	27161	Not Published
NSP7	RPS13	P62277	6207	AGO2	Q9UKV8	27161	Not Published
NSP7	RPS2	P15880	6187	AGO2	Q9UKV8	27161	Not Published
NSP7	RPS18	P62269	6222	AGO2	Q9UKV8	27161	Not Published
NSP7	RPS5	P46782	6193	AGO2	Q9UKV8	27161	Not Published
NSP7	RPS20	P60866	6224	AGO2	Q9UKV8	27161	Not Published
NSP7	RPS27	P42677	6232	AGO2	Q9UKV8	27161	Not Published
NSP7	TAB1	Q15750	10454	AGO2	Q9UKV8	27161	Not Published
NSP7	PSMD3	O43242	5709	AGO2	Q9UKV8	27161	Not Published
NSP7	H2AC4	P04908	3012	AGO2	Q9UKV8	27161	Not Published
NSP7	NDUFS2	O75306	4720	AGO2	Q9UKV8	27161	Not Published
NSP7	DHX15	O43143	1665	AGO2	Q9UKV8	27161	Not Published
NSP8	LIG4	P49917	3981	AGO2	Q9UKV8	27161	Not Published
NSP9	MCL1	Q07820	4170	AGO2	Q9UKV8	27161	Not Published
NSP9	UBC	P0CG48	7316	AGO2	Q9UKV8	27161	Not Published
NSP12	EIF4A3	P38919	9775	AGO2	Q9UKV8	27161	Not Published
NSP16	RPS9	P46781	6203	AGO4	Q9HCK5	192670	Not Published
NSP16	PRMT5	O14744	10419	AGO4	Q9HCK5	192670	Not Published
NSP16	WDR77	Q9BQA1	79084	AGO4	Q9HCK5	192670	Not Published
NSP16	RPS18	P62269	6222	AGO4	Q9HCK5	192670	Not Published
NSP16	RPS5	P46782	6193	AGO4	Q9HCK5	192670	Not Published
NSP14	RPS9	P46781	6203	AGO4	Q9HCK5	192670	Not Published
NSP14	PRMT5	O14744	10419	AGO4	Q9HCK5	192670	Not Published
NSP14	WDR77	Q9BQA1	79084	AGO4	Q9HCK5	192670	Not Published
NSP14	RPS18	P62269	6222	AGO4	Q9HCK5	192670	Not Published
NSP14	RPS5	P46782	6193	AGO4	Q9HCK5	192670	Not Published
NSP4	HSP90AB1	P08238	3326	AGO4	Q9HCK5	192670	Not Published
NSP4	HSP90AA1	P07900	3320	AGO4	Q9HCK5	192670	Not Published
NSP4	GALK1	P51570	2584	AGO4	Q9HCK5	192670	Not Published
NSP7	ACTB	P60709	60	AGO4	Q9HCK5	192670	Not Published
NSP7	HSPA1A	P0DMV8	3303	AGO4	Q9HCK5	192670	Not Published
NSP7	APP	P05067	351	AGO4	Q9HCK5	192670	Not Published
NSP7	HSP90AB1	P08238	3326	AGO4	Q9HCK5	192670	Not Published
NSP7	DICER1	Q9UPY3	23405	AGO4	Q9HCK5	192670	Not Published
NSP7	HSPA8	P11142	3312	AGO4	Q9HCK5	192670	Not Published
NSP7	HSP90AA1	P07900	3320	AGO4	Q9HCK5	192670	Not Published
NSP7	CCT5	P48643	22948	AGO4	Q9HCK5	192670	Not Published
NSP7	HSPA5	P11021	3309	AGO4	Q9HCK5	192670	Not Published
NSP7	JAK1	P23458	3716	AGO4	Q9HCK5	192670	Not Published
NSP7	RPS9	P46781	6203	AGO4	Q9HCK5	192670	Not Published
NSP7	GALK1	P51570	2584	AGO4	Q9HCK5	192670	Not Published
NSP7	RPS26	P62854	6231	AGO4	Q9HCK5	192670	Not Published
NSP7	RPS18	P62269	6222	AGO4	Q9HCK5	192670	Not Published
NSP7	RPS5	P46782	6193	AGO4	Q9HCK5	192670	Not Published
NSP9	APP	P05067	351	AGO4	Q9HCK5	192670	Not Published
NSP5	APP	P05067	351	AGO4	Q9HCK5	192670	Not Published
NSP13	UPF2	Q9HAU5	26019	AGPAT1	Q99943	10554	Not Published
NSP4	FNBP1	Q96RU3	23048	AGTR1	P30556	185	Not Published
NSP4	YWHAQ	P27348	10971	AGTR1	P30556	185	Not Published
NSP16	SPR	P35270	6697	AHCYL1	O43865	10768	Not Published
NSP14	PPP2CA	P67775	5515	AHCYL1	O43865	10768	Not Published
NSP14	UFM1	P61960	51569	AHCYL1	O43865	10768	Not Published
NSP4	PDCD6IP	Q8WUM4	10015	AHCYL1	O43865	10768	Not Published
NSP4	DHX8	Q14562	1659	AHCYL1	O43865	10768	Not Published
NSP4	SKP1	P63208	6500	AHCYL1	O43865	10768	Not Published
NSP4	PPP2CA	P67775	5515	AHCYL1	O43865	10768	Not Published
NSP4	PSMD12	O00232	5718	AHCYL1	O43865	10768	Not Published
NSP4	EIF3M	Q7L2H7	10480	AHCYL1	O43865	10768	Not Published
NSP4	PSMD6	Q15008	9861	AHCYL1	O43865	10768	Not Published
NSP4	PSMD4	P55036	5710	AHCYL1	O43865	10768	Not Published
NSP7	PDCD6IP	Q8WUM4	10015	AHCYL1	O43865	10768	Not Published
NSP7	UBE2C	O00762	11065	AHCYL1	O43865	10768	Not Published
NSP7	SRSF1	Q07955	6426	AHCYL1	O43865	10768	Not Published
NSP7	DHX8	Q14562	1659	AHCYL1	O43865	10768	Not Published
NSP7	VPS4B	O75351	9525	AHCYL1	O43865	10768	Not Published
NSP7	CCT5	P48643	22948	AHCYL1	O43865	10768	Not Published
NSP7	HSPA5	P11021	3309	AHCYL1	O43865	10768	Not Published
NSP7	STUB1	Q9UNE7	10273	AHCYL1	O43865	10768	Not Published
NSP7	CDC37	Q16543	11140	AHCYL1	O43865	10768	Not Published
NSP7	STIP1	P31948	10963	AHCYL1	O43865	10768	Not Published
NSP7	PPP2CA	P67775	5515	AHCYL1	O43865	10768	Not Published
NSP7	UBA52	P62987	7311	AHCYL1	O43865	10768	Not Published
NSP7	SRPK1	Q96SB4	6732	AHCYL1	O43865	10768	Not Published
NSP7	PSMD12	O00232	5718	AHCYL1	O43865	10768	Not Published
NSP7	SGTA	O43765	6449	AHCYL1	O43865	10768	Not Published
NSP7	YAP1	P46937	10413	AHCYL1	O43865	10768	Not Published
NSP7	UBE2L3	P68036	7332	AHCYL1	O43865	10768	Not Published
NSP7	SP100	P23497	6672	AHCYL1	O43865	10768	Not Published
NSP7	EIF3M	Q7L2H7	10480	AHCYL1	O43865	10768	Not Published
NSP7	UBE2D2	P62837	7322	AHCYL1	O43865	10768	Not Published
NSP7	PSMD6	Q15008	9861	AHCYL1	O43865	10768	Not Published
NSP7	BID	P55957	637	AHCYL1	O43865	10768	Not Published
NSP7	STAT6	P42226	6778	AHCYL1	O43865	10768	Not Published
NSP7	PSMD4	P55036	5710	AHCYL1	O43865	10768	Not Published
NSP7	ECHS1	P30084	1892	AHCYL1	O43865	10768	Not Published
NSP8	TPM1	P09493	7168	AHCYL1	O43865	10768	Not Published
NSP8	HGS	O14964	9146	AHCYL1	O43865	10768	Not Published
NSP8	STAM	Q92783	8027	AHCYL1	O43865	10768	Not Published
NSP12	DHX8	Q14562	1659	AHCYL1	O43865	10768	Not Published
NSP13	DHX8	Q14562	1659	AHCYL2	Q96HN2	23382	Not Published
NSP13	PSMD4	P55036	5710	AHCYL2	Q96HN2	23382	Not Published
NSP13	EFTUD2	Q15029	9343	AHSA1	O95433	10598	Not Published
NSP13	PRPF31	Q8WWY3	26121	AHSA1	O95433	10598	Not Published
NSP13	PRPF19	Q9UMS4	27339	AHSA1	O95433	10598	Not Published
NSP13	DDX3X	O00571	1654	AHSA1	O95433	10598	Not Published
NSP13	DDX39B	Q13838	7919	AHSA1	O95433	10598	Not Published
NSP13	PSMC4	P43686	5704	AHSA1	O95433	10598	Not Published
NSP13	PSMD3	O43242	5709	AHSA1	O95433	10598	Not Published
NSP13	PSMD2	Q13200	5708	AHSA1	O95433	10598	Not Published
NSP13	PSMA3	P25788	5684	AHSG	P02765	197	Not Published
NSP7	POLR2M	P0CAP2	81488	AHSP	Q9NZD4	51327	Not Published
NSP9	UBE3A	Q05086	7337	AHSP	Q9NZD4	51327	Not Published
NSP14	EXOSC10	Q01780	5394	AICDA	Q9GZX7	57379	Not Published
NSP2	PPP2R1A	P30153	5518	AICDA	Q9GZX7	57379	Not Published
NSP4	HSP90AB1	P08238	3326	AICDA	Q9GZX7	57379	Not Published
NSP4	HSP90AA1	P07900	3320	AICDA	Q9GZX7	57379	Not Published
NSP4	CTNNBL1	Q8WYA6	56259	AICDA	Q9GZX7	57379	Not Published
NSP4	PPP2R1A	P30153	5518	AICDA	Q9GZX7	57379	Not Published
NSP7	PRKACA	P17612	5566	AICDA	Q9GZX7	57379	Not Published
NSP7	TCP1	P17987	6950	AICDA	Q9GZX7	57379	Not Published
NSP7	APP	P05067	351	AICDA	Q9GZX7	57379	Not Published
NSP7	HSP90AB1	P08238	3326	AICDA	Q9GZX7	57379	Not Published
NSP7	HSPA8	P11142	3312	AICDA	Q9GZX7	57379	Not Published
NSP7	HSP90AA1	P07900	3320	AICDA	Q9GZX7	57379	Not Published
NSP7	KPNB1	Q14974	3837	AICDA	Q9GZX7	57379	Not Published
NSP7	CCT4	P50991	10575	AICDA	Q9GZX7	57379	Not Published
NSP7	CCT7	Q99832	10574	AICDA	Q9GZX7	57379	Not Published
NSP7	HSPA5	P11021	3309	AICDA	Q9GZX7	57379	Not Published
NSP7	CCT6A	P40227	908	AICDA	Q9GZX7	57379	Not Published
NSP7	PPP2R1A	P30153	5518	AICDA	Q9GZX7	57379	Not Published
NSP7	EXOSC9	Q06265	5393	AICDA	Q9GZX7	57379	Not Published
NSP7	EXOSC8	Q96B26	11340	AICDA	Q9GZX7	57379	Not Published
NSP7	EXOSC4	Q9NPD3	54512	AICDA	Q9GZX7	57379	Not Published
NSP7	EXOSC2	Q13868	23404	AICDA	Q9GZX7	57379	Not Published
NSP7	EXOSC3	Q9NQT5	51010	AICDA	Q9GZX7	57379	Not Published
NSP7	EXOSC5	Q9NQT4	56915	AICDA	Q9GZX7	57379	Not Published
NSP7	EXOSC10	Q01780	5394	AICDA	Q9GZX7	57379	Not Published
NSP7	EXOSC1	Q9Y3B2	51013	AICDA	Q9GZX7	57379	Not Published
NSP7	KPNA2	P52292	3838	AICDA	Q9GZX7	57379	Not Published
NSP7	EIF2D	P41214	1939	AICDA	Q9GZX7	57379	Not Published
NSP7	UBE2L3	P68036	7332	AICDA	Q9GZX7	57379	Not Published
NSP7	DIS3	Q9Y2L1	22894	AICDA	Q9GZX7	57379	Not Published
NSP7	EXOSC7	Q15024	23016	AICDA	Q9GZX7	57379	Not Published
NSP7	EXOSC6	Q5RKV6	118460	AICDA	Q9GZX7	57379	Not Published
NSP7	NUP93	Q8N1F7	9688	AICDA	Q9GZX7	57379	Not Published
NSP9	APP	P05067	351	AICDA	Q9GZX7	57379	Not Published
NSP9	AICDA	Q9GZX7	57379	AICDA	Q9GZX7	57379	Not Published
NSP5	APP	P05067	351	AICDA	Q9GZX7	57379	Not Published
NSP7	TP53	P04637	7157	AIFM2	Q9BRQ8	84883	Not Published
NSP14	EIF2S3	P41091	1968	AIP	O00170	9049	Not Published
NSP3	RET	P07949	5979	AIP	O00170	9049	Not Published
NSP4	HSP90AB1	P08238	3326	AIP	O00170	9049	Not Published
NSP4	HSP90AA1	P07900	3320	AIP	O00170	9049	Not Published
NSP7	HSP90AB1	P08238	3326	AIP	O00170	9049	Not Published
NSP7	EGFR	P00533	1956	AIP	O00170	9049	Not Published
NSP7	RET	P07949	5979	AIP	O00170	9049	Not Published
NSP7	HSP90AA1	P07900	3320	AIP	O00170	9049	Not Published
NSP7	IKBKG	Q9Y6K9	8517	AIP	O00170	9049	Not Published
NSP7	CDC37	Q16543	11140	AIP	O00170	9049	Not Published
NSP7	STIP1	P31948	10963	AIP	O00170	9049	Not Published
NSP7	ULK3	Q6PHR2	25989	AIP	O00170	9049	Not Published
NSP7	EIF2S3	P41091	1968	AIP	O00170	9049	Not Published
NSP7	HSPA9	P38646	3313	AIP	O00170	9049	Not Published
NSP7	CSNK2A1	P68400	1457	AIP	O00170	9049	Not Published
NSP7	TOMM20	Q15388	9804	AIP	O00170	9049	Not Published
NSP8	IKBKG	Q9Y6K9	8517	AIP	O00170	9049	Not Published
NSP4	HSP90AA1	P07900	3320	AIPL1	Q9NZN9	23746	Not Published
NSP4	TINF2	Q9BSI4	26277	AIPL1	Q9NZN9	23746	Not Published
NSP7	HSPA8	P11142	3312	AIPL1	Q9NZN9	23746	Not Published
NSP7	HSP90AA1	P07900	3320	AIPL1	Q9NZN9	23746	Not Published
NSP7	TINF2	Q9BSI4	26277	AIPL1	Q9NZN9	23746	Not Published
NSP16	PABPC1	P11940	26986	AIRE	O43918	326	Not Published
NSP16	UBB	P0CG47	7314	AIRE	O43918	326	Not Published
NSP14	PABPC1	P11940	26986	AIRE	O43918	326	Not Published
NSP14	UBB	P0CG47	7314	AIRE	O43918	326	Not Published
NSP14	MSH6	P52701	2956	AIRE	O43918	326	Not Published
NSP14	MSH2	P43246	4436	AIRE	O43918	326	Not Published
NSP4	HSP90AB1	P08238	3326	AIRE	O43918	326	Not Published
NSP4	EFTUD2	Q15029	9343	AIRE	O43918	326	Not Published
NSP4	SRRM2	Q9UQ35	23524	AIRE	O43918	326	Not Published
NSP4	SNRPD3	P62318	6634	AIRE	O43918	326	Not Published
NSP4	SNRPB	P14678	6628	AIRE	O43918	326	Not Published
NSP4	DAXX	Q9UER7	1616	AIRE	O43918	326	Not Published
NSP4	UBB	P0CG47	7314	AIRE	O43918	326	Not Published
NSP4	MSH6	P52701	2956	AIRE	O43918	326	Not Published
NSP4	MSH2	P43246	4436	AIRE	O43918	326	Not Published
NSP7	HSPA1A	P0DMV8	3303	AIRE	O43918	326	Not Published
NSP7	HSP90AB1	P08238	3326	AIRE	O43918	326	Not Published
NSP7	HSPA8	P11142	3312	AIRE	O43918	326	Not Published
NSP7	EFTUD2	Q15029	9343	AIRE	O43918	326	Not Published
NSP7	SRRM2	Q9UQ35	23524	AIRE	O43918	326	Not Published
NSP7	SNRPD3	P62318	6634	AIRE	O43918	326	Not Published
NSP7	SNRPB	P14678	6628	AIRE	O43918	326	Not Published
NSP7	SRSF1	Q07955	6426	AIRE	O43918	326	Not Published
NSP7	KPNB1	Q14974	3837	AIRE	O43918	326	Not Published
NSP7	HSPA5	P11021	3309	AIRE	O43918	326	Not Published
NSP7	TRIM28	Q13263	10155	AIRE	O43918	326	Not Published
NSP7	DAXX	Q9UER7	1616	AIRE	O43918	326	Not Published
NSP7	UBB	P0CG47	7314	AIRE	O43918	326	Not Published
NSP7	HDAC2	Q92769	3066	AIRE	O43918	326	Not Published
NSP7	CREBBP	Q92793	1387	AIRE	O43918	326	Not Published
NSP7	POLR2A	P24928	5430	AIRE	O43918	326	Not Published
NSP7	H3C1	P68431	8350	AIRE	O43918	326	Not Published
NSP7	NUP93	Q8N1F7	9688	AIRE	O43918	326	Not Published
NSP7	MCM6	Q14566	4175	AIRE	O43918	326	Not Published
NSP7	PARP1	P09874	142	AIRE	O43918	326	Not Published
NSP7	POLR2B	P30876	5431	AIRE	O43918	326	Not Published
NSP9	UBB	P0CG47	7314	AIRE	O43918	326	Not Published
NSP12	EFTUD2	Q15029	9343	AIRE	O43918	326	Not Published
NSP12	SRRM2	Q9UQ35	23524	AIRE	O43918	326	Not Published
NSP12	SNRPD3	P62318	6634	AIRE	O43918	326	Not Published
NSP12	SNRPB	P14678	6628	AIRE	O43918	326	Not Published
NSP12	POLR2A	P24928	5430	AIRE	O43918	326	Not Published
NSP4	RABGGTB	P53611	5876	AKAP11	Q9UKA4	11215	Not Published
NSP7	PRKACA	P17612	5566	AKAP11	Q9UKA4	11215	Not Published
NSP7	PRKAR2A	P13861	5576	AKAP11	Q9UKA4	11215	Not Published
NSP7	CUL3	Q13618	8452	AKAP11	Q9UKA4	11215	Not Published
NSP7	MLF1	P58340	4291	AKAP11	Q9UKA4	11215	Not Published
NSP7	SMYD2	Q9NRG4	56950	AKAP11	Q9UKA4	11215	Not Published
NSP7	DCLRE1C	Q96SD1	64421	AKAP11	Q9UKA4	11215	Not Published
NSP7	PRKAR2A	P13861	5576	AKAP3	O75969	10566	Not Published
NSP7	PRKAR2A	P13861	5576	AKAP4	Q5JQC9	8852	Not Published
NSP4	PDE4D	Q08499	5144	AKAP6	Q13023	9472	Not Published
NSP4	CDC5L	Q99459	988	AKAP6	Q13023	9472	Not Published
NSP7	PDE4D	Q08499	5144	AKAP6	Q13023	9472	Not Published
NSP7	CFTR	P13569	1080	AKAP6	Q13023	9472	Not Published
NSP7	CALM1	P0DP23	801	AKAP6	Q13023	9472	Not Published
NSP7	PRKAR2A	P13861	5576	AKAP6	Q13023	9472	Not Published
NSP7	CDC5L	Q99459	988	AKAP6	Q13023	9472	Not Published
NSP8	CALM1	P0DP23	801	AKAP6	Q13023	9472	Not Published
NSP12	CDC5L	Q99459	988	AKAP6	Q13023	9472	Not Published
NSP4	CUL2	Q13617	8453	AKAP8L	Q9ULX6	26993	Not Published
NSP4	CDC6	Q99741	990	AKAP8L	Q9ULX6	26993	Not Published
NSP7	PRKACA	P17612	5566	AKAP8L	Q9ULX6	26993	Not Published
NSP7	NF2	P35240	4771	AKAP8L	Q9ULX6	26993	Not Published
NSP7	SHMT2	P34897	6472	AKAP8L	Q9ULX6	26993	Not Published
NSP7	CUL3	Q13618	8452	AKAP8L	Q9ULX6	26993	Not Published
NSP7	CAND1	Q86VP6	55832	AKAP8L	Q9ULX6	26993	Not Published
NSP7	CUL1	Q13616	8454	AKAP8L	Q9ULX6	26993	Not Published
NSP7	ILK	Q13418	3611	AKAP8L	Q9ULX6	26993	Not Published
NSP7	CUL2	Q13617	8453	AKAP8L	Q9ULX6	26993	Not Published
NSP7	RELA	Q04206	5970	AKAP8L	Q9ULX6	26993	Not Published
NSP7	CDC6	Q99741	990	AKAP8L	Q9ULX6	26993	Not Published
NSP4	YWHAB	P31946	7529	AKT1S1	Q96B36	84335	Not Published
NSP4	YWHAQ	P27348	10971	AKT1S1	Q96B36	84335	Not Published
NSP4	YWHAG	P61981	7532	AKT1S1	Q96B36	84335	Not Published
NSP7	YWHAZ	P63104	7534	AKT1S1	Q96B36	84335	Not Published
NSP7	RPTOR	Q8N122	57521	AKT1S1	Q96B36	84335	Not Published
NSP7	MTOR	P42345	2475	AKT1S1	Q96B36	84335	Not Published
NSP7	YWHAB	P31946	7529	AKT1S1	Q96B36	84335	Not Published
NSP7	YWHAQ	P27348	10971	AKT1S1	Q96B36	84335	Not Published
NSP7	YWHAH	Q04917	7533	AKT1S1	Q96B36	84335	Not Published
NSP7	AKT1S1	Q96B36	84335	AKT1S1	Q96B36	84335	Not Published
NSP7	YWHAG	P61981	7532	AKT1S1	Q96B36	84335	Not Published
NSP4	ATR	Q13535	545	ALDH3A2	P51648	224	Not Published
ORF3a.	MME	P08473	4311	ALDH3A2	P51648	224	Not Published
NSP14	BLM	P54132	641	ALDH3B1	P43353	221	Not Published
NSP4	TAF9	Q16594	6880	ALDH3B1	P43353	221	Not Published
NSP7	CTR9	Q6PD62	9646	ALDH3B1	P43353	221	Not Published
NSP7	NOS2	P35228	4843	ALDH3B1	P43353	221	Not Published
NSP7	BAG5	Q9UL15	9529	ALDH3B1	P43353	221	Not Published
NSP7	TAF9	Q16594	6880	ALDH3B1	P43353	221	Not Published
NSP4	PDCD6IP	Q8WUM4	10015	ALG2	Q9H553	85365	Not Published
NSP4	HSP90AA1	P07900	3320	ALG2	Q9H553	85365	Not Published
NSP7	PDCD6IP	Q8WUM4	10015	ALG2	Q9H553	85365	Not Published
NSP7	HSP90AA1	P07900	3320	ALG2	Q9H553	85365	Not Published
NSP8	TSG101	Q99816	7251	ALG2	Q9H553	85365	Not Published
M	LTC4S	Q16873	4056	ALOX5AP	P20292	241	Not Published
NSP4	LTC4S	Q16873	4056	ALOX5AP	P20292	241	Not Published
NSP4	RAC1	P63000	5879	ALS2	Q96Q42	57679	Not Published
NSP4	YWHAB	P31946	7529	ALS2	Q96Q42	57679	Not Published
NSP16	PABPC1	P11940	26986	ALYREF	Q86V81	10189	Not Published
NSP16	DOT1L	Q8TEK3	84444	ALYREF	Q86V81	10189	Not Published
NSP16	UBC	P0CG48	7316	ALYREF	Q86V81	10189	Not Published
NSP14	PABPC1	P11940	26986	ALYREF	Q86V81	10189	Not Published
NSP14	DOT1L	Q8TEK3	84444	ALYREF	Q86V81	10189	Not Published
NSP14	UBC	P0CG48	7316	ALYREF	Q86V81	10189	Not Published
NSP14	UBA5	Q9GZZ9	79876	ALYREF	Q86V81	10189	Not Published
NSP14	DDX39B	Q13838	7919	ALYREF	Q86V81	10189	Not Published
NSP3	DOT1L	Q8TEK3	84444	ALYREF	Q86V81	10189	Not Published
NSP4	CD81	P60033	975	ALYREF	Q86V81	10189	Not Published
NSP4	EFTUD2	Q15029	9343	ALYREF	Q86V81	10189	Not Published
NSP4	SRRM2	Q9UQ35	23524	ALYREF	Q86V81	10189	Not Published
NSP4	CDK2	P24941	1017	ALYREF	Q86V81	10189	Not Published
NSP4	EIF4A3	P38919	9775	ALYREF	Q86V81	10189	Not Published
NSP4	ESR1	P03372	2099	ALYREF	Q86V81	10189	Not Published
NSP4	COPS5	Q92905	10987	ALYREF	Q86V81	10189	Not Published
NSP4	CUL2	Q13617	8453	ALYREF	Q86V81	10189	Not Published
NSP4	UBC	P0CG48	7316	ALYREF	Q86V81	10189	Not Published
NSP7	GLI1	P08151	2735	ALYREF	Q86V81	10189	Not Published
NSP7	CD81	P60033	975	ALYREF	Q86V81	10189	Not Published
NSP7	EFTUD2	Q15029	9343	ALYREF	Q86V81	10189	Not Published
NSP7	SRRM2	Q9UQ35	23524	ALYREF	Q86V81	10189	Not Published
NSP7	EIF4A3	P38919	9775	ALYREF	Q86V81	10189	Not Published
NSP7	RBM8A	Q9Y5S9	9939	ALYREF	Q86V81	10189	Not Published
NSP7	SRSF1	Q07955	6426	ALYREF	Q86V81	10189	Not Published
NSP7	SRRM1	Q8IYB3	10250	ALYREF	Q86V81	10189	Not Published
NSP7	ITGA4	P13612	3676	ALYREF	Q86V81	10189	Not Published
NSP7	CUL3	Q13618	8452	ALYREF	Q86V81	10189	Not Published
NSP7	CAND1	Q86VP6	55832	ALYREF	Q86V81	10189	Not Published
NSP7	CUL1	Q13616	8454	ALYREF	Q86V81	10189	Not Published
NSP7	ESR1	P03372	2099	ALYREF	Q86V81	10189	Not Published
NSP7	COPS5	Q92905	10987	ALYREF	Q86V81	10189	Not Published
NSP7	ILK	Q13418	3611	ALYREF	Q86V81	10189	Not Published
NSP7	TP53	P04637	7157	ALYREF	Q86V81	10189	Not Published
NSP7	SIRT7	Q9NRC8	51547	ALYREF	Q86V81	10189	Not Published
NSP7	DOT1L	Q8TEK3	84444	ALYREF	Q86V81	10189	Not Published
NSP7	CUL2	Q13617	8453	ALYREF	Q86V81	10189	Not Published
NSP7	TYK2	P29597	7297	ALYREF	Q86V81	10189	Not Published
NSP7	UBC	P0CG48	7316	ALYREF	Q86V81	10189	Not Published
NSP7	SRPK1	Q96SB4	6732	ALYREF	Q86V81	10189	Not Published
NSP7	UBE2I	P63279	7329	ALYREF	Q86V81	10189	Not Published
NSP7	HSPA9	P38646	3313	ALYREF	Q86V81	10189	Not Published
NSP7	SF3B4	Q15427	10262	ALYREF	Q86V81	10189	Not Published
NSP9	UBC	P0CG48	7316	ALYREF	Q86V81	10189	Not Published
NSP12	EFTUD2	Q15029	9343	ALYREF	Q86V81	10189	Not Published
NSP12	SRRM2	Q9UQ35	23524	ALYREF	Q86V81	10189	Not Published
NSP12	EIF4A3	P38919	9775	ALYREF	Q86V81	10189	Not Published
NSP4	PEX5	P50542	5830	AMACR	Q9UHK6	23600	Not Published
NSP7	PEX5	P50542	5830	AMACR	Q9UHK6	23600	Not Published
NSP16	UBC	P0CG48	7316	AMBRA1	Q9C0C7	55626	Not Published
NSP16	CAMKMT	Q7Z624	79823	AMBRA1	Q9C0C7	55626	Not Published
NSP14	PPP2CA	P67775	5515	AMBRA1	Q9C0C7	55626	Not Published
NSP14	UBC	P0CG48	7316	AMBRA1	Q9C0C7	55626	Not Published
NSP14	CAMKMT	Q7Z624	79823	AMBRA1	Q9C0C7	55626	Not Published
NSP2	PPP2R1A	P30153	5518	AMBRA1	Q9C0C7	55626	Not Published
NSP3	CAMKMT	Q7Z624	79823	AMBRA1	Q9C0C7	55626	Not Published
NSP4	HSP90AA1	P07900	3320	AMBRA1	Q9C0C7	55626	Not Published
NSP4	COPS5	Q92905	10987	AMBRA1	Q9C0C7	55626	Not Published
NSP4	PPP2R1A	P30153	5518	AMBRA1	Q9C0C7	55626	Not Published
NSP4	PPP2CA	P67775	5515	AMBRA1	Q9C0C7	55626	Not Published
NSP4	COPS8	Q99627	10920	AMBRA1	Q9C0C7	55626	Not Published
NSP4	GPS1	Q13098	2873	AMBRA1	Q9C0C7	55626	Not Published
NSP4	UBC	P0CG48	7316	AMBRA1	Q9C0C7	55626	Not Published
NSP4	PSMD12	O00232	5718	AMBRA1	Q9C0C7	55626	Not Published
NSP4	PSMD3	O43242	5709	AMBRA1	Q9C0C7	55626	Not Published
NSP4	PSMD2	Q13200	5708	AMBRA1	Q9C0C7	55626	Not Published
NSP4	PSMD13	Q9UNM6	5719	AMBRA1	Q9C0C7	55626	Not Published
NSP4	PSMD6	Q15008	9861	AMBRA1	Q9C0C7	55626	Not Published
NSP4	PSMD8	P48556	5714	AMBRA1	Q9C0C7	55626	Not Published
NSP7	PIK3C3	Q8NEB9	5289	AMBRA1	Q9C0C7	55626	Not Published
NSP7	HSPA8	P11142	3312	AMBRA1	Q9C0C7	55626	Not Published
NSP7	BECN1	Q14457	8678	AMBRA1	Q9C0C7	55626	Not Published
NSP7	TUBB3	Q13509	10381	AMBRA1	Q9C0C7	55626	Not Published
NSP7	HSP90AA1	P07900	3320	AMBRA1	Q9C0C7	55626	Not Published
NSP7	CCT8	P50990	10694	AMBRA1	Q9C0C7	55626	Not Published
NSP7	CCT2	P78371	10576	AMBRA1	Q9C0C7	55626	Not Published
NSP7	PSMC5	P62195	5705	AMBRA1	Q9C0C7	55626	Not Published
NSP7	BCL2	P10415	596	AMBRA1	Q9C0C7	55626	Not Published
NSP7	CCT4	P50991	10575	AMBRA1	Q9C0C7	55626	Not Published
NSP7	CCT3	P49368	7203	AMBRA1	Q9C0C7	55626	Not Published
NSP7	COPS5	Q92905	10987	AMBRA1	Q9C0C7	55626	Not Published
NSP7	HSPA5	P11021	3309	AMBRA1	Q9C0C7	55626	Not Published
NSP7	DYNLL1	P63167	8655	AMBRA1	Q9C0C7	55626	Not Published
NSP7	PSMA1	P25786	5682	AMBRA1	Q9C0C7	55626	Not Published
NSP7	PSMB5	P28074	5693	AMBRA1	Q9C0C7	55626	Not Published
NSP7	STUB1	Q9UNE7	10273	AMBRA1	Q9C0C7	55626	Not Published
NSP7	STIP1	P31948	10963	AMBRA1	Q9C0C7	55626	Not Published
NSP7	PPP2R1A	P30153	5518	AMBRA1	Q9C0C7	55626	Not Published
NSP7	PPP2CA	P67775	5515	AMBRA1	Q9C0C7	55626	Not Published
NSP7	COPS8	Q99627	10920	AMBRA1	Q9C0C7	55626	Not Published
NSP7	GPS1	Q13098	2873	AMBRA1	Q9C0C7	55626	Not Published
NSP7	DDB1	Q16531	1642	AMBRA1	Q9C0C7	55626	Not Published
NSP7	CUL4A	Q13619	8451	AMBRA1	Q9C0C7	55626	Not Published
NSP7	CUL4B	Q13620	8450	AMBRA1	Q9C0C7	55626	Not Published
NSP7	TUBA1A	Q71U36	7846	AMBRA1	Q9C0C7	55626	Not Published
NSP7	PSMC2	P35998	5701	AMBRA1	Q9C0C7	55626	Not Published
NSP7	RPTOR	Q8N122	57521	AMBRA1	Q9C0C7	55626	Not Published
NSP7	MTOR	P42345	2475	AMBRA1	Q9C0C7	55626	Not Published
NSP7	DNAJB1	P25685	3337	AMBRA1	Q9C0C7	55626	Not Published
NSP7	UBC	P0CG48	7316	AMBRA1	Q9C0C7	55626	Not Published
NSP7	PSMD12	O00232	5718	AMBRA1	Q9C0C7	55626	Not Published
NSP7	PSMA2	P25787	5683	AMBRA1	Q9C0C7	55626	Not Published
NSP7	PSMA5	P28066	5686	AMBRA1	Q9C0C7	55626	Not Published
NSP7	PSMA4	P25789	5685	AMBRA1	Q9C0C7	55626	Not Published
NSP7	PSMB2	P49721	5690	AMBRA1	Q9C0C7	55626	Not Published
NSP7	PSMA6	P60900	5687	AMBRA1	Q9C0C7	55626	Not Published
NSP7	PSMA7	O14818	5688	AMBRA1	Q9C0C7	55626	Not Published
NSP7	PSMA3	P25788	5684	AMBRA1	Q9C0C7	55626	Not Published
NSP7	PSMB3	P49720	5691	AMBRA1	Q9C0C7	55626	Not Published
NSP7	PSMD10	O75832	5716	AMBRA1	Q9C0C7	55626	Not Published
NSP7	PSMC6	P62333	5706	AMBRA1	Q9C0C7	55626	Not Published
NSP7	PSMC4	P43686	5704	AMBRA1	Q9C0C7	55626	Not Published
NSP7	PSMD3	O43242	5709	AMBRA1	Q9C0C7	55626	Not Published
NSP7	PSMD2	Q13200	5708	AMBRA1	Q9C0C7	55626	Not Published
NSP7	PSMC3	P17980	5702	AMBRA1	Q9C0C7	55626	Not Published
NSP7	PSMD13	Q9UNM6	5719	AMBRA1	Q9C0C7	55626	Not Published
NSP7	PSMD6	Q15008	9861	AMBRA1	Q9C0C7	55626	Not Published
NSP7	BAG5	Q9UL15	9529	AMBRA1	Q9C0C7	55626	Not Published
NSP7	PSMC1	P62191	5700	AMBRA1	Q9C0C7	55626	Not Published
NSP7	PSMD8	P48556	5714	AMBRA1	Q9C0C7	55626	Not Published
NSP9	F12	P00748	2161	AMBRA1	Q9C0C7	55626	Not Published
NSP9	UBC	P0CG48	7316	AMBRA1	Q9C0C7	55626	Not Published
NSP5	F12	P00748	2161	AMBRA1	Q9C0C7	55626	Not Published
NSP13	VCP	P55072	7415	AMFR	Q9UKV5	267	Not Published
NSP13	PSMA1	P25786	5682	AMFR	Q9UKV5	267	Not Published
NSP13	PSMB5	P28074	5693	AMFR	Q9UKV5	267	Not Published
NSP13	PSMC2	P35998	5701	AMFR	Q9UKV5	267	Not Published
NSP13	PSMA2	P25787	5683	AMFR	Q9UKV5	267	Not Published
NSP13	PSMB1	P20618	5689	AMFR	Q9UKV5	267	Not Published
NSP13	PSMA5	P28066	5686	AMFR	Q9UKV5	267	Not Published
NSP13	PSMA4	P25789	5685	AMFR	Q9UKV5	267	Not Published
NSP13	PSMB2	P49721	5690	AMFR	Q9UKV5	267	Not Published
NSP13	PSMA6	P60900	5687	AMFR	Q9UKV5	267	Not Published
NSP13	PSMA7	O14818	5688	AMFR	Q9UKV5	267	Not Published
NSP13	PSMA3	P25788	5684	AMFR	Q9UKV5	267	Not Published
NSP13	PSMB4	P28070	5692	AMFR	Q9UKV5	267	Not Published
NSP13	PSMB6	P28072	5694	AMFR	Q9UKV5	267	Not Published
NSP13	PSMB3	P49720	5691	AMFR	Q9UKV5	267	Not Published
NSP13	PSMB7	Q99436	5695	AMFR	Q9UKV5	267	Not Published
NSP13	PSMD14	O00487	10213	AMFR	Q9UKV5	267	Not Published
NSP13	PSMD3	O43242	5709	AMFR	Q9UKV5	267	Not Published
NSP13	PSMD6	Q15008	9861	AMFR	Q9UKV5	267	Not Published
NSP13	MAVS	Q7Z434	57506	AMFR	Q9UKV5	267	Not Published
NSP4	BAG6	P46379	7917	AMFR	Q9UKV5	267	Not Published
NSP4	GET4	Q7L5D6	51608	AMFR	Q9UKV5	267	Not Published
NSP4	UBC	P0CG48	7316	AMFR	Q9UKV5	267	Not Published
NSP4	PSMD14	O00487	10213	AMFR	Q9UKV5	267	Not Published
NSP4	PSMD3	O43242	5709	AMFR	Q9UKV5	267	Not Published
NSP4	PSMD6	Q15008	9861	AMFR	Q9UKV5	267	Not Published
ORF7a	CXADR	P78310	1525	AMICA1	Q86YT9	120425	Not Published
NSP16	UBC	P0CG48	7316	AMOT	Q4VCS5	154796	Not Published
NSP14	UBC	P0CG48	7316	AMOT	Q4VCS5	154796	Not Published
NSP4	UBC	P0CG48	7316	AMOT	Q4VCS5	154796	Not Published
NSP4	YWHAG	P61981	7532	AMOT	Q4VCS5	154796	Not Published
NSP7	ACTB	P60709	60	AMOT	Q4VCS5	154796	Not Published
NSP7	CTNNB1	P35222	1499	AMOT	Q4VCS5	154796	Not Published
NSP7	NF2	P35240	4771	AMOT	Q4VCS5	154796	Not Published
NSP7	MPP5	Q8N3R9	64398	AMOT	Q4VCS5	154796	Not Published
NSP7	MPP7	Q5T2T1	143098	AMOT	Q4VCS5	154796	Not Published
NSP7	APP	P05067	351	AMOT	Q4VCS5	154796	Not Published
NSP7	DLG1	Q12959	1739	AMOT	Q4VCS5	154796	Not Published
NSP7	LIN7C	Q9NUP9	55327	AMOT	Q4VCS5	154796	Not Published
NSP7	CUL3	Q13618	8452	AMOT	Q4VCS5	154796	Not Published
NSP7	XPR1	Q9UBH6	9213	AMOT	Q4VCS5	154796	Not Published
NSP7	LATS2	Q9NRM7	26524	AMOT	Q4VCS5	154796	Not Published
NSP7	DYNLL1	P63167	8655	AMOT	Q4VCS5	154796	Not Published
NSP7	UBC	P0CG48	7316	AMOT	Q4VCS5	154796	Not Published
NSP7	YAP1	P46937	10413	AMOT	Q4VCS5	154796	Not Published
NSP7	WWTR1	Q9GZV5	25937	AMOT	Q4VCS5	154796	Not Published
NSP7	YWHAG	P61981	7532	AMOT	Q4VCS5	154796	Not Published
NSP7	LATS1	O95835	9113	AMOT	Q4VCS5	154796	Not Published
NSP7	FUS	P35637	2521	AMOT	Q4VCS5	154796	Not Published
NSP8	DYNLL2	Q96FJ2	140735	AMOT	Q4VCS5	154796	Not Published
NSP8	RAB3IL1	Q8TBN0	5866	AMOT	Q4VCS5	154796	Not Published
NSP9	APP	P05067	351	AMOT	Q4VCS5	154796	Not Published
NSP9	PRKAA2	P54646	5563	AMOT	Q4VCS5	154796	Not Published
NSP9	PLG	P00747	5340	AMOT	Q4VCS5	154796	Not Published
NSP9	UBC	P0CG48	7316	AMOT	Q4VCS5	154796	Not Published
NSP5	APP	P05067	351	AMOT	Q4VCS5	154796	Not Published
NSP5	PLG	P00747	5340	AMOT	Q4VCS5	154796	Not Published
NSP16	UBC	P0CG48	7316	ANAPC7	Q9UJX3	51434	Not Published
NSP14	UBC	P0CG48	7316	ANAPC7	Q9UJX3	51434	Not Published
NSP4	ANAPC13	Q9BS18	25847	ANAPC7	Q9UJX3	51434	Not Published
NSP4	CDC23	Q9UJX2	8697	ANAPC7	Q9UJX3	51434	Not Published
NSP4	CDC27	P30260	996	ANAPC7	Q9UJX3	51434	Not Published
NSP4	CDC16	Q13042	8881	ANAPC7	Q9UJX3	51434	Not Published
NSP4	BUB1B	O60566	701	ANAPC7	Q9UJX3	51434	Not Published
NSP4	ANAPC16	Q96DE5	119504	ANAPC7	Q9UJX3	51434	Not Published
NSP4	ANAPC7	Q9UJX3	51434	ANAPC7	Q9UJX3	51434	Not Published
NSP4	ANAPC15	P60006	25906	ANAPC7	Q9UJX3	51434	Not Published
NSP4	ANAPC4	Q9UJX5	29945	ANAPC7	Q9UJX3	51434	Not Published
NSP4	CDC26	Q8NHZ8	246184	ANAPC7	Q9UJX3	51434	Not Published
NSP4	ANAPC1	Q9H1A4	64682	ANAPC7	Q9UJX3	51434	Not Published
NSP4	ANAPC2	Q9UJX6	29882	ANAPC7	Q9UJX3	51434	Not Published
NSP4	ANAPC10	Q9UM13	10393	ANAPC7	Q9UJX3	51434	Not Published
NSP4	ANAPC5	Q9UJX4	51433	ANAPC7	Q9UJX3	51434	Not Published
NSP4	CDC5L	Q99459	988	ANAPC7	Q9UJX3	51434	Not Published
NSP4	MAD2L1	Q13257	4085	ANAPC7	Q9UJX3	51434	Not Published
NSP4	COPS5	Q92905	10987	ANAPC7	Q9UJX3	51434	Not Published
NSP4	CDC20	Q12834	991	ANAPC7	Q9UJX3	51434	Not Published
NSP4	UBC	P0CG48	7316	ANAPC7	Q9UJX3	51434	Not Published
NSP4	TAF4	O00268	6874	ANAPC7	Q9UJX3	51434	Not Published
NSP7	ANAPC13	Q9BS18	25847	ANAPC7	Q9UJX3	51434	Not Published
NSP7	CDC23	Q9UJX2	8697	ANAPC7	Q9UJX3	51434	Not Published
NSP7	CDC27	P30260	996	ANAPC7	Q9UJX3	51434	Not Published
NSP7	CDC16	Q13042	8881	ANAPC7	Q9UJX3	51434	Not Published
NSP7	BUB1B	O60566	701	ANAPC7	Q9UJX3	51434	Not Published
NSP7	ANAPC16	Q96DE5	119504	ANAPC7	Q9UJX3	51434	Not Published
NSP7	ANAPC7	Q9UJX3	51434	ANAPC7	Q9UJX3	51434	Not Published
NSP7	ANAPC15	P60006	25906	ANAPC7	Q9UJX3	51434	Not Published
NSP7	ANAPC4	Q9UJX5	29945	ANAPC7	Q9UJX3	51434	Not Published
NSP7	ANAPC1	Q9H1A4	64682	ANAPC7	Q9UJX3	51434	Not Published
NSP7	ANAPC2	Q9UJX6	29882	ANAPC7	Q9UJX3	51434	Not Published
NSP7	ANAPC10	Q9UM13	10393	ANAPC7	Q9UJX3	51434	Not Published
NSP7	CDC26	Q8NHZ8	246184	ANAPC7	Q9UJX3	51434	Not Published
NSP7	ANAPC5	Q9UJX4	51433	ANAPC7	Q9UJX3	51434	Not Published
NSP7	VCP	P55072	7415	ANAPC7	Q9UJX3	51434	Not Published
NSP7	CDC5L	Q99459	988	ANAPC7	Q9UJX3	51434	Not Published
NSP7	MAD2L1	Q13257	4085	ANAPC7	Q9UJX3	51434	Not Published
NSP7	PTGER4	P35408	5734	ANAPC7	Q9UJX3	51434	Not Published
NSP7	COPS5	Q92905	10987	ANAPC7	Q9UJX3	51434	Not Published
NSP7	NEK2	P51955	4751	ANAPC7	Q9UJX3	51434	Not Published
NSP7	CDC20	Q12834	991	ANAPC7	Q9UJX3	51434	Not Published
NSP7	E2F1	Q01094	1869	ANAPC7	Q9UJX3	51434	Not Published
NSP7	EP300	Q09472	2033	ANAPC7	Q9UJX3	51434	Not Published
NSP7	UBC	P0CG48	7316	ANAPC7	Q9UJX3	51434	Not Published
NSP7	FBXO5	Q9UKT4	26271	ANAPC7	Q9UJX3	51434	Not Published
NSP7	CREBBP	Q92793	1387	ANAPC7	Q9UJX3	51434	Not Published
NSP7	TAF4	O00268	6874	ANAPC7	Q9UJX3	51434	Not Published
NSP7	FZR1	Q9UM11	51343	ANAPC7	Q9UJX3	51434	Not Published
NSP7	TRIM33	Q9UPN9	51592	ANAPC7	Q9UJX3	51434	Not Published
NSP7	SUPT6H	Q7KZ85	6830	ANAPC7	Q9UJX3	51434	Not Published
NSP9	UBC	P0CG48	7316	ANAPC7	Q9UJX3	51434	Not Published
NSP12	CDC5L	Q99459	988	ANAPC7	Q9UJX3	51434	Not Published
NSP7	RPS2	P15880	6187	ANGEL2	Q5VTE6	90806	Not Published
NSP4	TIAM1	Q13009	7074	ANK1	P16157	286	Not Published
NSP4	TAF9	Q16594	6880	ANK2	Q01484	287	Not Published
NSP16	UBC	P0CG48	7316	ANKIB1	Q9P2G1	54467	Not Published
NSP14	UBC	P0CG48	7316	ANKIB1	Q9P2G1	54467	Not Published
NSP4	UBC	P0CG48	7316	ANKIB1	Q9P2G1	54467	Not Published
NSP7	UBC	P0CG48	7316	ANKIB1	Q9P2G1	54467	Not Published
NSP7	KPNA2	P52292	3838	ANKIB1	Q9P2G1	54467	Not Published
NSP9	UBC	P0CG48	7316	ANKIB1	Q9P2G1	54467	Not Published
NSP13	VCP	P55072	7415	ANKLE2	Q86XL3	23141	Not Published
NSP4	PPP2R1A	P30153	5518	ANKLE2	Q86XL3	23141	Not Published
NSP4	PPP2CA	P67775	5515	ANKLE2	Q86XL3	23141	Not Published
NSP4	CDK4	P11802	1019	ANKRA2	Q9H9E1	57763	Not Published
NSP8	TRIM63	Q969Q1	84676	ANKRD1	Q15327	27063	Not Published
NSP16	UBC	P0CG48	7316	ANKRD13A	Q8IZ07	88455	Not Published
NSP14	UBC	P0CG48	7316	ANKRD13A	Q8IZ07	88455	Not Published
NSP4	UBC	P0CG48	7316	ANKRD13A	Q8IZ07	88455	Not Published
NSP4	PSMD4	P55036	5710	ANKRD13A	Q8IZ07	88455	Not Published
NSP7	EGFR	P00533	1956	ANKRD13A	Q8IZ07	88455	Not Published
NSP7	VCP	P55072	7415	ANKRD13A	Q8IZ07	88455	Not Published
NSP7	UBC	P0CG48	7316	ANKRD13A	Q8IZ07	88455	Not Published
NSP7	PSMD4	P55036	5710	ANKRD13A	Q8IZ07	88455	Not Published
NSP9	UBC	P0CG48	7316	ANKRD13A	Q8IZ07	88455	Not Published
NSP16	UBC	P0CG48	7316	ANKRD13B	Q86YJ7	124930	Not Published
NSP14	UBC	P0CG48	7316	ANKRD13B	Q86YJ7	124930	Not Published
NSP4	UBC	P0CG48	7316	ANKRD13B	Q86YJ7	124930	Not Published
NSP4	PSMD4	P55036	5710	ANKRD13B	Q86YJ7	124930	Not Published
NSP7	EGFR	P00533	1956	ANKRD13B	Q86YJ7	124930	Not Published
NSP7	VCP	P55072	7415	ANKRD13B	Q86YJ7	124930	Not Published
NSP7	UBC	P0CG48	7316	ANKRD13B	Q86YJ7	124930	Not Published
NSP7	PSMD4	P55036	5710	ANKRD13B	Q86YJ7	124930	Not Published
NSP9	UBC	P0CG48	7316	ANKRD13B	Q86YJ7	124930	Not Published
NSP7	PTGDR2	Q9Y5Y4	11251	ANKRD13C	Q8N6S4	81573	Not Published
NSP14	MSH6	P52701	2956	ANKRD17	O75179	26057	Not Published
NSP4	MSH6	P52701	2956	ANKRD17	O75179	26057	Not Published
NSP7	APC	P25054	324	ANKRD17	O75179	26057	Not Published
NSP7	ITGA4	P13612	3676	ANKRD17	O75179	26057	Not Published
NSP7	SIRT7	Q9NRC8	51547	ANKRD17	O75179	26057	Not Published
NSP7	APP	P05067	351	ANKZF1	Q9H8Y5	55139	Not Published
NSP7	VCP	P55072	7415	ANKZF1	Q9H8Y5	55139	Not Published
NSP7	YWHAE	P62258	7531	ANKZF1	Q9H8Y5	55139	Not Published
NSP7	STAT6	P42226	6778	ANKZF1	Q9H8Y5	55139	Not Published
NSP9	APP	P05067	351	ANKZF1	Q9H8Y5	55139	Not Published
NSP5	APP	P05067	351	ANKZF1	Q9H8Y5	55139	Not Published
NSP14	PPP2CA	P67775	5515	ANP32A	P39687	8125	Not Published
NSP13	EIF4A3	P38919	9775	ANP32A	P39687	8125	Not Published
NSP4	EIF4A3	P38919	9775	ANP32A	P39687	8125	Not Published
NSP4	ESR1	P03372	2099	ANP32A	P39687	8125	Not Published
NSP4	PPP2CA	P67775	5515	ANP32A	P39687	8125	Not Published
NSP4	EIF3E	P60228	3646	ANP32A	P39687	8125	Not Published
NSP7	EIF4A3	P38919	9775	ANP32A	P39687	8125	Not Published
NSP7	ESR1	P03372	2099	ANP32A	P39687	8125	Not Published
NSP7	PPP2CA	P67775	5515	ANP32A	P39687	8125	Not Published
NSP7	EIF3E	P60228	3646	ANP32A	P39687	8125	Not Published
NSP7	VBP1	P61758	7411	ANP32A	P39687	8125	Not Published
NSP7	BAG1	Q99933	573	ANP32A	P39687	8125	Not Published
NSP7	PPARG	P37231	5468	ANP32A	P39687	8125	Not Published
NSP7	THRB	P10828	7068	ANP32A	P39687	8125	Not Published
NSP12	EIF4A3	P38919	9775	ANP32A	P39687	8125	Not Published
NSP4	CD81	P60033	975	ANP32B	Q92688	10541	Not Published
NSP4	ESR1	P03372	2099	ANP32B	Q92688	10541	Not Published
NSP7	APC	P25054	324	ANP32B	Q92688	10541	Not Published
NSP7	APP	P05067	351	ANP32B	Q92688	10541	Not Published
NSP7	BAX	Q07812	581	ANP32B	Q92688	10541	Not Published
NSP7	CD81	P60033	975	ANP32B	Q92688	10541	Not Published
NSP7	ITGA4	P13612	3676	ANP32B	Q92688	10541	Not Published
NSP7	ESR1	P03372	2099	ANP32B	Q92688	10541	Not Published
NSP7	BUB1	O43683	699	ANP32B	Q92688	10541	Not Published
NSP7	HUWE1	Q7Z6Z7	10075	ANP32B	Q92688	10541	Not Published
NSP7	STK11	Q15831	6794	ANP32B	Q92688	10541	Not Published
NSP7	BAG1	Q99933	573	ANP32B	Q92688	10541	Not Published
NSP7	CSNK2A1	P68400	1457	ANP32B	Q92688	10541	Not Published
NSP9	APP	P05067	351	ANP32B	Q92688	10541	Not Published
NSP5	APP	P05067	351	ANP32B	Q92688	10541	Not Published
ORF7a	OBSL1	O75147	23363	ANTXR1	Q9H6X2	84168	Not Published
NSP16	USP7	Q93009	7874	ANXA1	P04083	301	Not Published
NSP4	CDK2	P24941	1017	ANXA1	P04083	301	Not Published
NSP4	COPS6	Q7L5N1	10980	ANXA1	P04083	301	Not Published
NSP4	YWHAQ	P27348	10971	ANXA1	P04083	301	Not Published
NSP4	USP25	Q9UHP3	29761	ANXA1	P04083	301	Not Published
NSP7	SRC	P12931	6714	ANXA1	P04083	301	Not Published
NSP7	EGFR	P00533	1956	ANXA1	P04083	301	Not Published
NSP7	YWHAZ	P63104	7534	ANXA1	P04083	301	Not Published
NSP7	ITGA4	P13612	3676	ANXA1	P04083	301	Not Published
NSP7	CD4	P01730	920	ANXA1	P04083	301	Not Published
NSP7	IKBKG	Q9Y6K9	8517	ANXA1	P04083	301	Not Published
NSP7	CCT7	Q99832	10574	ANXA1	P04083	301	Not Published
NSP7	CEP152	O94986	22995	ANXA1	P04083	301	Not Published
NSP7	SIRT7	Q9NRC8	51547	ANXA1	P04083	301	Not Published
NSP7	NSL1	Q96IY1	25936	ANXA1	P04083	301	Not Published
NSP7	COPS6	Q7L5N1	10980	ANXA1	P04083	301	Not Published
NSP7	YWHAQ	P27348	10971	ANXA1	P04083	301	Not Published
NSP7	RELA	Q04206	5970	ANXA1	P04083	301	Not Published
NSP7	UBE2I	P63279	7329	ANXA1	P04083	301	Not Published
NSP7	RIPK1	Q13546	8737	ANXA1	P04083	301	Not Published
NSP7	OTUB1	Q96FW1	55611	ANXA1	P04083	301	Not Published
NSP8	IKBKG	Q9Y6K9	8517	ANXA1	P04083	301	Not Published
NSP9	UBE3A	Q05086	7337	ANXA1	P04083	301	Not Published
NSP3	A2M	P01023	2	ANXA6	P08133	309	Not Published
NSP4	IDH1	O75874	3417	ANXA6	P08133	309	Not Published
NSP4	RASA1	P20936	5921	ANXA6	P08133	309	Not Published
NSP4	MSH2	P43246	4436	ANXA6	P08133	309	Not Published
NSP3	A2M	P01023	2	ANXA7	P20073	310	Not Published
NSP4	BAG6	P46379	7917	ANXA7	P20073	310	Not Published
NSP4	CDK4	P11802	1019	ANXA7	P20073	310	Not Published
NSP4	CDC5L	Q99459	988	ANXA7	P20073	310	Not Published
NSP4	SNW1	Q13573	22938	ANXA7	P20073	310	Not Published
NSP4	COPS6	Q7L5N1	10980	ANXA7	P20073	310	Not Published
NSP4	MSH2	P43246	4436	ANXA7	P20073	310	Not Published
ORF7a	TTN	Q8WZ42	7273	ANXA7	P20073	310	Not Published
NSP12	CDC5L	Q99459	988	ANXA7	P20073	310	Not Published
NSP12	SNW1	Q13573	22938	ANXA7	P20073	310	Not Published
NSP7	APP	P05067	351	ANXA9	O76027	8416	Not Published
NSP9	APP	P05067	351	ANXA9	O76027	8416	Not Published
NSP5	APP	P05067	351	ANXA9	O76027	8416	Not Published
NSP7	SHMT2	P34897	6472	AOC2	O75106	314	Not Published
NSP2	AP2B1	P63010	163	AP1G1	O43747	164	Not Published
NSP7	FLNB	O75369	2317	AP1G1	O43747	164	Not Published
NSP7	SPTB	P11277	6710	AP1G1	O43747	164	Not Published
NSP7	AP1S1	P61966	1174	AP1G1	O43747	164	Not Published
NSP7	AP2B1	P63010	163	AP1G1	O43747	164	Not Published
NSP7	EGFR	P00533	1956	AP1G1	O43747	164	Not Published
NSP7	ARF1	P84077	375	AP1G1	O43747	164	Not Published
NSP7	AP1B1	Q10567	162	AP1G1	O43747	164	Not Published
NSP7	CLINT1	Q14677	9685	AP1G1	O43747	164	Not Published
NSP7	GGA1	Q9UJY5	26088	AP1G1	O43747	164	Not Published
NSP7	RABEP1	Q15276	9135	AP1G1	O43747	164	Not Published
NSP9	PRKAB1	Q9Y478	5564	AP1G1	O43747	164	Not Published
NSP13	PSMA1	P25786	5682	AP3M1	Q9Y2T2	26985	Not Published
NSP13	PSMB5	P28074	5693	AP3M1	Q9Y2T2	26985	Not Published
NSP13	PSMB1	P20618	5689	AP3M1	Q9Y2T2	26985	Not Published
NSP13	PSMA4	P25789	5685	AP3M1	Q9Y2T2	26985	Not Published
NSP13	PSMA7	O14818	5688	AP3M1	Q9Y2T2	26985	Not Published
NSP13	PSMA3	P25788	5684	AP3M1	Q9Y2T2	26985	Not Published
NSP13	PSMB3	P49720	5691	AP3M1	Q9Y2T2	26985	Not Published
NSP4	YWHAB	P31946	7529	AP5Z1	O43299	9907	Not Published
NSP7	YWHAB	P31946	7529	AP5Z1	O43299	9907	Not Published
NSP7	CASK	O14936	8573	APBA1	Q02410	320	Not Published
NSP7	PSEN1	P49768	5663	APBA1	Q02410	320	Not Published
NSP7	APP	P05067	351	APBA1	Q02410	320	Not Published
NSP7	DLG1	Q12959	1739	APBA1	Q02410	320	Not Published
NSP7	LIN7C	Q9NUP9	55327	APBA1	Q02410	320	Not Published
NSP7	HTR2C	P28335	3358	APBA1	Q02410	320	Not Published
NSP9	APP	P05067	351	APBA1	Q02410	320	Not Published
NSP5	APP	P05067	351	APBA1	Q02410	320	Not Published
NSP7	APP	P05067	351	APBA2	Q99767	321	Not Published
NSP7	RELA	Q04206	5970	APBA2	Q99767	321	Not Published
NSP9	APP	P05067	351	APBA2	Q99767	321	Not Published
NSP5	APP	P05067	351	APBA2	Q99767	321	Not Published
NSP16	UBB	P0CG47	7314	APBA3	O96018	9546	Not Published
NSP14	UBB	P0CG47	7314	APBA3	O96018	9546	Not Published
NSP4	UBB	P0CG47	7314	APBA3	O96018	9546	Not Published
NSP7	APP	P05067	351	APBA3	O96018	9546	Not Published
NSP7	EGFR	P00533	1956	APBA3	O96018	9546	Not Published
NSP7	UBB	P0CG47	7314	APBA3	O96018	9546	Not Published
NSP9	APP	P05067	351	APBA3	O96018	9546	Not Published
NSP9	UBB	P0CG47	7314	APBA3	O96018	9546	Not Published
NSP5	APP	P05067	351	APBA3	O96018	9546	Not Published
NSP16	PABPC1	P11940	26986	APBB1	O00213	322	Not Published
NSP14	PABPC1	P11940	26986	APBB1	O00213	322	Not Published
NSP13	DHX9	Q08211	1660	APBB1	O00213	322	Not Published
NSP13	SF3B2	Q13435	10992	APBB1	O00213	322	Not Published
NSP13	SF3B1	O75533	23451	APBB1	O00213	322	Not Published
NSP13	SF3A3	Q12874	10946	APBB1	O00213	322	Not Published
NSP13	SF3A2	Q15428	8175	APBB1	O00213	322	Not Published
NSP13	SF3A1	Q15459	10291	APBB1	O00213	322	Not Published
NSP13	SF3B3	Q15393	23450	APBB1	O00213	322	Not Published
NSP13	DDX3X	O00571	1654	APBB1	O00213	322	Not Published
NSP13	DHX15	O43143	1665	APBB1	O00213	322	Not Published
NSP13	SF3B4	Q15427	10262	APBB1	O00213	322	Not Published
NSP4	SF3B1	O75533	23451	APBB1	O00213	322	Not Published
NSP4	SF3B3	Q15393	23450	APBB1	O00213	322	Not Published
NSP4	YWHAG	P61981	7532	APBB1	O00213	322	Not Published
NSP7	APP	P05067	351	APBB1	O00213	322	Not Published
NSP7	EGFR	P00533	1956	APBB1	O00213	322	Not Published
NSP7	ERBB2	P04626	2064	APBB1	O00213	322	Not Published
NSP7	CYFIP1	Q7L576	23191	APBB1	O00213	322	Not Published
NSP7	SF3B2	Q13435	10992	APBB1	O00213	322	Not Published
NSP7	SF3B1	O75533	23451	APBB1	O00213	322	Not Published
NSP7	SF3A3	Q12874	10946	APBB1	O00213	322	Not Published
NSP7	SF3A2	Q15428	8175	APBB1	O00213	322	Not Published
NSP7	SF3A1	Q15459	10291	APBB1	O00213	322	Not Published
NSP7	SF3B3	Q15393	23450	APBB1	O00213	322	Not Published
NSP7	CEP104	O60308	9731	APBB1	O00213	322	Not Published
NSP7	CUL4B	Q13620	8450	APBB1	O00213	322	Not Published
NSP7	KHDRBS1	Q07666	10657	APBB1	O00213	322	Not Published
NSP7	CPSF6	Q16630	11052	APBB1	O00213	322	Not Published
NSP7	YWHAG	P61981	7532	APBB1	O00213	322	Not Published
NSP7	DHX15	O43143	1665	APBB1	O00213	322	Not Published
NSP7	SF3B4	Q15427	10262	APBB1	O00213	322	Not Published
NSP8	CYFIP1	Q7L576	23191	APBB1	O00213	322	Not Published
NSP9	APP	P05067	351	APBB1	O00213	322	Not Published
NSP9	APLP2	Q06481	334	APBB1	O00213	322	Not Published
NSP5	APP	P05067	351	APBB1	O00213	322	Not Published
NSP5	APLP2	Q06481	334	APBB1	O00213	322	Not Published
NSP12	SNW1	Q13573	22938	APBB1IP	Q7Z5R6	54518	Not Published
NSP2	RAP1GDS1	P52306	5910	APBB2	Q92870	323	Not Published
NSP7	APP	P05067	351	APBB2	Q92870	323	Not Published
NSP7	EGFR	P00533	1956	APBB2	Q92870	323	Not Published
NSP7	HSPA8	P11142	3312	APBB2	Q92870	323	Not Published
NSP7	TUBA1A	Q71U36	7846	APBB2	Q92870	323	Not Published
NSP9	APP	P05067	351	APBB2	Q92870	323	Not Published
NSP9	APLP2	Q06481	334	APBB2	Q92870	323	Not Published
NSP5	APP	P05067	351	APBB2	Q92870	323	Not Published
NSP5	APLP2	Q06481	334	APBB2	Q92870	323	Not Published
NSP7	APP	P05067	351	APBB3	O95704	10307	Not Published
NSP7	RAB4A	P20338	5867	APBB3	O95704	10307	Not Published
NSP7	EGFR	P00533	1956	APBB3	O95704	10307	Not Published
NSP7	ERBB2	P04626	2064	APBB3	O95704	10307	Not Published
NSP9	APP	P05067	351	APBB3	O95704	10307	Not Published
NSP9	APLP2	Q06481	334	APBB3	O95704	10307	Not Published
NSP5	APP	P05067	351	APBB3	O95704	10307	Not Published
NSP5	APLP2	Q06481	334	APBB3	O95704	10307	Not Published
NSP4	CDC5L	Q99459	988	API5	Q9BZZ5	8539	Not Published
NSP4	SNW1	Q13573	22938	API5	Q9BZZ5	8539	Not Published
NSP7	CDC5L	Q99459	988	API5	Q9BZZ5	8539	Not Published
NSP7	SNW1	Q13573	22938	API5	Q9BZZ5	8539	Not Published
NSP7	PPP2R5C	Q13362	5527	API5	Q9BZZ5	8539	Not Published
NSP7	NT5C2	P49902	22978	API5	Q9BZZ5	8539	Not Published
NSP7	STAT6	P42226	6778	API5	Q9BZZ5	8539	Not Published
NSP7	DCUN1D1	Q96GG9	54165	API5	Q9BZZ5	8539	Not Published
NSP12	CDC5L	Q99459	988	API5	Q9BZZ5	8539	Not Published
NSP12	SNW1	Q13573	22938	API5	Q9BZZ5	8539	Not Published
NSP14	UBA3	Q8TBC4	9039	APIP	Q96GX9	51074	Not Published
NSP4	SKP1	P63208	6500	APIP	Q96GX9	51074	Not Published
NSP7	APAF1	O14727	317	APIP	Q96GX9	51074	Not Published
NSP7	PSMA1	P25786	5682	APIP	Q96GX9	51074	Not Published
NSP8	VIM	P08670	7431	APIP	Q96GX9	51074	Not Published
NSP9	UBA3	Q8TBC4	9039	APIP	Q96GX9	51074	Not Published
NSP4	CDK4	P11802	1019	APLP1	P51693	333	Not Published
NSP7	KPNA2	P52292	3838	APOBEC1	P41238	339	Not Published
NSP4	TINF2	Q9BSI4	26277	APOBEC3F	Q8IUX4	200316	Not Published
NSP7	TINF2	Q9BSI4	26277	APOBEC3F	Q8IUX4	200316	Not Published
NSP7	APP	P05067	351	APOBEC3H	Q6NTF7	164668	Not Published
NSP9	APP	P05067	351	APOBEC3H	Q6NTF7	164668	Not Published
NSP5	APP	P05067	351	APOBEC3H	Q6NTF7	164668	Not Published
NSP3	A2M	P01023	2	APOD	P05090	347	Not Published
NSP4	CDK2	P24941	1017	APOD	P05090	347	Not Published
NSP4	ESR1	P03372	2099	APOD	P05090	347	Not Published
NSP4	CUL2	Q13617	8453	APOD	P05090	347	Not Published
NSP7	A2M	P01023	2	APOD	P05090	347	Not Published
NSP7	ESR1	P03372	2099	APOD	P05090	347	Not Published
NSP7	CUL2	Q13617	8453	APOD	P05090	347	Not Published
NSP7	POLR2M	P0CAP2	81488	APOD	P05090	347	Not Published
NSP16	UBC	P0CG48	7316	APPBP2	Q92624	10513	Not Published
NSP14	UBC	P0CG48	7316	APPBP2	Q92624	10513	Not Published
NSP4	COPS2	P61201	9318	APPBP2	Q92624	10513	Not Published
NSP4	COPS3	Q9UNS2	8533	APPBP2	Q92624	10513	Not Published
NSP4	COPS6	Q7L5N1	10980	APPBP2	Q92624	10513	Not Published
NSP4	CUL2	Q13617	8453	APPBP2	Q92624	10513	Not Published
NSP4	UBC	P0CG48	7316	APPBP2	Q92624	10513	Not Published
NSP7	APP	P05067	351	APPBP2	Q92624	10513	Not Published
NSP7	CHMP5	Q9NZZ3	51510	APPBP2	Q92624	10513	Not Published
NSP7	COPS2	P61201	9318	APPBP2	Q92624	10513	Not Published
NSP7	COPS3	Q9UNS2	8533	APPBP2	Q92624	10513	Not Published
NSP7	COPS6	Q7L5N1	10980	APPBP2	Q92624	10513	Not Published
NSP7	CUL2	Q13617	8453	APPBP2	Q92624	10513	Not Published
NSP7	UBC	P0CG48	7316	APPBP2	Q92624	10513	Not Published
NSP7	GSTP1	P09211	2950	APPBP2	Q92624	10513	Not Published
NSP7	TAF11	Q15544	6882	APPBP2	Q92624	10513	Not Published
NSP8	XRCC4	Q13426	7518	APPBP2	Q92624	10513	Not Published
NSP9	APP	P05067	351	APPBP2	Q92624	10513	Not Published
NSP9	PRKAA2	P54646	5563	APPBP2	Q92624	10513	Not Published
NSP9	UBC	P0CG48	7316	APPBP2	Q92624	10513	Not Published
NSP9	NPRL3	Q12980	8131	APPBP2	Q92624	10513	Not Published
NSP5	APP	P05067	351	APPBP2	Q92624	10513	Not Published
NSP4	PIK3R1	P27986	5295	APPL1	Q9UKG1	26060	Not Published
NSP4	PIK3CA	P42336	5290	APPL1	Q9UKG1	26060	Not Published
NSP7	EGFR	P00533	1956	APPL1	Q9UKG1	26060	Not Published
NSP7	VCP	P55072	7415	APPL1	Q9UKG1	26060	Not Published
NSP7	TUBB3	Q13509	10381	APPL1	Q9UKG1	26060	Not Published
NSP7	PIK3R1	P27986	5295	APPL1	Q9UKG1	26060	Not Published
NSP7	PIK3CA	P42336	5290	APPL1	Q9UKG1	26060	Not Published
NSP7	TP53	P04637	7157	APPL1	Q9UKG1	26060	Not Published
NSP7	CBL	P22681	867	APPL1	Q9UKG1	26060	Not Published
NSP7	HDAC2	Q92769	3066	APPL1	Q9UKG1	26060	Not Published
NSP7	CBLB	Q13191	868	APPL1	Q9UKG1	26060	Not Published
NSP7	BRWD1	Q9NSI6	54014	APPL1	Q9UKG1	26060	Not Published
NSP8	TRAF2	Q12933	7186	APPL1	Q9UKG1	26060	Not Published
NSP8	APPL1	Q9UKG1	26060	APPL1	Q9UKG1	26060	Not Published
NSP4	VHL	P40337	7428	APRT	P07741	353	Not Published
NSP7	APP	P05067	351	APRT	P07741	353	Not Published
NSP7	EGFR	P00533	1956	APRT	P07741	353	Not Published
NSP7	ITGA4	P13612	3676	APRT	P07741	353	Not Published
NSP7	IKBKG	Q9Y6K9	8517	APRT	P07741	353	Not Published
NSP7	VHL	P40337	7428	APRT	P07741	353	Not Published
NSP8	IKBKG	Q9Y6K9	8517	APRT	P07741	353	Not Published
NSP9	APP	P05067	351	APRT	P07741	353	Not Published
NSP5	APP	P05067	351	APRT	P07741	353	Not Published
NSP7	SPRY2	O43597	10253	AQP1	P29972	358	Not Published
NSP8	TRAF2	Q12933	7186	AQP1	P29972	358	Not Published
NSP8	TRAF1	Q13077	7185	AQP1	P29972	358	Not Published
NSP7	IFIT3	O14879	3437	AQPEP	Q6Q4G3	206338	Not Published
NSP16	USP7	Q93009	7874	AR	P10275	367	Not Published
NSP16	WDR77	Q9BQA1	79084	AR	P10275	367	Not Published
NSP16	PRMT1	Q99873	3276	AR	P10275	367	Not Published
NSP14	PPP2CA	P67775	5515	AR	P10275	367	Not Published
NSP14	WDR77	Q9BQA1	79084	AR	P10275	367	Not Published
NSP14	PRMT1	Q99873	3276	AR	P10275	367	Not Published
NSP4	HSP90AA1	P07900	3320	AR	P10275	367	Not Published
NSP4	CCND1	P24385	595	AR	P10275	367	Not Published
NSP4	PRPF6	O94906	24148	AR	P10275	367	Not Published
NSP4	PRPF8	Q6P2Q9	10594	AR	P10275	367	Not Published
NSP4	ESR1	P03372	2099	AR	P10275	367	Not Published
NSP4	PPP5C	P53041	5536	AR	P10275	367	Not Published
NSP4	DAXX	Q9UER7	1616	AR	P10275	367	Not Published
NSP4	PPP2CA	P67775	5515	AR	P10275	367	Not Published
NSP4	COPS2	P61201	9318	AR	P10275	367	Not Published
NSP4	CUL2	Q13617	8453	AR	P10275	367	Not Published
NSP4	CCNH	P51946	902	AR	P10275	367	Not Published
NSP4	YWHAQ	P27348	10971	AR	P10275	367	Not Published
NSP4	NCOA2	Q15596	10499	AR	P10275	367	Not Published
NSP4	VHL	P40337	7428	AR	P10275	367	Not Published
NSP7	KAT2B	Q92831	8850	AR	P10275	367	Not Published
NSP7	HDAC4	P56524	9759	AR	P10275	367	Not Published
NSP7	ACTB	P60709	60	AR	P10275	367	Not Published
NSP7	FLNA	P21333	2316	AR	P10275	367	Not Published
NSP7	SRC	P12931	6714	AR	P10275	367	Not Published
NSP7	CTNNB1	P35222	1499	AR	P10275	367	Not Published
NSP7	HSPA1A	P0DMV8	3303	AR	P10275	367	Not Published
NSP7	HMGB1	P09429	3146	AR	P10275	367	Not Published
NSP7	EGFR	P00533	1956	AR	P10275	367	Not Published
NSP7	VCP	P55072	7415	AR	P10275	367	Not Published
NSP7	HSP90AA1	P07900	3320	AR	P10275	367	Not Published
NSP7	FKBP4	Q02790	2288	AR	P10275	367	Not Published
NSP7	TCF7L2	Q9NQB0	6934	AR	P10275	367	Not Published
NSP7	ERCC2	P18074	2068	AR	P10275	367	Not Published
NSP7	CALM1	P0DP23	801	AR	P10275	367	Not Published
NSP7	PRPF6	O94906	24148	AR	P10275	367	Not Published
NSP7	PRPF8	Q6P2Q9	10594	AR	P10275	367	Not Published
NSP7	CASP8	Q14790	841	AR	P10275	367	Not Published
NSP7	ESR1	P03372	2099	AR	P10275	367	Not Published
NSP7	RAF1	P04049	5894	AR	P10275	367	Not Published
NSP7	FOXO1	Q12778	2308	AR	P10275	367	Not Published
NSP7	GTF2F1	P35269	2962	AR	P10275	367	Not Published
NSP7	LATS2	Q9NRM7	26524	AR	P10275	367	Not Published
NSP7	RAN	P62826	5901	AR	P10275	367	Not Published
NSP7	TP53	P04637	7157	AR	P10275	367	Not Published
NSP7	E2F1	Q01094	1869	AR	P10275	367	Not Published
NSP7	STUB1	Q9UNE7	10273	AR	P10275	367	Not Published
NSP7	CDC37	Q16543	11140	AR	P10275	367	Not Published
NSP7	PPP5C	P53041	5536	AR	P10275	367	Not Published
NSP7	MED1	Q15648	5469	AR	P10275	367	Not Published
NSP7	RB1	P06400	5925	AR	P10275	367	Not Published
NSP7	EP300	Q09472	2033	AR	P10275	367	Not Published
NSP7	DAXX	Q9UER7	1616	AR	P10275	367	Not Published
NSP7	PPP2CA	P67775	5515	AR	P10275	367	Not Published
NSP7	COPS2	P61201	9318	AR	P10275	367	Not Published
NSP7	GTF2H2	Q13888	2966	AR	P10275	367	Not Published
NSP7	GTF2H3	Q13889	2967	AR	P10275	367	Not Published
NSP7	CUL2	Q13617	8453	AR	P10275	367	Not Published
NSP7	SPOP	O43791	8405	AR	P10275	367	Not Published
NSP7	CUL4B	Q13620	8450	AR	P10275	367	Not Published
NSP7	CDK7	P50613	1022	AR	P10275	367	Not Published
NSP7	CCNH	P51946	902	AR	P10275	367	Not Published
NSP7	YWHAQ	P27348	10971	AR	P10275	367	Not Published
NSP7	YWHAH	Q04917	7533	AR	P10275	367	Not Published
NSP7	FKBP5	Q13451	2289	AR	P10275	367	Not Published
NSP7	RELA	Q04206	5970	AR	P10275	367	Not Published
NSP7	STAT3	P40763	6774	AR	P10275	367	Not Published
NSP7	SMAD1	Q15797	4086	AR	P10275	367	Not Published
NSP7	UBE2I	P63279	7329	AR	P10275	367	Not Published
NSP7	BAG1	Q99933	573	AR	P10275	367	Not Published
NSP7	HDAC2	Q92769	3066	AR	P10275	367	Not Published
NSP7	TBP	P20226	6908	AR	P10275	367	Not Published
NSP7	CREBBP	Q92793	1387	AR	P10275	367	Not Published
NSP7	ZMIZ1	Q9ULJ6	57178	AR	P10275	367	Not Published
NSP7	NCOA2	Q15596	10499	AR	P10275	367	Not Published
NSP7	VHL	P40337	7428	AR	P10275	367	Not Published
NSP7	PSMC3	P17980	5702	AR	P10275	367	Not Published
NSP7	XRCC5	P13010	7520	AR	P10275	367	Not Published
NSP7	NCOR1	O75376	9611	AR	P10275	367	Not Published
NSP7	NCOA1	Q15788	8648	AR	P10275	367	Not Published
NSP7	TRIM24	O15164	8805	AR	P10275	367	Not Published
NSP7	SMARCA4	P51532	6597	AR	P10275	367	Not Published
NSP7	SMARCA2	P51531	6595	AR	P10275	367	Not Published
NSP7	NELFCD	Q8IXH7	51497	AR	P10275	367	Not Published
NSP7	GTF2F2	P13984	2963	AR	P10275	367	Not Published
NSP7	TAF1	P21675	6872	AR	P10275	367	Not Published
NSP7	ERCC3	P19447	2071	AR	P10275	367	Not Published
NSP7	GTF2H1	P32780	2965	AR	P10275	367	Not Published
NSP8	CALM1	P0DP23	801	AR	P10275	367	Not Published
NSP8	APPL1	Q9UKG1	26060	AR	P10275	367	Not Published
NSP8	TSG101	Q99816	7251	AR	P10275	367	Not Published
NSP9	UBE3A	Q05086	7337	AR	P10275	367	Not Published
NSP9	KLK3	P07288	354	AR	P10275	367	Not Published
NSP9	KLK2	P20151	3817	AR	P10275	367	Not Published
ORF3a.	ERCC2	P18074	2068	AR	P10275	367	Not Published
[truncated: 89,729 more rows]
