# Supplementary material for: In silico and in vitro studies reveal complement system drives coagulation cascade in SARS-CoV-2 pathogenesis
Source: Comput Struct Biotechnol J. 2020 Nov 11;18:3734–44. doi: 10.1016/j.csbj.2020.11.005 (PMC7657020; doi:10.1016/j.csbj.2020.11.005)
Supplement: Supplementary data 4 [file mmc4.xlsx]

## Sheet: gProfiler_hsapiens_5-28-2020_11
source	term_name	term_id	adjusted_p_value	negative_log10_of_adjusted_p_value	term_size	query_size	intersection_size	effective_domain_size	intersections
GO:BP	localization	GO:0051179	4.8779e-115	114.312	6889	2567	1523	17906	CR1,CD55,F2,F2R,F3,F5,F7,F8,F9,F10,FGA,FGB,FGG,CFI,KNG1,MBL2,SERPINC1,SERPINE1,SERPINA5,SERPINA1,PLAT,PLAU,PLAUR,PLG,PROC,PROS1,BDKRB1,BDKRB2,THBD,C3,C3AR1,C4A,C4B,C4BPA,C5AR1,CD59,FNTA,PPP1CC,ISG15,CAV1,CLIC4,SRC,EPS15,PRKCA,PTK2B,DNM2,DNM1,NME2,FER,GRB2,CLINT1,PACSIN3,NCK2,NOSTRIN,SUMO1,RANGAP1,RANBP2,RNPS1,GSK3B,HSP90AA1,HNRNPK,SNRPB,UBR4,EEF1A1,MDM2,HUWE1,PSMA3,PIN1,XPO5,UBL5,FLNA,NF2,HDAC6,H…
GO:BP	symbiotic process	GO:0044403	2.9399e-107	106.532	891	2567	395	17906	CR1,CR2,CD55,F2,CFI,MBL2,CD46,PLG,ISG15,CAV1,SRC,EPS15,GRB2,SUMO1,RANBP2,HNRNPK,UBR4,MDM2,PSMA3,ACBD3,HSPA1A,VCP,DDX5,HNRNPA1,YWHAE,DDX3X,RPL7A,RPS3A,ABCE1,ILF3,HSPA8,UBC,NXF1,CD81,ICAM1,TP53,BANF1,RELA,IFIT1,EGFR,XPO1,AP2M1,KPNA1,NUP62,KRT19,FMR1,STAU1,RAN,UPF1,RPL24,RPL3,RPL13A,RPL7,RPS9,RPS11,THOC1,CALCOCO2,CTDP1,POLR2A,KRT18,PKN2,TRIM21,KPNB1,ROCK2,HDAC1,TOP2A,COPB1,DDB1,RPS3,EIF3G,STAT3,MRE1…
GO:BP	viral process	GO:0016032	3.88451e-105	104.411	838	2567	378	17906	CR1,CR2,CD55,CFI,MBL2,CD46,ISG15,CAV1,SRC,EPS15,GRB2,SUMO1,RANBP2,HNRNPK,UBR4,MDM2,PSMA3,ACBD3,HSPA1A,VCP,DDX5,HNRNPA1,YWHAE,DDX3X,RPL7A,RPS3A,ABCE1,ILF3,HSPA8,UBC,NXF1,CD81,ICAM1,TP53,BANF1,RELA,IFIT1,EGFR,XPO1,AP2M1,KPNA1,NUP62,KRT19,FMR1,STAU1,RAN,UPF1,RPL24,RPL3,RPL13A,RPL7,RPS9,RPS11,CALCOCO2,CTDP1,POLR2A,KRT18,PKN2,TRIM21,KPNB1,ROCK2,HDAC1,TOP2A,COPB1,DDB1,RPS3,EIF3G,STAT3,MRE11,EIF2D,SHC1,…
GO:BP	interspecies interaction between organisms	GO:0044419	3.81929e-102	101.418	945	2567	402	17906	CR1,CR2,CD55,F2,CFI,MBL2,CD46,PLG,ISG15,CAV1,SRC,EPS15,GRB2,SUMO1,RANBP2,HNRNPK,UBR4,MDM2,PSMA3,ACBD3,HSPA1A,VCP,DDX5,HNRNPA1,YWHAE,DDX3X,RPL7A,RPS3A,ABCE1,ILF3,HSPA8,UBC,NXF1,CD81,ICAM1,NOS2,TP53,BANF1,RELA,IFIT1,EGFR,XPO1,AP2M1,KPNA1,NUP62,KRT19,FMR1,STAU1,RAN,UPF1,RPL24,RPL3,RPL13A,RPL7,RPS9,RPS11,THOC1,CALCOCO2,CTDP1,POLR2A,KRT18,PKN2,TRIM21,KPNB1,ROCK2,HDAC1,TOP2A,COPB1,DDB1,RPS3,EIF3G,STAT3…
GO:BP	establishment of localization	GO:0051234	7.40458e-100	99.1305	5460	2567	1264	17906	CR1,CD55,F2,F2R,F5,F7,F8,F9,F10,FGA,FGB,FGG,CFI,KNG1,MBL2,SERPINC1,SERPINE1,SERPINA5,SERPINA1,PLAU,PLAUR,PLG,PROC,PROS1,BDKRB1,BDKRB2,C3,C3AR1,C4A,C4B,C4BPA,C5AR1,CD59,PPP1CC,ISG15,CAV1,CLIC4,SRC,EPS15,PRKCA,PTK2B,DNM2,DNM1,NME2,FER,GRB2,CLINT1,PACSIN3,NOSTRIN,SUMO1,RANGAP1,RANBP2,RNPS1,GSK3B,HSP90AA1,HNRNPK,SNRPB,UBR4,EEF1A1,MDM2,HUWE1,PSMA3,XPO5,UBL5,FLNA,HDAC6,HSPA1A,APP,VCP,SPTBN1,PSMC5,HNRNP…
GO:BP	transport	GO:0006810	6.28108e-95	94.202	5337	2567	1232	17906	CR1,CD55,F2,F2R,F5,F7,F8,F9,F10,FGA,FGB,FGG,CFI,KNG1,MBL2,SERPINC1,SERPINE1,SERPINA5,SERPINA1,PLAU,PLAUR,PLG,PROC,PROS1,BDKRB1,BDKRB2,C3,C3AR1,C4A,C4B,C4BPA,C5AR1,CD59,PPP1CC,ISG15,CAV1,CLIC4,SRC,EPS15,PRKCA,PTK2B,DNM2,DNM1,NME2,FER,GRB2,CLINT1,PACSIN3,NOSTRIN,SUMO1,RANGAP1,RANBP2,RNPS1,GSK3B,HSP90AA1,HNRNPK,SNRPB,UBR4,EEF1A1,MDM2,HUWE1,PSMA3,XPO5,UBL5,FLNA,HDAC6,HSPA1A,APP,VCP,SPTBN1,PSMC5,HNRNP…
GO:BP	cellular localization	GO:0051641	1.09613e-93	92.9601	2889	2567	803	17906	CD55,F2,F2R,F5,F7,F8,F9,F10,SERPINA1,PROC,PROS1,BDKRB1,CD59,FNTA,PPP1CC,CAV1,SRC,EPS15,PTK2B,DNM2,DNM1,FER,SUMO1,RANGAP1,RANBP2,RNPS1,GSK3B,HSP90AA1,SNRPB,MDM2,HUWE1,PIN1,XPO5,UBL5,FLNA,NF2,HDAC6,APP,VCP,SPTBN1,HNRNPA2B1,SLU7,HNRNPA1,YWHAE,DDX3X,HSPA5,YBX1,ELAVL1,RPL7A,RPS3A,ABCE1,CSNK2A2,HSPA8,UBC,NXF1,SMURF1,CD81,NOS2,TP53,BANF1,EGFR,XPO1,AP2M1,KPNA1,MYH9,NUP62,RBM22,STK25,UPF3B,RAN,UPF1,RPL24,…
GO:BP	response to organic substance	GO:0010033	9.55837e-92	91.0196	3421	2567	897	17906	CD55,F2R,F3,F7,F12,FGB,FGG,SERPINE1,BDKRB1,TFPI,THBD,C4B,C5AR1,FNTA,ISG15,CAV1,SRC,PRKCA,PTK2B,DNM2,NTRK1,DNM1,NME2,FER,GRB2,NCK2,SUMO1,RANGAP1,RANBP2,GSK3B,HSP90AA1,EEF1A1,MDM2,PSMA3,PIN1,DDX17,FLNA,HDAC6,HSPA1A,APP,VCP,PSMC5,HNRNPA2B1,DDX5,HNRNPA1,HNRNPF,HSPA5,ILK,YBX1,ABCE1,XRN1,HSPA8,NCSTN,UBC,KRAS,SMURF1,CD81,ICAM1,NOS2,TP53,IFIT2,RELA,IFIT1,TRDMT1,EGFR,APEX1,PTGES3,RBM14,ACTC1,NUP62,ATP6V1A…
GO:BP	protein localization	GO:0008104	2.12812e-89	88.672	2923	2567	800	17906	F2,F2R,FGA,FGB,FGG,FNTA,ISG15,CAV1,SRC,EPS15,PRKCA,DNM2,DNM1,SUMO1,RANGAP1,RANBP2,RNPS1,GSK3B,HSP90AA1,MDM2,HUWE1,PIN1,XPO5,UBL5,FLNA,NF2,HDAC6,VCP,SPTBN1,HNRNPA2B1,SLU7,YWHAE,DDX3X,HSPA5,YBX1,ELAVL1,RPL7A,RPS3A,ABCE1,CSNK2A2,HSPA8,UBC,NXF1,SMURF1,CD81,NOS2,TP53,IFIT1,EGFR,XPO1,AP2M1,KPNA1,MYH9,NUP62,ATP6V1A,RBM22,UPF3B,RAN,UPF1,JAK1,RPL24,RPL3,RPL13A,RPL7,RPS9,RPS11,SRSF2,SMG1,SRSF7,THOC1,YTHDC1…
GO:BP	macromolecule localization	GO:0033036	2.57035e-89	88.59	3292	2567	868	17906	F2,F2R,FGA,FGB,FGG,SERPINA5,BDKRB2,C3,FNTA,ISG15,CAV1,SRC,EPS15,PRKCA,DNM2,DNM1,SUMO1,RANGAP1,RANBP2,RNPS1,GSK3B,HSP90AA1,HNRNPK,MDM2,HUWE1,PIN1,XPO5,UBL5,FLNA,NF2,HDAC6,VCP,SPTBN1,HNRNPA2B1,SLU7,HNRNPA1,YWHAE,DDX3X,HSPA5,YBX1,ELAVL1,RPL7A,RPS3A,ABCE1,CSNK2A2,HSPA8,UBC,NXF1,SMURF1,CD81,NOS2,TP53,IFIT1,EGFR,XPO1,AP2M1,KPNA1,MYH9,NUP62,ATP6V1A,FMR1,RBM22,UPF3B,RAN,UPF1,JAK1,RPL24,RPL3,RPL13A,RPL7,R…
GO:BP	cellular response to chemical stimulus	GO:0070887	4.09558e-85	84.3877	3418	2567	881	17906	CD55,F3,F7,FGB,FGG,SERPINE1,BDKRB2,TFPI,C3AR1,C5AR1,FNTA,ISG15,CAV1,CLIC4,SRC,PRKCA,PTK2B,DNM2,NTRK1,NME2,FER,GRB2,NCK2,SUMO1,RANGAP1,GSK3B,HSP90AA1,EEF1A1,MDM2,PSMA3,PIN1,DDX17,FLNA,HDAC6,HSPA1A,APP,VCP,PSMC5,HNRNPA2B1,DDX5,HNRNPA1,HNRNPF,DDX3X,HSPA5,ILK,YBX1,ABCE1,XRN1,HSPA8,NCSTN,UBC,KRAS,SMURF1,ICAM1,NOS2,TP53,IFIT2,RELA,IFIT1,EGFR,APEX1,PTGES3,NUP62,ATP6V1A,FMR1,YBX3,RBM22,STK25,STAU1,RAN,UP…
GO:BP	response to stress	GO:0006950	4.24562e-85	84.3721	4147	2567	1009	17906	CR1,CR2,CD55,F2,F2R,F3,F5,F7,F8,F9,F10,F11,F12,FGA,FGB,FGG,CFI,KLKB1,KNG1,MBL2,CD46,SERPINC1,SERPINE1,SERPINA5,SERPINA1,PLAT,PLAU,PLAUR,PLG,PROC,PROS1,BDKRB1,BDKRB2,CFB,TFPI,THBD,C3,C3AR1,C4A,C4B,C4BPA,C5AR1,C9,CD59,ISG15,CAV1,SRC,PRKCA,PTK2B,DNM2,NTRK1,NME2,FER,GRB2,NCK2,SUMO1,RANGAP1,RANBP2,GSK3B,HSP90AA1,HNRNPK,MDM2,HUWE1,PSMA3,PIN1,DDX17,FLNA,HDAC6,HSPA1A,APP,VCP,PSMC5,PLEC,SLU7,DDX5,HNRNPA1,…
GO:BP	cellular response to organic substance	GO:0071310	1.48309e-82	81.8288	2813	2567	764	17906	CD55,F3,FGB,FGG,SERPINE1,TFPI,FNTA,ISG15,CAV1,SRC,PRKCA,PTK2B,DNM2,NTRK1,NME2,FER,GRB2,NCK2,SUMO1,RANGAP1,GSK3B,HSP90AA1,EEF1A1,MDM2,PSMA3,PIN1,DDX17,FLNA,HDAC6,HSPA1A,APP,VCP,PSMC5,HNRNPA2B1,DDX5,HNRNPA1,HNRNPF,HSPA5,ILK,YBX1,ABCE1,XRN1,HSPA8,NCSTN,UBC,KRAS,SMURF1,ICAM1,NOS2,TP53,IFIT2,RELA,IFIT1,EGFR,APEX1,PTGES3,NUP62,ATP6V1A,YBX3,RAN,UPF1,PKM,JAK1,RPL3,RPL13A,SRSF7,FASN,NLRP3,NFKB1,PSMA2,POLR…
GO:BP	response to stimulus	GO:0050896	5.3859e-78	77.2687	9455	2567	1796	17906	CR1,CR2,CD55,F2,F2R,F3,F5,F7,F8,F9,F10,F11,F12,FGA,FGB,FGG,CFI,KLKB1,KNG1,MBL2,CD46,SERPINC1,SERPINE1,SERPINA5,SERPINA1,PLAT,PLAU,PLAUR,PLG,PROC,PROS1,BDKRB1,BDKRB2,CFB,TFPI,THBD,C3,C3AR1,C4A,C4B,C4BPA,C5AR1,C9,CD59,FNTA,PPP1CC,ISG15,CAV1,CLIC4,SRC,EPS15,PRKCA,PTK2B,DNM2,NTRK1,DNM1,NME2,FER,GRB2,DNMBP,NCK2,UBASH3A,SUMO1,RANGAP1,RANBP2,GSK3B,HSP90AA1,HNRNPK,UBR4,EEF1A1,MDM2,HUWE1,PSMA3,PIN1,DDX17,…
GO:BP	positive regulation of biological process	GO:0048518	9.99207e-78	77.0003	6366	2567	1349	17906	CR1,CR2,CD55,F2,F2R,F3,F7,F10,F11,F12,FGA,FGB,FGG,CFI,KLKB1,KNG1,MBL2,CD46,SERPINE1,PLAU,PLAUR,PLG,PROC,PROS1,BDKRB1,CFB,THBD,C3,C3AR1,C4A,C4B,C4BPA,C5AR1,C9,CD59,FNTA,PPP1CC,ISG15,CAV1,SRC,EPS15,PRKCA,PTK2B,DNM2,NTRK1,DNM1,NME2,FER,GRB2,PACSIN3,NCK2,UBASH3A,SUMO1,RANBP2,RNPS1,GSK3B,HSP90AA1,SART1,HNRNPK,MDM2,HUWE1,PSMA3,PIN1,DDX17,GRK5,XPO5,UBL5,FLNA,NF2,HDAC6,HSPA1A,APP,ACIN1,VCP,SPTBN1,PSMC5,H…
GO:BP	phosphorylation	GO:0016310	2.5945e-77	76.5859	2480	2567	689	17906	F2,F2R,FGA,FGB,FGG,PLAUR,BDKRB1,BDKRB2,C3,C5AR1,CAV1,SRC,PRKCA,PTK2B,NTRK1,NME2,FER,GRB2,NCK2,RANBP2,GSK3B,HSP90AA1,EEF1A1,PSMA3,PIN1,GRK5,NF2,HDAC6,APP,VCP,SPTBN1,PSMC5,YWHAE,DDX3X,ILK,ILF3,CLK1,SRPK3,CSNK2A1,CSNK2A2,UBC,KRAS,CD81,ICAM1,TP53,EGFR,PTGES3,NUP62,FMR1,STK25,PKM,JAK1,SMG1,STK38,NFKB1,ENO1,PSMA2,PRPS1,TWF1,MARK2,PAK4,PKN2,ITPK1,NF1,ARHGEF2,CALM1,CARD10,PLK1,ROCK2,PPP2R1A,MVP,RPS3,OXSR…
GO:BP	protein phosphorylation	GO:0006468	8.6668e-76	75.0621	2027	2567	597	17906	F2,F2R,FGA,FGB,FGG,PLAUR,BDKRB1,BDKRB2,C3,C5AR1,CAV1,SRC,PRKCA,PTK2B,NTRK1,NME2,FER,GRB2,NCK2,GSK3B,HSP90AA1,PSMA3,PIN1,GRK5,NF2,HDAC6,APP,SPTBN1,PSMC5,YWHAE,DDX3X,ILK,ILF3,CLK1,SRPK3,CSNK2A1,CSNK2A2,UBC,KRAS,CD81,ICAM1,TP53,EGFR,NUP62,FMR1,STK25,JAK1,SMG1,STK38,NFKB1,PSMA2,TWF1,MARK2,PAK4,PKN2,NF1,ARHGEF2,CALM1,CARD10,PLK1,ROCK2,PPP2R1A,MVP,RPS3,OXSR1,PSMD12,STK24,STAT3,MRE11,RPS6KA4,MAP2K7,SHC1…
GO:BP	multi-organism process	GO:0051704	1.4643e-74	73.8344	3072	2567	793	17906	CR1,CR2,CD55,F2,F2R,F12,FGA,FGB,FGG,CFI,MBL2,CD46,SERPINE1,SERPINA5,PLG,BDKRB1,CFB,TFPI,THBD,C3,C4A,C4B,C4BPA,C5AR1,C9,ISG15,CAV1,CLIC4,SRC,EPS15,PRKCA,PTK2B,DNM2,FER,GRB2,SUMO1,RANBP2,HNRNPK,UBR4,MDM2,PSMA3,DDX17,ACBD3,FLNA,HSPA1A,APP,VCP,PSMC5,DDX5,HNRNPA1,YWHAE,DDX3X,RPL7A,RPS3A,ABCE1,ILF3,CSNK2A2,HSPA8,UBC,KRAS,NXF1,IKZF3,CD81,ICAM1,NOS2,TP53,BANF1,IFIT2,RELA,IFIT1,EGFR,XPO1,AP2M1,KPNA1,RBM14…
GO:BP	phosphorus metabolic process	GO:0006793	7.41106e-74	73.1301	3393	2567	849	17906	F2,F2R,FGA,FGB,FGG,PLAUR,BDKRB1,BDKRB2,C3,C5AR1,PPP1CC,CAV1,SRC,PRKCA,PTK2B,NTRK1,NME2,FER,GRB2,NCK2,CCDC8,RANBP2,GSK3B,HSP90AA1,EEF1A1,PSMA3,CD2BP2,PIN1,GRK5,NF2,HDAC6,APP,VCP,SPTBN1,PSMC5,YWHAE,DDX3X,ILK,ILF3,CLK1,SRPK3,CSNK2A1,CSNK2A2,UBC,KRAS,CD81,ICAM1,NOS2,TP53,EGFR,APEX1,PTGES3,NUP62,FMR1,STK25,RAN,PKM,JAK1,SMG1,STK38,FASN,CTDP1,NFKB1,ENO1,LGALS3,PSMA2,PRPS1,TWF1,MARK2,PAK4,PKN2,ITPK1,NF1,…
GO:BP	cellular macromolecule localization	GO:0070727	2.91284e-73	72.5357	1994	2567	585	17906	F2,FNTA,CAV1,SRC,EPS15,DNM2,DNM1,SUMO1,RANGAP1,RANBP2,RNPS1,GSK3B,HSP90AA1,MDM2,HUWE1,PIN1,XPO5,UBL5,FLNA,NF2,HDAC6,VCP,SPTBN1,HNRNPA2B1,SLU7,YWHAE,DDX3X,HSPA5,YBX1,ELAVL1,RPL7A,RPS3A,ABCE1,CSNK2A2,HSPA8,UBC,NXF1,SMURF1,CD81,NOS2,TP53,EGFR,XPO1,AP2M1,KPNA1,NUP62,RBM22,UPF3B,RAN,UPF1,RPL24,RPL3,RPL13A,RPL7,RPS9,RPS11,SRSF2,SMG1,SRSF7,THOC1,YTHDC1,LGALS3,USP4,UBE2D3,TWF1,KRT18,NF1,ARHGEF2,SYMPK,CAL…
GO:BP	cellular component organization or biogenesis	GO:0071840	3.69621e-73	72.4322	6667	2567	1382	17906	F2,F2R,F5,F8,FGA,FGB,FGG,KLKB1,MBL2,SERPINE1,SERPINA5,SERPINA1,PLAUR,PLG,BDKRB1,C3,C5AR1,C9,CD59,FNTA,CAV1,CLIC4,SRC,EPS15,PRKCA,PTK2B,DNM2,NTRK1,DNM1,NME2,FER,GRB2,DNMBP,CLINT1,PACSIN3,NCK2,SUMO1,CCDC8,GSK3B,HSP90AA1,SART1,HNRNPK,SNRPB,MDM2,HUWE1,CD2BP2,PIN1,DDX17,UBL5,GOLM1,FLNA,NF2,HDAC6,HSPA1A,APP,ACIN1,VCP,SPTBN1,PSMC5,PLEC,HNRNPA2B1,SLU7,HNRNPA1,YWHAE,DDX3X,HSPA5,ILK,ELAVL1,RPL7A,ABCE1,SRPK…
GO:BP	phosphate-containing compound metabolic process	GO:0006796	6.43083e-73	72.1917	3367	2567	842	17906	F2,F2R,FGA,FGB,FGG,PLAUR,BDKRB1,BDKRB2,C3,C5AR1,PPP1CC,CAV1,SRC,PRKCA,PTK2B,NTRK1,NME2,FER,GRB2,NCK2,CCDC8,RANBP2,GSK3B,HSP90AA1,EEF1A1,PSMA3,CD2BP2,PIN1,GRK5,NF2,HDAC6,APP,VCP,SPTBN1,PSMC5,YWHAE,DDX3X,ILK,ILF3,CLK1,SRPK3,CSNK2A1,CSNK2A2,UBC,KRAS,CD81,ICAM1,NOS2,TP53,EGFR,APEX1,PTGES3,NUP62,FMR1,STK25,RAN,PKM,JAK1,SMG1,STK38,FASN,CTDP1,NFKB1,ENO1,LGALS3,PSMA2,PRPS1,TWF1,MARK2,PAK4,PKN2,ITPK1,NF1,…
GO:BP	cellular protein localization	GO:0034613	6.86626e-73	72.1633	1983	2567	582	17906	F2,FNTA,CAV1,SRC,EPS15,DNM2,DNM1,SUMO1,RANGAP1,RANBP2,RNPS1,GSK3B,HSP90AA1,MDM2,HUWE1,PIN1,XPO5,UBL5,FLNA,NF2,HDAC6,VCP,SPTBN1,HNRNPA2B1,SLU7,YWHAE,DDX3X,HSPA5,YBX1,ELAVL1,RPL7A,RPS3A,ABCE1,CSNK2A2,HSPA8,UBC,NXF1,SMURF1,CD81,NOS2,TP53,EGFR,XPO1,AP2M1,KPNA1,NUP62,RBM22,UPF3B,RAN,UPF1,RPL24,RPL3,RPL13A,RPL7,RPS9,RPS11,SRSF2,SMG1,SRSF7,THOC1,YTHDC1,LGALS3,USP4,UBE2D3,TWF1,KRT18,NF1,ARHGEF2,SYMPK,CAL…
GO:BP	cellular protein metabolic process	GO:0044267	3.67378e-72	71.4349	5357	2567	1175	17906	CR1,F2,F2R,F3,F5,F12,FGA,FGB,FGG,KLKB1,KNG1,SERPINC1,SERPINE1,SERPINA5,SERPINA1,PLAT,PLAUR,PLG,PROC,PROS1,BDKRB1,BDKRB2,TFPI,C3,C4A,C4B,C5AR1,FNTA,PPP1CC,ISG15,CAV1,SRC,PRKCA,PTK2B,NTRK1,NME2,FER,GRB2,PACSIN3,NCK2,SUMO1,CCDC8,RANGAP1,RANBP2,GSK3B,HSP90AA1,SNRPB,UBR4,EEF1A1,MDM2,HUWE1,PSMA3,PIN1,GRK5,UBL5,GOLM1,FLNA,NF2,HDAC6,HSPA1A,APP,VCP,SPTBN1,PSMC5,YWHAE,DDX3X,HSPA5,ILK,YBX1,ELAVL1,RPL7A,RPS3…
GO:BP	establishment of protein localization	GO:0045184	4.10677e-72	71.3865	2235	2567	630	17906	F2R,FGA,FGB,FGG,ISG15,SRC,EPS15,PRKCA,DNM2,DNM1,RANGAP1,RANBP2,RNPS1,GSK3B,HSP90AA1,MDM2,HUWE1,XPO5,UBL5,FLNA,HDAC6,VCP,SPTBN1,HNRNPA2B1,SLU7,YWHAE,HSPA5,ELAVL1,RPL7A,RPS3A,ABCE1,CSNK2A2,HSPA8,UBC,NXF1,SMURF1,CD81,NOS2,TP53,IFIT1,EGFR,XPO1,AP2M1,KPNA1,MYH9,NUP62,ATP6V1A,RBM22,UPF3B,RAN,UPF1,RPL24,RPL3,RPL13A,RPL7,RPS9,RPS11,SRSF2,SMG1,SRSF7,THOC1,YTHDC1,NLRP3,UBE2D3,KRT18,NF1,ARHGEF2,SYMPK,CALM1,…
GO:BP	regulation of protein metabolic process	GO:0051246	1.86858e-71	70.7285	2922	2567	758	17906	CR1,F2,F2R,F3,F12,FGA,FGB,FGG,KLKB1,KNG1,SERPINC1,SERPINE1,SERPINA5,SERPINA1,PLAT,PLAUR,PROS1,BDKRB1,BDKRB2,TFPI,C3,C4A,C4B,C4BPA,C5AR1,FNTA,ISG15,CAV1,SRC,PRKCA,PTK2B,NTRK1,FER,GRB2,PACSIN3,NCK2,SUMO1,GSK3B,HSP90AA1,HNRNPK,EEF1A1,MDM2,HUWE1,PSMA3,PIN1,FLNA,NF2,HDAC6,HSPA1A,APP,VCP,YWHAE,DDX3X,HSPA5,ILK,YBX1,ELAVL1,ILF3,XRN1,CSNK2A1,CSNK2A2,NCSTN,UBC,KRAS,SMURF1,CD81,ICAM1,NOS2,TP53,RELA,EGFR,EIF…
GO:BP	cellular component organization	GO:0016043	3.36813e-71	70.4726	6481	2567	1348	17906	F2,F2R,F5,F8,FGA,FGB,FGG,KLKB1,MBL2,SERPINE1,SERPINA5,SERPINA1,PLAUR,PLG,BDKRB1,C3,C5AR1,C9,CD59,FNTA,CAV1,CLIC4,SRC,EPS15,PRKCA,PTK2B,DNM2,NTRK1,DNM1,NME2,FER,GRB2,DNMBP,CLINT1,PACSIN3,NCK2,SUMO1,CCDC8,GSK3B,HSP90AA1,SART1,HNRNPK,SNRPB,MDM2,HUWE1,CD2BP2,PIN1,UBL5,GOLM1,FLNA,NF2,HDAC6,HSPA1A,APP,ACIN1,VCP,SPTBN1,PSMC5,PLEC,HNRNPA2B1,SLU7,HNRNPA1,YWHAE,DDX3X,HSPA5,ILK,ELAVL1,ABCE1,SRPK3,XRN1,CSNK2…
GO:BP	protein metabolic process	GO:0019538	2.34315e-70	69.6302	5940	2567	1262	17906	CR1,F2,F2R,F3,F5,F7,F8,F9,F10,F11,F12,FGA,FGB,FGG,CFI,KLKB1,KNG1,SERPINC1,SERPINE1,SERPINA5,SERPINA1,PLAT,PLAU,PLAUR,PLG,PROC,PROS1,BDKRB1,BDKRB2,CFB,TFPI,C3,C4A,C4B,C4BPA,C5AR1,FNTA,PPP1CC,ISG15,CAV1,SRC,PRKCA,PTK2B,NTRK1,NME2,FER,GRB2,PACSIN3,NCK2,SUMO1,CCDC8,RANGAP1,RANBP2,GSK3B,HSP90AA1,HNRNPK,SNRPB,UBR4,EEF1A1,MDM2,HUWE1,PSMA3,PIN1,GRK5,UBL5,GOLM1,FLNA,NF2,HDAC6,HSPA1A,APP,VCP,SPTBN1,PSMC5,Y…
GO:BP	regulation of biological quality	GO:0065008	2.79863e-70	69.5531	4156	2567	972	17906	CD55,F2,F2R,F3,F5,F7,F8,F9,F10,F11,F12,FGA,FGB,FGG,KLKB1,KNG1,SERPINC1,SERPINE1,SERPINA5,SERPINA1,PLAT,PLAU,PLAUR,PLG,PROC,PROS1,BDKRB1,BDKRB2,TFPI,THBD,C3,C3AR1,C5AR1,CD59,ISG15,CAV1,CLIC4,SRC,EPS15,PRKCA,PTK2B,DNM2,NTRK1,DNM1,NME2,FER,GRB2,DNMBP,NCK2,SUMO1,RANGAP1,GSK3B,HSP90AA1,MDM2,PSMA3,PIN1,FLNA,NF2,HDAC6,HSPA1A,APP,ACIN1,VCP,SPTBN1,PSMC5,HNRNPA2B1,HNRNPA1,YWHAE,HSPA5,ILK,YBX1,ELAVL1,XRN1,H…
GO:BP	intracellular transport	GO:0046907	5.67727e-70	69.2459	1781	2567	535	17906	CD55,F2,F5,F7,F8,F9,F10,SERPINA1,PROC,PROS1,CD59,PPP1CC,SRC,EPS15,FER,RANGAP1,RANBP2,RNPS1,GSK3B,HSP90AA1,SNRPB,MDM2,HUWE1,XPO5,UBL5,FLNA,HDAC6,APP,VCP,SPTBN1,HNRNPA2B1,SLU7,HNRNPA1,YWHAE,HSPA5,ELAVL1,RPL7A,RPS3A,ABCE1,CSNK2A2,HSPA8,UBC,NXF1,SMURF1,CD81,NOS2,TP53,BANF1,XPO1,AP2M1,KPNA1,NUP62,RBM22,UPF3B,RAN,UPF1,RPL24,RPL3,RPL13A,RPL7,RPS9,RPS11,SRSF2,SMG1,SRSF7,THOC1,YTHDC1,UBE2D3,ACTR2,NF1,TUBB…
GO:BP	peptide transport	GO:0015833	1.24084e-69	68.9063	2161	2567	610	17906	F2R,FGA,FGB,FGG,ISG15,SRC,EPS15,PRKCA,DNM2,DNM1,RANGAP1,RANBP2,RNPS1,GSK3B,HSP90AA1,MDM2,HUWE1,XPO5,UBL5,FLNA,HDAC6,VCP,SPTBN1,HNRNPA2B1,SLU7,YWHAE,HSPA5,ELAVL1,RPL7A,RPS3A,ABCE1,CSNK2A2,HSPA8,UBC,NXF1,SMURF1,CD81,NOS2,TP53,IFIT1,EGFR,XPO1,AP2M1,KPNA1,MYH9,NUP62,ATP6V1A,RBM22,UPF3B,RAN,UPF1,RPL24,RPL3,RPL13A,RPL7,RPS9,RPS11,SRSF2,SMG1,SRSF7,THOC1,YTHDC1,NLRP3,UBE2D3,KRT18,NF1,ARHGEF2,SYMPK,COPG1,…
GO:BP	protein transport	GO:0015031	1.48977e-69	68.8269	2121	2567	602	17906	F2R,FGA,FGB,FGG,ISG15,SRC,EPS15,PRKCA,DNM2,DNM1,RANGAP1,RANBP2,RNPS1,GSK3B,HSP90AA1,MDM2,HUWE1,XPO5,UBL5,FLNA,HDAC6,VCP,SPTBN1,HNRNPA2B1,SLU7,YWHAE,HSPA5,ELAVL1,RPL7A,RPS3A,ABCE1,CSNK2A2,HSPA8,UBC,NXF1,SMURF1,CD81,NOS2,TP53,IFIT1,EGFR,XPO1,AP2M1,KPNA1,MYH9,NUP62,ATP6V1A,RBM22,UPF3B,RAN,UPF1,RPL24,RPL3,RPL13A,RPL7,RPS9,RPS11,SRSF2,SMG1,SRSF7,THOC1,YTHDC1,NLRP3,UBE2D3,KRT18,NF1,ARHGEF2,SYMPK,COPG1,…
GO:BP	vesicle-mediated transport	GO:0016192	3.70529e-69	68.4312	2146	2567	606	17906	CR1,CD55,F2,F5,F7,F8,F9,F10,FGA,FGB,FGG,CFI,KNG1,MBL2,SERPINE1,SERPINA1,PLAU,PLAUR,PLG,PROC,PROS1,C3,C3AR1,C4A,C4B,C4BPA,C5AR1,CD59,CAV1,SRC,EPS15,DNM2,DNM1,NME2,FER,GRB2,CLINT1,PACSIN3,NOSTRIN,GSK3B,HSP90AA1,HNRNPK,UBR4,EEF1A1,HUWE1,FLNA,HSPA1A,APP,VCP,SPTBN1,DDX3X,HSPA8,NCSTN,UBC,CD81,EGFR,AP2M1,MYH9,FMR1,PKM,NFKB1,LGALS3,PSMA2,ACTR2,HIP1R,KRT18,TUBB,CLASP1,DSP,CALM1,DCTN2,COPG1,KPNB1,HOOK1,GOL…
GO:BP	positive regulation of cellular process	GO:0048522	7.31409e-69	68.1358	5605	2567	1205	17906	CR1,CD55,F2,F2R,F3,F7,F10,F12,FGA,FGB,FGG,KLKB1,KNG1,CD46,SERPINE1,PLAU,PLAUR,PROC,BDKRB1,C3,C3AR1,C5AR1,FNTA,PPP1CC,ISG15,CAV1,SRC,EPS15,PRKCA,PTK2B,DNM2,NTRK1,DNM1,NME2,FER,GRB2,PACSIN3,NCK2,SUMO1,RANBP2,RNPS1,GSK3B,HSP90AA1,SART1,HNRNPK,MDM2,HUWE1,PSMA3,PIN1,DDX17,GRK5,XPO5,UBL5,FLNA,NF2,HDAC6,HSPA1A,APP,ACIN1,VCP,SPTBN1,PSMC5,HNRNPA2B1,DDX5,HNRNPA1,YWHAE,DDX3X,HSPA5,ILK,YBX1,ELAVL1,ILF3,CSNK2…
GO:BP	amide transport	GO:0042886	2.14721e-68	67.6681	2196	2567	614	17906	F2R,FGA,FGB,FGG,ISG15,SRC,EPS15,PRKCA,DNM2,DNM1,RANGAP1,RANBP2,RNPS1,GSK3B,HSP90AA1,MDM2,HUWE1,XPO5,UBL5,FLNA,HDAC6,VCP,SPTBN1,HNRNPA2B1,SLU7,YWHAE,HSPA5,ELAVL1,RPL7A,RPS3A,ABCE1,CSNK2A2,HSPA8,UBC,NXF1,SMURF1,CD81,NOS2,TP53,IFIT1,EGFR,XPO1,AP2M1,KPNA1,MYH9,NUP62,ATP6V1A,RBM22,UPF3B,RAN,UPF1,RPL24,RPL3,RPL13A,RPL7,RPS9,RPS11,SRSF2,SMG1,SRSF7,THOC1,YTHDC1,NLRP3,UBE2D3,KRT18,NF1,ARHGEF2,SYMPK,COPG1,…
GO:BP	regulation of molecular function	GO:0065009	3.88113e-68	67.411	3061	2567	775	17906	CR1,F2,F2R,F3,KNG1,SERPINC1,SERPINE1,SERPINA5,SERPINA1,PLAU,PLAUR,PROS1,TFPI,C3,C4A,C4B,C5AR1,FNTA,CAV1,SRC,PTK2B,DNM2,NTRK1,FER,NCK2,NOSTRIN,SUMO1,CCDC8,RANGAP1,RANBP2,GSK3B,HSP90AA1,EEF1A1,MDM2,PSMA3,CD2BP2,PIN1,FLNA,NF2,HDAC6,HSPA1A,APP,VCP,HNRNPA2B1,YWHAE,DDX3X,ILK,ABCE1,CSNK2A1,NCSTN,UBC,KRAS,CD81,ICAM1,NOS2,TP53,IFIT2,RELA,IFIT1,EGFR,PTGES3,EIF5,NUP62,FMR1,STK25,RAN,STK38,NLRP3,NFKB1,LGALS3…
GO:BP	cellular response to stimulus	GO:0051716	2.21308e-67	66.655	7772	2567	1529	17906	CR1,CR2,CD55,F2,F2R,F3,F7,F10,FGA,FGB,FGG,KNG1,CD46,SERPINE1,PLAT,PLAU,PLAUR,BDKRB1,BDKRB2,TFPI,C3,C3AR1,C5AR1,CD59,FNTA,ISG15,CAV1,CLIC4,SRC,EPS15,PRKCA,PTK2B,DNM2,NTRK1,DNM1,NME2,FER,GRB2,DNMBP,NCK2,UBASH3A,SUMO1,RANGAP1,RANBP2,GSK3B,HSP90AA1,HNRNPK,EEF1A1,MDM2,HUWE1,PSMA3,PIN1,DDX17,GRK5,FLNA,NF2,HDAC6,HSPA1A,APP,VCP,SPTBN1,PSMC5,HNRNPA2B1,SLU7,DDX5,HNRNPA1,HNRNPF,YWHAE,DDX3X,HSPA5,ILK,YBX1,AB…
GO:BP	response to chemical	GO:0042221	2.2315e-67	66.6514	4897	2567	1087	17906	CD55,F2R,F3,F7,F12,FGA,FGB,FGG,SERPINC1,SERPINE1,PLAU,PLAUR,BDKRB1,BDKRB2,TFPI,THBD,C3AR1,C4B,C5AR1,FNTA,ISG15,CAV1,CLIC4,SRC,PRKCA,PTK2B,DNM2,NTRK1,DNM1,NME2,FER,GRB2,NCK2,SUMO1,RANGAP1,RANBP2,GSK3B,HSP90AA1,EEF1A1,MDM2,PSMA3,PIN1,DDX17,FLNA,HDAC6,HSPA1A,APP,VCP,SPTBN1,PSMC5,HNRNPA2B1,DDX5,HNRNPA1,HNRNPF,DDX3X,HSPA5,ILK,YBX1,ABCE1,XRN1,HSPA8,NCSTN,UBC,KRAS,SMURF1,CD81,ICAM1,NOS2,TP53,IFIT2,RELA,…
GO:BP	organonitrogen compound metabolic process	GO:1901564	1.49187e-66	65.8263	6889	2567	1396	17906	CR1,F2,F2R,F3,F5,F7,F8,F9,F10,F11,F12,FGA,FGB,FGG,CFI,KLKB1,KNG1,SERPINC1,SERPINE1,SERPINA5,SERPINA1,PLAT,PLAU,PLAUR,PLG,PROC,PROS1,BDKRB1,BDKRB2,CFB,TFPI,C3,C4A,C4B,C4BPA,C5AR1,FNTA,PPP1CC,ISG15,CAV1,SRC,PRKCA,PTK2B,NTRK1,NME2,FER,GRB2,PACSIN3,NCK2,SUMO1,CCDC8,RANGAP1,RANBP2,GSK3B,HSP90AA1,HNRNPK,SNRPB,UBR4,EEF1A1,MDM2,HUWE1,PSMA3,PIN1,GRK5,UBL5,GOLM1,FLNA,NF2,HDAC6,HSPA1A,APP,VCP,SPTBN1,PSMC5,Y…
GO:BP	negative regulation of biological process	GO:0048519	3.82097e-65	64.4178	5681	2567	1206	17906	CR1,CD55,F2,F2R,F11,F12,FGA,FGB,FGG,KLKB1,KNG1,MBL2,CD46,SERPINC1,SERPINE1,SERPINA5,SERPINA1,PLAT,PLAU,PLAUR,PLG,PROC,PROS1,BDKRB1,BDKRB2,TFPI,THBD,C3,C4A,C4B,C4BPA,C5AR1,CD59,ISG15,CAV1,CLIC4,SRC,EPS15,PRKCA,PTK2B,DNM2,NTRK1,DNM1,NME2,FER,GRB2,PACSIN3,NCK2,UBASH3A,NOSTRIN,SUMO1,CCDC8,RANGAP1,RANBP2,RNPS1,GSK3B,HNRNPK,MDM2,PSMA3,CD2BP2,PIN1,DDX17,GRK5,XPO5,FLNA,NF2,HDAC6,HSPA1A,APP,SPTBN1,PSMC5,H…
GO:BP	nitrogen compound transport	GO:0071705	1.48628e-64	63.8279	2506	2567	664	17906	F2R,FGA,FGB,FGG,ISG15,SRC,EPS15,PRKCA,DNM2,DNM1,RANGAP1,RANBP2,RNPS1,GSK3B,HSP90AA1,MDM2,HUWE1,XPO5,UBL5,FLNA,HDAC6,VCP,SPTBN1,HNRNPA2B1,SLU7,HNRNPA1,YWHAE,HSPA5,YBX1,ELAVL1,RPL7A,RPS3A,ABCE1,CSNK2A2,HSPA8,UBC,NXF1,SMURF1,CD81,NOS2,TP53,IFIT1,EGFR,XPO1,AP2M1,KPNA1,MYH9,NUP62,ATP6V1A,FMR1,RBM22,UPF3B,RAN,UPF1,RPL24,RPL3,RPL13A,RPL7,RPS9,RPS11,SRSF2,SMG1,SRSF7,THOC1,YTHDC1,NLRP3,UBE2D3,KRT18,NF1,AR…
GO:BP	regulation of cellular protein metabolic process	GO:0032268	1.73502e-64	63.7607	2744	2567	708	17906	CR1,F2,F2R,F3,F12,FGA,FGB,FGG,KLKB1,KNG1,SERPINC1,SERPINE1,SERPINA5,SERPINA1,PLAT,PLAUR,PROS1,BDKRB1,BDKRB2,TFPI,C3,C4A,C4B,C5AR1,FNTA,ISG15,CAV1,SRC,PRKCA,PTK2B,NTRK1,FER,GRB2,PACSIN3,NCK2,SUMO1,GSK3B,HSP90AA1,MDM2,HUWE1,PIN1,NF2,HDAC6,HSPA1A,APP,VCP,YWHAE,DDX3X,HSPA5,ILK,YBX1,ELAVL1,ILF3,XRN1,CSNK2A1,CSNK2A2,UBC,KRAS,SMURF1,CD81,ICAM1,TP53,RELA,EGFR,EIF5,MYH9,NUP62,FMR1,YBX3,STK25,UPF3B,UPF1,RP…
GO:BP	intracellular signal transduction	GO:0035556	7.28809e-62	61.1374	2896	2567	729	17906	F2,F2R,F3,F7,F10,FGA,FGB,FGG,PLAUR,BDKRB2,C5AR1,CAV1,SRC,PRKCA,PTK2B,DNM2,NTRK1,NME2,FER,GRB2,DNMBP,NCK2,GSK3B,HSP90AA1,HNRNPK,MDM2,PSMA3,PIN1,FLNA,NF2,HSPA1A,APP,SPTBN1,PSMC5,DDX5,YWHAE,DDX3X,ILK,SRPK3,CSNK2A1,CSNK2A2,UBC,KRAS,CD81,ICAM1,NOS2,TP53,RELA,EGFR,NUP62,YBX3,STK25,JAK1,STK38,NLRP3,NFKB1,ENO1,PSMA2,MARK2,PAK4,PKN2,NF1,NFKB2,ARHGEF2,CALM1,CARD10,PLK1,KPNB1,CHERP,ROCK2,HDAC1,PPP2R1A,RPS3,…
GO:BP	immune system process	GO:0002376	1.3001e-61	60.886	3235	2567	789	17906	CR1,CR2,CD55,F2,F7,F12,FGA,FGB,FGG,CFI,MBL2,CD46,SERPINC1,SERPINE1,SERPINA1,PLAU,PLAUR,PLG,PROS1,BDKRB1,CFB,THBD,C3,C3AR1,C4A,C4B,C4BPA,C5AR1,C9,CD59,ISG15,CAV1,SRC,PRKCA,PTK2B,DNM2,NTRK1,NME2,FER,GRB2,NCK2,UBASH3A,SUMO1,HSP90AA1,SART1,UBR4,EEF1A1,HUWE1,PSMA3,DDX17,FLNA,HSPA1A,APP,ACIN1,VCP,PSMC5,DDX3X,ABCE1,ILF3,HSPA8,NCSTN,UBC,KRAS,IKZF3,CD81,ICAM1,NOS2,TP53,IFIT2,RELA,IFIT1,AP2M1,RBM14,MYH9,PK…
GO:BP	positive regulation of molecular function	GO:0044093	4.00793e-61	60.3971	1822	2567	524	17906	CR1,F2,F2R,F3,PLAUR,C5AR1,FNTA,CAV1,SRC,PTK2B,DNM2,NTRK1,FER,SUMO1,RANGAP1,RANBP2,GSK3B,HSP90AA1,PIN1,HSPA1A,APP,VCP,HNRNPA2B1,DDX3X,ILK,NCSTN,UBC,KRAS,CD81,ICAM1,NOS2,RELA,EGFR,PTGES3,EIF5,FMR1,STK25,RAN,NLRP3,NFKB1,EGLN3,HIP1R,MARK2,PAK4,TRIM21,NF1,NFKB2,ARHGEF2,CALM1,CARD10,PLK1,ROCK2,RPS3,OXSR1,STK24,STAT3,MRE11,RPS6KA4,MAP2K7,DOCK5,SHC1,TRIM27,TACC1,HRAS,RARA,PML,PRKCD,TAOK1,SMAD3,IKBKG,MAP2…
GO:BP	regulation of response to stimulus	GO:0048583	5.95864e-61	60.2249	4421	2567	990	17906	CR1,CR2,CD55,F2,F2R,F3,F7,F10,F11,F12,FGA,FGB,FGG,CFI,KLKB1,KNG1,MBL2,CD46,SERPINC1,SERPINE1,PLAT,PLAU,PLAUR,PLG,PROC,PROS1,BDKRB2,CFB,TFPI,THBD,C3,C3AR1,C4A,C4B,C4BPA,C5AR1,C9,CD59,FNTA,CAV1,SRC,EPS15,PRKCA,PTK2B,DNM2,NTRK1,DNM1,FER,GRB2,DNMBP,NCK2,UBASH3A,SUMO1,RANBP2,GSK3B,HSP90AA1,HNRNPK,MDM2,PSMA3,PIN1,GRK5,FLNA,NF2,HDAC6,HSPA1A,APP,VCP,SPTBN1,PSMC5,DDX5,YWHAE,DDX3X,HSPA5,ILK,YBX1,ABCE1,CSNK…
GO:BP	cell death	GO:0008219	6.41611e-60	59.1927	2285	2567	611	17906	F2R,F3,FGA,FGB,FGG,KNG1,SERPINE1,PLAUR,PROC,BDKRB2,C5AR1,CAV1,SRC,PRKCA,PTK2B,DNM2,NTRK1,NME2,NCK2,RNPS1,GSK3B,HNRNPK,MDM2,PIN1,GRK5,FLNA,NF2,HDAC6,HSPA1A,APP,ACIN1,VCP,PSMC5,DDX5,YWHAE,DDX3X,HSPA5,ILK,RPS3A,RBM25,CSNK2A1,CSNK2A2,NCSTN,UBC,KRAS,IKZF3,ICAM1,TP53,IFIT2,RELA,EGFR,APEX1,KPNA1,ACTC1,NUP62,KRT19,YBX3,STK25,PKM,KRT5,THOC1,NLRP3,NFKB1,PNMA1,ENO1,LGALS3,EGLN3,UBE2D3,HIP1R,KRT18,PAK4,PKN2,…
GO:BP	programmed cell death	GO:0012501	3.10039e-59	58.5086	2152	2567	584	17906	F2R,F3,FGA,FGB,FGG,KNG1,SERPINE1,PLAUR,PROC,BDKRB2,C5AR1,CAV1,SRC,PRKCA,PTK2B,DNM2,NTRK1,NME2,NCK2,RNPS1,GSK3B,HNRNPK,MDM2,PIN1,GRK5,FLNA,NF2,HDAC6,HSPA1A,APP,ACIN1,VCP,PSMC5,DDX5,YWHAE,DDX3X,HSPA5,ILK,RPS3A,RBM25,CSNK2A1,CSNK2A2,NCSTN,UBC,KRAS,IKZF3,ICAM1,TP53,IFIT2,RELA,EGFR,APEX1,KPNA1,ACTC1,NUP62,KRT19,YBX3,STK25,PKM,KRT5,THOC1,NLRP3,NFKB1,PNMA1,ENO1,LGALS3,EGLN3,UBE2D3,HIP1R,KRT18,PAK4,PKN2,…
GO:BP	cellular component biogenesis	GO:0044085	1.1521e-58	57.9385	3241	2567	782	17906	F5,F8,FGA,FGB,FGG,SERPINA1,C9,CD59,CAV1,SRC,EPS15,PRKCA,PTK2B,DNM2,NTRK1,FER,GRB2,CLINT1,NCK2,SUMO1,GSK3B,HSP90AA1,SART1,SNRPB,MDM2,CD2BP2,DDX17,FLNA,NF2,HDAC6,HSPA1A,APP,VCP,SPTBN1,PSMC5,PLEC,SLU7,YWHAE,DDX3X,HSPA5,ILK,ELAVL1,RPL7A,ABCE1,SRPK3,HSPA8,UBC,SMURF1,ICAM1,CLNS1A,TP53,PTGES3,EIF5,XPO1,AP2M1,RBM14,ACTC1,NUP62,KRT19,FMR1,STK25,RAN,PKM,RPL24,RPL3,RPL13A,RPL7,RPS9,KRT5,WDR18,YTHDC1,NLRP3,L…
GO:BP	regulation of response to stress	GO:0080134	5.91127e-58	57.2283	1574	2567	467	17906	CR1,F2,F2R,F3,F7,F11,F12,FGA,FGB,FGG,KLKB1,KNG1,SERPINC1,SERPINE1,PLAT,PLAU,PLAUR,PLG,PROC,PROS1,BDKRB2,TFPI,THBD,C3,CAV1,SRC,PRKCA,PTK2B,NCK2,SUMO1,RANBP2,GSK3B,HSP90AA1,HNRNPK,MDM2,PSMA3,HDAC6,HSPA1A,APP,PSMC5,DDX5,YWHAE,DDX3X,HSPA5,YBX1,ABCE1,HSPA8,UBC,KRAS,CD81,NOS2,TP53,RELA,IFIT1,EGFR,PTGES3,RBM14,MYH9,NUP62,FMR1,YBX3,STK25,JAK1,SMG1,THOC1,NLRP3,NFKB1,ENO1,PSMA2,UBE2D3,ACTR2,CLASP1,ARHGEF2,…
GO:BP	cellular component assembly	GO:0022607	7.5937e-58	57.1195	3000	2567	737	17906	F5,F8,FGA,FGB,FGG,SERPINA1,C9,CD59,CAV1,SRC,EPS15,PRKCA,PTK2B,DNM2,NTRK1,FER,GRB2,CLINT1,NCK2,SUMO1,GSK3B,HSP90AA1,SART1,SNRPB,MDM2,CD2BP2,FLNA,NF2,HDAC6,HSPA1A,APP,VCP,SPTBN1,PSMC5,PLEC,SLU7,YWHAE,DDX3X,HSPA5,ILK,ELAVL1,SRPK3,HSPA8,UBC,SMURF1,ICAM1,CLNS1A,TP53,PTGES3,EIF5,AP2M1,RBM14,ACTC1,NUP62,KRT19,FMR1,STK25,PKM,RPL24,RPL3,RPL13A,KRT5,YTHDC1,NLRP3,LGALS3,USP4,ACTR2,HIP1R,TWF1,PARVA,PARVB,PKN…
GO:BP	regulation of catalytic activity	GO:0050790	3.42823e-57	56.4649	2385	2567	623	17906	CR1,F2,F2R,F3,KNG1,SERPINC1,SERPINE1,SERPINA5,SERPINA1,PLAUR,PROS1,TFPI,C3,C4A,C4B,C5AR1,FNTA,CAV1,SRC,PTK2B,DNM2,NTRK1,NCK2,NOSTRIN,CCDC8,RANGAP1,RANBP2,GSK3B,HSP90AA1,EEF1A1,MDM2,PSMA3,CD2BP2,PIN1,NF2,HDAC6,HSPA1A,APP,VCP,HNRNPA2B1,YWHAE,DDX3X,ILK,ABCE1,CSNK2A1,NCSTN,UBC,KRAS,CD81,ICAM1,NOS2,TP53,IFIT1,EGFR,PTGES3,EIF5,NUP62,STK25,STK38,NLRP3,NFKB1,LGALS3,EGLN3,HIP1R,MARK2,PAK4,NF1,CALM1,CARD10…
GO:BP	cell surface receptor signaling pathway	GO:0007166	3.90025e-57	56.4089	3197	2567	770	17906	CR1,CR2,CD55,F2,F2R,F3,F7,FGA,FGB,FGG,CD46,SERPINE1,PLAT,PLAUR,BDKRB2,C3,C3AR1,C5AR1,CD59,FNTA,ISG15,CAV1,SRC,EPS15,PRKCA,PTK2B,DNM2,NTRK1,DNM1,NME2,FER,GRB2,NCK2,UBASH3A,SUMO1,GSK3B,HSP90AA1,PSMA3,PIN1,GRK5,FLNA,NF2,HSPA1A,APP,VCP,SPTBN1,PSMC5,HNRNPA2B1,DDX5,HNRNPA1,HNRNPF,DDX3X,HSPA5,ILK,YBX1,ABCE1,CSNK2A1,CSNK2A2,HSPA8,NCSTN,UBC,KRAS,SMURF1,CD81,ICAM1,NOS2,TP53,IFIT2,RELA,IFIT1,EGFR,AP2M1,RBM1…
GO:BP	regulation of localization	GO:0032879	6.99373e-57	56.1553	2942	2567	724	17906	F2,F2R,F3,F7,F10,FGA,FGB,FGG,MBL2,SERPINE1,PLAU,BDKRB1,C3,C3AR1,C4A,C4B,C4BPA,C5AR1,PPP1CC,CAV1,CLIC4,SRC,PRKCA,PTK2B,DNM2,DNM1,FER,PACSIN3,SUMO1,RANGAP1,GSK3B,HSP90AA1,HNRNPK,MDM2,HUWE1,PIN1,XPO5,UBL5,FLNA,NF2,HDAC6,HSPA1A,APP,SPTBN1,YWHAE,HSPA5,ILK,CSNK2A2,HSPA8,CD81,ICAM1,NOS2,TP53,EGFR,APEX1,XPO1,AP2M1,NUP62,FMR1,RBM22,RAN,NLRP3,NFKB1,LGALS3,UBE2D3,HIP1R,PKN2,NF1,CLASP1,DSP,ARHGEF2,CALM1,CARD…
GO:BP	response to external stimulus	GO:0009605	2.69189e-56	55.5699	2923	2567	719	17906	CR1,CR2,CD55,F2,F2R,F3,F7,F11,F12,FGA,FGB,FGG,CFI,KLKB1,KNG1,MBL2,CD46,SERPINC1,SERPINE1,PLAT,PLAU,PLAUR,PLG,PROC,PROS1,BDKRB1,CFB,TFPI,THBD,C3,C3AR1,C4A,C4B,C4BPA,C5AR1,C9,FNTA,PPP1CC,ISG15,CAV1,SRC,PRKCA,PTK2B,NTRK1,FER,GRB2,SUMO1,MDM2,PSMA3,DDX17,FLNA,HSPA1A,APP,SPTBN1,PSMC5,HNRNPA1,DDX3X,HSPA5,ABCE1,ILF3,HSPA8,UBC,KRAS,IKZF3,CD81,ICAM1,NOS2,TP53,BANF1,IFIT2,RELA,IFIT1,EGFR,RBM14,FMR1,UPF1,PKM…
GO:BP	apoptotic process	GO:0006915	5.88727e-56	55.2301	2006	2567	548	17906	F2R,F3,FGA,FGB,FGG,KNG1,SERPINE1,PLAUR,PROC,BDKRB2,C5AR1,CAV1,SRC,PRKCA,PTK2B,DNM2,NTRK1,NME2,NCK2,RNPS1,GSK3B,HNRNPK,MDM2,PIN1,GRK5,FLNA,NF2,HSPA1A,APP,ACIN1,VCP,DDX5,YWHAE,DDX3X,HSPA5,ILK,RPS3A,RBM25,CSNK2A1,CSNK2A2,NCSTN,UBC,KRAS,IKZF3,ICAM1,TP53,IFIT2,RELA,EGFR,APEX1,KPNA1,ACTC1,NUP62,YBX3,STK25,THOC1,NLRP3,NFKB1,PNMA1,ENO1,LGALS3,EGLN3,UBE2D3,HIP1R,KRT18,PAK4,PKN2,NF1,ARHGEF2,CARD10,PLK1,KPN…
GO:BP	cell communication	GO:0007154	1.11026e-55	54.9546	6798	2567	1348	17906	CR1,CR2,CD55,F2,F2R,F3,F7,F10,FGA,FGB,FGG,KNG1,CD46,SERPINE1,PLAT,PLAU,PLAUR,PLG,BDKRB1,BDKRB2,C3,C3AR1,C5AR1,CD59,FNTA,ISG15,CAV1,SRC,EPS15,PRKCA,PTK2B,DNM2,NTRK1,DNM1,NME2,FER,GRB2,DNMBP,NCK2,UBASH3A,SUMO1,RANGAP1,GSK3B,HSP90AA1,HNRNPK,MDM2,PSMA3,PIN1,DDX17,GRK5,FLNA,NF2,HDAC6,HSPA1A,APP,VCP,SPTBN1,PSMC5,HNRNPA2B1,DDX5,HNRNPA1,HNRNPF,YWHAE,DDX3X,HSPA5,ILK,YBX1,ABCE1,SRPK3,CSNK2A1,CSNK2A2,HSPA8,…
GO:BP	organic substance transport	GO:0071702	2.20458e-55	54.6567	2937	2567	719	17906	F2R,FGA,FGB,FGG,SERPINA5,BDKRB2,C3,ISG15,CAV1,SRC,EPS15,PRKCA,DNM2,DNM1,RANGAP1,RANBP2,RNPS1,GSK3B,HSP90AA1,HNRNPK,MDM2,HUWE1,XPO5,UBL5,FLNA,HDAC6,VCP,SPTBN1,HNRNPA2B1,SLU7,HNRNPA1,YWHAE,HSPA5,YBX1,ELAVL1,RPL7A,RPS3A,ABCE1,CSNK2A2,HSPA8,UBC,NXF1,SMURF1,CD81,NOS2,TP53,IFIT1,EGFR,XPO1,AP2M1,KPNA1,MYH9,NUP62,ATP6V1A,FMR1,RBM22,UPF3B,RAN,UPF1,RPL24,RPL3,RPL13A,RPL7,RPS9,RPS11,SRSF2,SMG1,SRSF7,THOC1,Y…
GO:BP	signaling	GO:0023052	4.74722e-55	54.3236	6772	2567	1342	17906	CR1,CR2,CD55,F2,F2R,F3,F7,F10,FGA,FGB,FGG,KNG1,CD46,SERPINE1,PLAT,PLAU,PLAUR,PLG,BDKRB1,BDKRB2,C3,C3AR1,C5AR1,CD59,FNTA,ISG15,CAV1,SRC,EPS15,PRKCA,PTK2B,DNM2,NTRK1,DNM1,NME2,FER,GRB2,DNMBP,NCK2,UBASH3A,SUMO1,RANGAP1,GSK3B,HSP90AA1,HNRNPK,MDM2,PSMA3,PIN1,DDX17,GRK5,FLNA,NF2,HDAC6,HSPA1A,APP,VCP,SPTBN1,PSMC5,HNRNPA2B1,DDX5,HNRNPA1,HNRNPF,YWHAE,DDX3X,HSPA5,ILK,YBX1,ABCE1,SRPK3,CSNK2A1,CSNK2A2,HSPA8,…
GO:BP	positive regulation of response to stimulus	GO:0048584	1.81603e-54	53.7409	2542	2567	645	17906	CR1,CR2,CD55,F2,F2R,F3,F7,F10,F12,FGA,FGB,FGG,CFI,KLKB1,MBL2,CD46,SERPINE1,PLAUR,PLG,PROS1,CFB,THBD,C3,C3AR1,C4A,C4B,C4BPA,C5AR1,C9,CD59,CAV1,SRC,PRKCA,PTK2B,NTRK1,GRB2,NCK2,UBASH3A,GSK3B,HSP90AA1,PSMA3,PIN1,FLNA,HDAC6,HSPA1A,APP,VCP,PSMC5,DDX5,YWHAE,DDX3X,ILK,CSNK2A1,UBC,KRAS,CD81,ICAM1,TP53,RELA,EGFR,RBM14,NUP62,FMR1,STK25,NLRP3,NFKB1,LGALS3,PSMA2,UBE2D3,ACTR2,HIP1R,NF1,CALM1,CARD10,NUMA1,CHERP…
GO:BP	regulation of catabolic process	GO:0009894	1.07381e-53	52.9691	1012	2567	339	17906	C4BPA,CAV1,PRKCA,PTK2B,PACSIN3,SUMO1,RANBP2,GSK3B,HSP90AA1,EEF1A1,MDM2,HUWE1,PSMA3,PIN1,FLNA,HDAC6,HSPA1A,APP,VCP,PSMC5,YBX1,ELAVL1,XRN1,CSNK2A1,CSNK2A2,HSPA8,UBC,SMURF1,CD81,NOS2,TP53,RELA,TRDMT1,EGFR,APEX1,XPO1,NUP62,ATP6V1A,FMR1,YBX3,UPF1,CALCOCO2,PSMA2,TRIM21,PLK1,ROCK2,DDB1,PSMD12,STAT3,NSF,PML,NEDD4,PIP4K2A,SCARB2,PRKCD,PRKAA2,SMAD3,IKBKG,PSMA5,PSMA7,PSMB3,IDH1,ABL1,ATP6V1B2,ITCH,PSMB9,NPC1…
GO:BP	positive regulation of protein metabolic process	GO:0051247	2.46477e-53	52.6082	1751	2567	492	17906	CR1,F2,F2R,F3,F12,FGA,FGB,FGG,KLKB1,PLAUR,C3,C4BPA,C5AR1,FNTA,CAV1,SRC,PRKCA,PTK2B,NTRK1,PACSIN3,NCK2,SUMO1,GSK3B,HSP90AA1,HNRNPK,MDM2,HUWE1,PIN1,HDAC6,HSPA1A,APP,VCP,DDX3X,HSPA5,ILK,ELAVL1,CSNK2A1,NCSTN,UBC,KRAS,SMURF1,CD81,ICAM1,TP53,RELA,EGFR,MYH9,FMR1,YBX3,STK25,UPF3B,RPS9,NLRP3,ENO1,EGLN3,HIP1R,MARK2,PAK4,ARHGEF2,SYMPK,CALM1,CARD10,PLK1,ROCK2,DDB1,RPS3,EIF2S3,OXSR1,STK24,STAT3,KHDRBS1,MRE11,…
GO:BP	intracellular protein transport	GO:0006886	3.72166e-53	52.4293	1182	2567	375	17906	RANGAP1,RANBP2,RNPS1,GSK3B,HSP90AA1,MDM2,HUWE1,XPO5,UBL5,FLNA,HDAC6,VCP,HNRNPA2B1,SLU7,YWHAE,HSPA5,ELAVL1,RPL7A,RPS3A,ABCE1,CSNK2A2,HSPA8,UBC,NXF1,SMURF1,CD81,NOS2,TP53,XPO1,AP2M1,KPNA1,NUP62,RBM22,UPF3B,RAN,UPF1,RPL24,RPL3,RPL13A,RPL7,RPS9,RPS11,SRSF2,SMG1,SRSF7,THOC1,YTHDC1,UBE2D3,NF1,ARHGEF2,SYMPK,COPG1,KPNB1,COPA,COPB2,COPB1,ARCN1,SEC24C,DDX19B,RPS3,CSE1L,STAT3,EIF2D,SRP54,DDX39B,NSF,KIFAP3,S…
GO:BP	regulation of cellular component organization	GO:0051128	4.90114e-53	52.3097	2541	2567	641	17906	F2,FGA,FGB,FGG,SERPINE1,PLAUR,BDKRB1,C3,CAV1,CLIC4,SRC,PTK2B,DNM2,NTRK1,DNM1,NME2,FER,GRB2,DNMBP,PACSIN3,NCK2,SUMO1,CCDC8,GSK3B,HSP90AA1,HNRNPK,MDM2,HUWE1,PIN1,UBL5,FLNA,NF2,HDAC6,HSPA1A,APP,VCP,SPTBN1,PSMC5,HNRNPA2B1,HNRNPA1,YWHAE,DDX3X,HSPA5,ILK,XRN1,CSNK2A1,CSNK2A2,HSPA8,SMURF1,ICAM1,TP53,EGFR,XPO1,AP2M1,RBM14,MYH9,NUP62,FMR1,STK25,UPF1,RPL13A,SMG1,CALCOCO2,CTDP1,ENO1,LGALS3,UBE2D3,ACTR2,HIP1R…
GO:BP	cellular protein modification process	GO:0006464	4.51567e-52	51.3453	4216	2567	929	17906	F2,F2R,F5,FGA,FGB,FGG,KNG1,SERPINC1,SERPINA1,PLAT,PLAUR,PROC,BDKRB1,BDKRB2,C3,C4A,C5AR1,FNTA,PPP1CC,ISG15,CAV1,SRC,PRKCA,PTK2B,NTRK1,NME2,FER,GRB2,NCK2,SUMO1,CCDC8,RANGAP1,RANBP2,GSK3B,HSP90AA1,SNRPB,UBR4,MDM2,HUWE1,PSMA3,PIN1,GRK5,UBL5,GOLM1,FLNA,NF2,HDAC6,HSPA1A,APP,VCP,SPTBN1,PSMC5,YWHAE,DDX3X,HSPA5,ILK,ILF3,CLK1,SRPK3,CSNK2A1,CSNK2A2,UBC,KRAS,SMURF1,CD81,ICAM1,NOS2,TP53,RELA,EGFR,RBM14,NUP62,…
GO:BP	protein modification process	GO:0036211	4.51567e-52	51.3453	4216	2567	929	17906	F2,F2R,F5,FGA,FGB,FGG,KNG1,SERPINC1,SERPINA1,PLAT,PLAUR,PROC,BDKRB1,BDKRB2,C3,C4A,C5AR1,FNTA,PPP1CC,ISG15,CAV1,SRC,PRKCA,PTK2B,NTRK1,NME2,FER,GRB2,NCK2,SUMO1,CCDC8,RANGAP1,RANBP2,GSK3B,HSP90AA1,SNRPB,UBR4,MDM2,HUWE1,PSMA3,PIN1,GRK5,UBL5,GOLM1,FLNA,NF2,HDAC6,HSPA1A,APP,VCP,SPTBN1,PSMC5,YWHAE,DDX3X,HSPA5,ILK,ILF3,CLK1,SRPK3,CSNK2A1,CSNK2A2,UBC,KRAS,SMURF1,CD81,ICAM1,NOS2,TP53,RELA,EGFR,RBM14,NUP62,…
GO:BP	signal transduction	GO:0007165	7.72046e-52	51.1124	6296	2567	1259	17906	CR1,CR2,CD55,F2,F2R,F3,F7,F10,FGA,FGB,FGG,KNG1,CD46,SERPINE1,PLAT,PLAU,PLAUR,BDKRB1,BDKRB2,C3,C3AR1,C5AR1,CD59,FNTA,ISG15,CAV1,SRC,EPS15,PRKCA,PTK2B,DNM2,NTRK1,DNM1,NME2,FER,GRB2,DNMBP,NCK2,UBASH3A,SUMO1,RANGAP1,GSK3B,HSP90AA1,HNRNPK,MDM2,PSMA3,PIN1,DDX17,GRK5,FLNA,NF2,HDAC6,HSPA1A,APP,VCP,SPTBN1,PSMC5,HNRNPA2B1,DDX5,HNRNPA1,HNRNPF,YWHAE,DDX3X,HSPA5,ILK,YBX1,ABCE1,SRPK3,CSNK2A1,CSNK2A2,HSPA8,NCST…
GO:BP	regulation of multicellular organismal process	GO:0051239	1.21797e-51	50.9144	3356	2567	782	17906	CR1,F2,F2R,F3,F7,F11,F12,FGA,FGB,FGG,KLKB1,KNG1,CD46,SERPINC1,SERPINE1,PLAT,PLAU,PLAUR,PLG,PROC,PROS1,BDKRB2,TFPI,THBD,C3,C3AR1,C5AR1,PPP1CC,ISG15,CAV1,SRC,PRKCA,PTK2B,DNM2,NTRK1,NME2,UBASH3A,SUMO1,GSK3B,SART1,HNRNPK,MDM2,PSMA3,PIN1,DDX17,FLNA,NF2,HDAC6,HSPA1A,APP,ACIN1,SPTBN1,PSMC5,DDX5,YWHAE,DDX3X,HSPA5,ILK,ELAVL1,IKZF3,SMURF1,CD81,ICAM1,NOS2,TP53,RELA,EGFR,AP2M1,FMR1,YBX3,STK25,PKM,JAK1,THOC1,…
GO:BP	cellular response to stress	GO:0033554	1.47259e-51	50.8319	2105	2567	556	17906	BDKRB2,ISG15,CAV1,SRC,PTK2B,DNM2,NME2,FER,GRB2,NCK2,SUMO1,RANBP2,GSK3B,HSP90AA1,HNRNPK,MDM2,HUWE1,PSMA3,HDAC6,HSPA1A,APP,VCP,PSMC5,SLU7,DDX5,HNRNPA1,YWHAE,DDX3X,HSPA5,YBX1,HSPA8,UBC,KRAS,SMURF1,ICAM1,TP53,RELA,EGFR,APEX1,PTGES3,NUP62,FMR1,YBX3,STK25,STAU1,UPF1,FBXO6,SMG1,THOC1,NFKB1,ENO1,PSMA2,EGLN3,POLR2A,UBE2D3,ACTR2,PAK4,NF1,ARHGEF2,PLK1,ROCK2,TOP2A,DDB1,RPS3,OXSR1,PSMD12,STK24,MRE11,MAP2K7,ER…
GO:BP	regulation of phosphorus metabolic process	GO:0051174	5.73812e-51	50.2412	1862	2567	508	17906	F2,F2R,FGA,FGB,FGG,PLAUR,BDKRB1,BDKRB2,C3,C5AR1,CAV1,SRC,PRKCA,PTK2B,NTRK1,FER,GRB2,NCK2,CCDC8,RANBP2,GSK3B,HSP90AA1,EEF1A1,CD2BP2,PIN1,NF2,HDAC6,APP,VCP,YWHAE,DDX3X,ILK,UBC,KRAS,CD81,ICAM1,NOS2,TP53,EGFR,PTGES3,NUP62,FMR1,STK25,STK38,ENO1,LGALS3,TWF1,MARK2,PAK4,NF1,ARHGEF2,SYMPK,CALM1,CARD10,PLK1,ROCK2,PPP2R1A,MVP,RPS3,OXSR1,STK24,STAT3,MRE11,RPS6KA4,MAP2K7,SHC1,TRIM27,CAPN2,HRAS,PML,PRKCD,OCLN,…
GO:BP	cell activation	GO:0001775	7.80665e-51	50.1075	1465	2567	429	17906	CR1,CR2,CD55,F2,F2R,F8,FGA,FGB,FGG,CD46,SERPINA1,PLAU,PLAUR,THBD,C3,C3AR1,C5AR1,CD59,CAV1,SRC,PRKCA,PTK2B,NTRK1,NME2,FER,GRB2,NCK2,HSP90AA1,SART1,UBR4,EEF1A1,HUWE1,FLNA,HSPA1A,APP,VCP,DDX3X,ILK,HSPA8,NCSTN,IKZF3,CD81,ICAM1,TP53,EGFR,MYH9,PKM,THOC1,NLRP3,NFKB1,LGALS3,PSMA2,ACTR2,TUBB,DSP,NFKB2,KPNB1,COPB1,MVP,RPS3,PSMD12,DIAPH1,STAT3,ERCC1,VCL,S100P,RARA,NEDD4,PRKCD,AP3B1,SMAD3,PAK1,VAV2,PSMA5,IDH…
GO:BP	regulation of phosphate metabolic process	GO:0019220	1.22126e-50	49.9132	1861	2567	507	17906	F2,F2R,FGA,FGB,FGG,PLAUR,BDKRB1,BDKRB2,C3,C5AR1,CAV1,SRC,PRKCA,PTK2B,NTRK1,FER,GRB2,NCK2,CCDC8,RANBP2,GSK3B,HSP90AA1,EEF1A1,CD2BP2,PIN1,NF2,HDAC6,APP,VCP,YWHAE,DDX3X,ILK,UBC,KRAS,CD81,ICAM1,NOS2,TP53,EGFR,PTGES3,NUP62,FMR1,STK25,STK38,ENO1,LGALS3,TWF1,MARK2,PAK4,NF1,ARHGEF2,SYMPK,CALM1,CARD10,PLK1,ROCK2,PPP2R1A,MVP,RPS3,OXSR1,STK24,STAT3,MRE11,RPS6KA4,MAP2K7,SHC1,TRIM27,CAPN2,HRAS,PML,PRKCD,OCLN,…
GO:BP	regulation of signaling	GO:0023051	3.47729e-50	49.4588	3679	2567	833	17906	CD55,F2,F2R,F3,F7,F10,FGA,FGB,FGG,CD46,SERPINE1,PLAT,PLAU,PLAUR,PLG,BDKRB2,C3,C5AR1,FNTA,CAV1,SRC,EPS15,PRKCA,PTK2B,DNM2,NTRK1,DNM1,FER,GRB2,DNMBP,NCK2,UBASH3A,SUMO1,GSK3B,HSP90AA1,HNRNPK,MDM2,PSMA3,PIN1,GRK5,FLNA,NF2,HDAC6,HSPA1A,APP,VCP,SPTBN1,PSMC5,DDX5,YWHAE,DDX3X,HSPA5,ILK,ABCE1,CSNK2A1,CSNK2A2,NCSTN,UBC,KRAS,SMURF1,CD81,ICAM1,NOS2,TP53,RELA,EGFR,NUP62,FMR1,YBX3,STK25,STAU1,JAK1,STK38,NLRP3,…
GO:BP	secretion	GO:0046903	1.14807e-49	48.94	1709	2567	475	17906	CR1,CD55,F2R,F5,F8,FGA,FGB,FGG,KNG1,SERPINC1,SERPINE1,SERPINA1,PLAU,PLAUR,PLG,PROS1,BDKRB2,C3,C3AR1,C5AR1,CD59,ISG15,CAV1,SRC,PRKCA,NME2,FER,GSK3B,HSP90AA1,UBR4,EEF1A1,HUWE1,FLNA,HSPA1A,APP,VCP,SPTBN1,DDX3X,HSPA8,NCSTN,NOS2,EGFR,MYH9,FMR1,PKM,NLRP3,NFKB1,LGALS3,PSMA2,ACTR2,HIP1R,NF1,TUBB,CLASP1,DSP,CALM1,COPG1,KPNB1,COPA,COPB1,MVP,PSMD12,DIAPH1,UMPS,NSF,TRIM27,VCL,S100P,PML,ABCA1,LGR4,PRKCD,PAK1,…
GO:BP	regulation of phosphorylation	GO:0042325	1.9474e-49	48.7105	1661	2567	465	17906	F2,F2R,FGA,FGB,FGG,PLAUR,BDKRB1,BDKRB2,C3,C5AR1,CAV1,SRC,PRKCA,PTK2B,NTRK1,FER,GRB2,NCK2,RANBP2,HSP90AA1,EEF1A1,PIN1,NF2,HDAC6,APP,VCP,DDX3X,ILK,UBC,KRAS,CD81,ICAM1,TP53,EGFR,PTGES3,NUP62,FMR1,STK25,STK38,TWF1,MARK2,PAK4,NF1,ARHGEF2,CALM1,CARD10,PLK1,ROCK2,PPP2R1A,MVP,RPS3,OXSR1,STK24,STAT3,MRE11,RPS6KA4,MAP2K7,SHC1,TRIM27,HRAS,PML,PRKCD,OCLN,PRKAA2,TAOK1,IKBKG,MAP2K2,CDK1,DAXX,PAK1,MAP2K3,VAV2,G…
GO:BP	macromolecule modification	GO:0043412	5.79278e-49	48.2371	4428	2567	954	17906	F2,F2R,F5,FGA,FGB,FGG,KNG1,SERPINC1,SERPINA1,PLAT,PLAUR,PROC,BDKRB1,BDKRB2,C3,C4A,C5AR1,FNTA,PPP1CC,ISG15,CAV1,SRC,PRKCA,PTK2B,NTRK1,NME2,FER,GRB2,NCK2,SUMO1,CCDC8,RANGAP1,RANBP2,GSK3B,HSP90AA1,SNRPB,UBR4,MDM2,HUWE1,PSMA3,PIN1,GRK5,UBL5,GOLM1,FLNA,NF2,HDAC6,HSPA1A,APP,VCP,SPTBN1,PSMC5,YWHAE,DDX3X,HSPA5,ILK,ILF3,CLK1,SRPK3,CSNK2A1,CSNK2A2,UBC,KRAS,SMURF1,CD81,ICAM1,NOS2,TP53,RELA,TRDMT1,EGFR,APEX1…
GO:BP	immune response	GO:0006955	9.60827e-49	48.0174	2294	2567	584	17906	CR1,CR2,CD55,F2,F12,FGA,FGB,FGG,CFI,MBL2,CD46,SERPINC1,SERPINA1,PLAU,PLAUR,PROS1,CFB,C3,C3AR1,C4A,C4B,C4BPA,C5AR1,C9,CD59,ISG15,CAV1,SRC,PTK2B,NME2,FER,GRB2,UBASH3A,SUMO1,HSP90AA1,UBR4,EEF1A1,HUWE1,PSMA3,HSPA1A,APP,VCP,PSMC5,DDX3X,ABCE1,HSPA8,NCSTN,UBC,KRAS,CD81,ICAM1,NOS2,TP53,IFIT2,RELA,IFIT1,RBM14,PKM,JAK1,RPL13A,THOC1,CALCOCO2,NLRP3,NFKB1,PNMA1,LGALS3,PSMA2,UBE2D3,ACTR2,TRIM21,TUBB,DSP,NFKB2,…
GO:BP	regulation of cell communication	GO:0010646	1.47273e-48	47.8319	3638	2567	821	17906	CD55,F2,F2R,F3,F7,F10,FGA,FGB,FGG,CD46,SERPINE1,PLAT,PLAU,PLAUR,PLG,BDKRB2,C3,C5AR1,FNTA,CAV1,SRC,EPS15,PRKCA,PTK2B,DNM2,NTRK1,DNM1,FER,GRB2,DNMBP,NCK2,UBASH3A,SUMO1,GSK3B,HSP90AA1,HNRNPK,MDM2,PSMA3,PIN1,GRK5,FLNA,NF2,HDAC6,HSPA1A,APP,VCP,SPTBN1,PSMC5,DDX5,YWHAE,DDX3X,HSPA5,ILK,ABCE1,CSNK2A1,CSNK2A2,NCSTN,UBC,KRAS,SMURF1,CD81,ICAM1,NOS2,TP53,RELA,EGFR,NUP62,FMR1,YBX3,STK25,STAU1,JAK1,STK38,NLRP3,…
GO:BP	biological regulation	GO:0065007	2.29987e-48	47.6383	12628	2567	2120	17906	CR1,CR2,CD55,F2,F2R,F3,F5,F7,F8,F9,F10,F11,F12,FGA,FGB,FGG,CFI,KLKB1,KNG1,MBL2,CD46,SERPINC1,SERPINE1,SERPINA5,SERPINA1,PLAT,PLAU,PLAUR,PLG,PROC,PROS1,BDKRB1,BDKRB2,CFB,TFPI,THBD,C3,C3AR1,C4A,C4B,C4BPA,C5AR1,C9,CD59,FNTA,PPP1CC,ISG15,CAV1,CLIC4,SRC,EPS15,PRKCA,PTK2B,DNM2,NTRK1,DNM1,NME2,FER,GRB2,DNMBP,PACSIN3,NCK2,UBASH3A,NOSTRIN,SUMO1,CCDC8,RANGAP1,RANBP2,RNPS1,GSK3B,HSP90AA1,SART1,HNRNPK,EEF1A1…
GO:BP	response to cytokine	GO:0034097	2.4584e-48	47.6093	1225	2567	374	17906	F3,FGB,FGG,TFPI,ISG15,CAV1,SRC,PRKCA,PTK2B,FER,GRB2,SUMO1,GSK3B,HSP90AA1,PSMA3,HSPA1A,APP,PSMC5,HNRNPA2B1,HNRNPF,HSPA5,ILK,YBX1,ABCE1,HSPA8,UBC,KRAS,ICAM1,NOS2,TP53,IFIT2,RELA,IFIT1,YBX3,UPF1,JAK1,RPL3,RPL13A,SRSF7,FASN,CALCOCO2,NFKB1,PSMA2,ACTR2,KRT18,TRIM21,NFKB2,ARHGEF2,RPS3,OXSR1,PSMD12,STAT3,RPS6KA4,MAP2K7,BCLAF1,SHC1,CAPN2,RARA,PML,SERPINB2,PRKCD,OCLN,SMAD3,IKBKG,YTHDC2,PSMA5,PSMA7,PSMB3,CA…
GO:BP	positive regulation of cellular protein metabolic process	GO:0032270	4.42757e-48	47.3538	1642	2567	458	17906	CR1,F2,F2R,F3,F12,FGA,FGB,FGG,KLKB1,PLAUR,C3,C5AR1,FNTA,CAV1,SRC,PRKCA,PTK2B,NTRK1,PACSIN3,NCK2,SUMO1,GSK3B,HSP90AA1,MDM2,HUWE1,PIN1,HDAC6,HSPA1A,APP,VCP,DDX3X,HSPA5,ILK,ELAVL1,UBC,KRAS,SMURF1,CD81,ICAM1,TP53,EGFR,MYH9,FMR1,YBX3,STK25,UPF3B,RPS9,NLRP3,ENO1,EGLN3,HIP1R,MARK2,PAK4,ARHGEF2,SYMPK,CALM1,CARD10,PLK1,ROCK2,RPS3,EIF2S3,OXSR1,STK24,STAT3,KHDRBS1,MRE11,RPS6KA4,MAP2K7,DDX39B,SHC1,HRAS,PML,P…
GO:BP	immune effector process	GO:0002252	4.97663e-48	47.3031	1281	2567	385	17906	CR1,CR2,CD55,F2,CFI,MBL2,CD46,SERPINA1,PLAU,PLAUR,PROS1,CFB,C3,C3AR1,C4A,C4B,C4BPA,C5AR1,C9,CD59,ISG15,SRC,PTK2B,NME2,FER,GRB2,HSP90AA1,UBR4,EEF1A1,HUWE1,DDX17,FLNA,HSPA1A,APP,VCP,DDX3X,ABCE1,ILF3,HSPA8,NCSTN,CD81,ICAM1,TP53,IFIT2,RELA,IFIT1,PKM,THOC1,NLRP3,NFKB1,LGALS3,PSMA2,ACTR2,TUBB,DSP,KPNB1,COPB1,MVP,PSMD12,DIAPH1,STAT3,ERCC1,VCL,S100P,RARA,PML,PRKCD,PAK1,VAV2,PSMA5,IDH1,ABL1,ITCH,IRF3,HLA-…
GO:BP	protein localization to organelle	GO:0033365	2.44116e-47	46.6124	964	2567	316	17906	F2,SRC,EPS15,DNM2,DNM1,SUMO1,RANGAP1,RANBP2,GSK3B,HSP90AA1,MDM2,HUWE1,PIN1,UBL5,FLNA,NF2,YWHAE,DDX3X,HSPA5,YBX1,ELAVL1,RPL7A,RPS3A,CSNK2A2,HSPA8,UBC,SMURF1,CD81,NOS2,TP53,XPO1,AP2M1,KPNA1,NUP62,RBM22,RAN,RPL24,RPL3,RPL13A,RPL7,RPS9,RPS11,UBE2D3,NF1,CALM1,CARD10,NUMA1,PLK1,DCTN2,KPNB1,ROCK2,GOLGB1,RPS3,CSE1L,DIAPH1,STAT3,SRP54,SSB,HRAS,PML,NEDD4,SCARB2,PRKCD,AP3B1,SMAD3,CDK1,LZTS2,RPL36,IDH1,NFKBI…
GO:BP	export from cell	GO:0140352	2.65294e-47	46.5763	1616	2567	451	17906	CR1,CD55,F2R,F5,F8,FGA,FGB,FGG,KNG1,SERPINE1,SERPINA1,PLAU,PLAUR,PLG,PROS1,C3,C3AR1,C5AR1,CD59,ISG15,SRC,PRKCA,NME2,FER,GSK3B,HSP90AA1,UBR4,EEF1A1,HUWE1,FLNA,HSPA1A,APP,VCP,SPTBN1,YWHAE,DDX3X,HSPA8,NCSTN,NOS2,EGFR,MYH9,FMR1,PKM,NLRP3,NFKB1,LGALS3,PSMA2,ACTR2,NF1,TUBB,CLASP1,DSP,CALM1,COPG1,KPNB1,COPB1,MVP,PSMD12,DIAPH1,NSF,TRIM27,VCL,S100P,PML,ABCA1,LGR4,PRKCD,PAK1,NR0B2,PSMA5,CAMK2G,IDH1,ABL1,IR…
GO:BP	myeloid leukocyte mediated immunity	GO:0002444	2.97893e-47	46.5259	549	2567	219	17906	CR1,CD55,F2,SERPINA1,PLAU,PLAUR,C3,C3AR1,C5AR1,CD59,NME2,FER,HSP90AA1,UBR4,EEF1A1,HUWE1,HSPA1A,VCP,DDX3X,HSPA8,NCSTN,PKM,NFKB1,LGALS3,PSMA2,ACTR2,TUBB,DSP,KPNB1,COPB1,MVP,PSMD12,DIAPH1,VCL,S100P,PRKCD,PSMA5,IDH1,GSN,ANXA2,ATG7,STXBP1,TOM1,SYK,PGM1,ARHGAP9,CTSG,HMGB1,MAPK1,TLR2,LGALS9,MAPK14,SERPINB6,FTL,IMPDH1,DDX58,VAPA,RAC1,RAP2B,LYN,ADAM10,PSMC3,CCT2,IST1,PLEKHO2,PLAC8,PIGR,BCR,CYB5R3,RHOA,PIK…
GO:BP	exocytosis	GO:0006887	3.86388e-47	46.413	907	2567	303	17906	CR1,CD55,F5,F8,FGA,FGB,FGG,KNG1,SERPINE1,SERPINA1,PLAU,PLAUR,PLG,PROS1,C3,C3AR1,C5AR1,CD59,NME2,FER,GSK3B,HSP90AA1,UBR4,EEF1A1,HUWE1,FLNA,HSPA1A,APP,VCP,DDX3X,HSPA8,NCSTN,MYH9,FMR1,PKM,NFKB1,LGALS3,PSMA2,ACTR2,TUBB,CLASP1,DSP,CALM1,KPNB1,COPB1,MVP,PSMD12,DIAPH1,NSF,VCL,S100P,PRKCD,PAK1,PSMA5,IDH1,GSN,ANXA2,CLU,ATG7,STXBP1,TOM1,SYK,SDF4,ALB,ANXA5,PGM1,ARHGAP9,CTSG,HMGB1,MAPK1,TLR2,LGALS9,MAPK14,SE…
GO:BP	positive regulation of signaling	GO:0023056	4.06735e-47	46.3907	1907	2567	507	17906	F2,F2R,F3,F7,F10,FGA,FGB,FGG,PLAUR,C3,C5AR1,CAV1,SRC,EPS15,PRKCA,PTK2B,NTRK1,GRB2,NCK2,GSK3B,HSP90AA1,PSMA3,PIN1,FLNA,HDAC6,HSPA1A,APP,VCP,PSMC5,DDX5,YWHAE,DDX3X,ILK,CSNK2A1,NCSTN,UBC,KRAS,CD81,ICAM1,TP53,RELA,EGFR,NUP62,FMR1,STK25,STAU1,NFKB1,PSMA2,HIP1R,NF1,CALM1,CARD10,NUMA1,CHERP,ROCK2,PPP2R1A,RPS3,PSMD12,STAT3,KHDRBS1,MAP2K7,BCLAF1,NSF,SHC1,HRAS,PML,NEDD4,LGR4,PRKCD,TAOK1,SMAD3,IKBKG,MAP2K2,…
GO:BP	regulation of signal transduction	GO:0009966	4.10923e-47	46.3862	3244	2567	749	17906	CD55,F2,F2R,F3,F7,F10,FGA,FGB,FGG,CD46,SERPINE1,PLAU,PLAUR,BDKRB2,C3,C5AR1,FNTA,CAV1,SRC,EPS15,PRKCA,PTK2B,DNM2,NTRK1,DNM1,FER,GRB2,DNMBP,NCK2,UBASH3A,SUMO1,GSK3B,HSP90AA1,HNRNPK,MDM2,PSMA3,PIN1,GRK5,FLNA,NF2,HDAC6,HSPA1A,APP,VCP,SPTBN1,PSMC5,DDX5,YWHAE,DDX3X,HSPA5,ILK,ABCE1,CSNK2A1,CSNK2A2,UBC,KRAS,SMURF1,CD81,ICAM1,TP53,RELA,EGFR,NUP62,YBX3,STK25,JAK1,STK38,NLRP3,NFKB1,ENO1,LGALS3,PSMA2,HIP1R,N…
GO:BP	myeloid cell activation involved in immune response	GO:0002275	4.20841e-47	46.3759	542	2567	217	17906	CR1,CD55,SERPINA1,PLAU,PLAUR,C3,C3AR1,C5AR1,CD59,NME2,FER,HSP90AA1,UBR4,EEF1A1,HUWE1,HSPA1A,VCP,DDX3X,HSPA8,NCSTN,PKM,NFKB1,LGALS3,PSMA2,ACTR2,TUBB,DSP,KPNB1,COPB1,MVP,PSMD12,DIAPH1,VCL,S100P,PRKCD,PSMA5,IDH1,GSN,ANXA2,ATG7,STXBP1,TOM1,SYK,PGM1,ARHGAP9,CTSG,HMGB1,MAPK1,TLR2,LGALS9,MAPK14,SERPINB6,FTL,IMPDH1,VAPA,RAC1,RAP2B,LYN,ADAM10,PSMC3,CCT2,IST1,PLEKHO2,PLAC8,PIGR,BCR,CYB5R3,RHOA,PIK3CG,DBNL,…
GO:BP	regulation of transferase activity	GO:0051338	4.71866e-47	46.3262	1017	2567	327	17906	F2,F2R,C5AR1,CAV1,SRC,PTK2B,NTRK1,NCK2,RANBP2,GSK3B,HSP90AA1,EEF1A1,PIN1,NF2,APP,HNRNPA2B1,DDX3X,ILK,UBC,KRAS,CD81,TP53,EGFR,PTGES3,NUP62,STK25,STK38,MARK2,PAK4,NF1,CALM1,CARD10,PLK1,PPP2R1A,MVP,RPS3,OXSR1,STK24,MRE11,MAP2K7,SHC1,TRIM27,HRAS,PRKCD,TAOK1,IKBKG,MAP2K2,CDK1,DAXX,PAK1,MAP2K3,VAV2,GADD45G,ABL1,UBE2L3,ADCY7,CLU,PTK2,SYK,APOE,TRAF6,FGFR2,NEDD9,AKT1,PAK2,MAP3K11,CCNL1,CDKN2D,CCND3,LIMK1,…
GO:BP	catabolic process	GO:0009056	9.53937e-47	46.0205	2693	2567	651	17906	PLG,C4BPA,ISG15,CAV1,SRC,PRKCA,PTK2B,PACSIN3,SUMO1,RANBP2,RNPS1,GSK3B,HSP90AA1,UBR4,EEF1A1,MDM2,HUWE1,PSMA3,PIN1,FLNA,HDAC6,HSPA1A,APP,VCP,PSMC5,DDX5,HSPA5,YBX1,ELAVL1,RPL7A,RPS3A,XRN1,CSNK2A1,CSNK2A2,HSPA8,UBC,SMURF1,CD81,NOS2,TP53,RELA,TRDMT1,EGFR,APEX1,XPO1,AP2M1,KPNA1,NUP62,ATP6V1A,FMR1,YBX3,UPF3B,UPF1,PKM,RPL24,RPL3,RPL13A,RPL7,RPS9,RPS11,FBXO6,SMG1,CALCOCO2,ENO1,PSMA2,USP4,UBE2D3,MARK2,TRIM…
GO:BP	regulation of cell death	GO:0010941	1.15475e-46	45.9375	1757	2567	477	17906	F2R,F3,FGA,FGB,FGG,KNG1,SERPINE1,PLAUR,PROC,BDKRB2,C5AR1,CAV1,SRC,PRKCA,PTK2B,DNM2,NTRK1,NME2,NCK2,RNPS1,GSK3B,HNRNPK,MDM2,PIN1,GRK5,FLNA,NF2,HDAC6,HSPA1A,VCP,PSMC5,YWHAE,DDX3X,HSPA5,ILK,RPS3A,RBM25,CSNK2A1,CSNK2A2,NCSTN,UBC,KRAS,IKZF3,ICAM1,TP53,IFIT2,RELA,EGFR,APEX1,ACTC1,NUP62,YBX3,NLRP3,NFKB1,PNMA1,ENO1,LGALS3,EGLN3,HIP1R,KRT18,PAK4,NF1,ARHGEF2,CARD10,PLK1,HDAC1,PPP2R1A,TOP2A,DDB1,RPS3,STAT3,…
GO:BP	regulation of cellular catabolic process	GO:0031329	1.6902e-46	45.7721	850	2567	289	17906	CAV1,PRKCA,PTK2B,PACSIN3,SUMO1,GSK3B,HSP90AA1,EEF1A1,MDM2,HUWE1,PSMA3,HDAC6,HSPA1A,APP,VCP,PSMC5,YBX1,ELAVL1,XRN1,CSNK2A1,CSNK2A2,HSPA8,UBC,SMURF1,CD81,TP53,TRDMT1,APEX1,XPO1,ATP6V1A,FMR1,YBX3,UPF1,CALCOCO2,PSMA2,TRIM21,PLK1,ROCK2,PSMD12,STAT3,PML,NEDD4,PIP4K2A,SCARB2,PRKCD,PRKAA2,IKBKG,PSMA5,PSMA7,PSMB3,IDH1,ABL1,ATP6V1B2,ITCH,PSMB9,NPC1,ANXA2,CLU,PTK2,GABARAPL2,DAPK2,ATG7,MAPK8,APOE,GNA12,AKT1,…
GO:BP	positive regulation of cell communication	GO:0010647	1.80844e-46	45.7427	1900	2567	504	17906	F2,F2R,F3,F7,F10,FGA,FGB,FGG,PLAUR,C3,C5AR1,CAV1,SRC,PRKCA,PTK2B,NTRK1,GRB2,NCK2,GSK3B,HSP90AA1,PSMA3,PIN1,FLNA,HDAC6,HSPA1A,APP,VCP,PSMC5,DDX5,YWHAE,DDX3X,ILK,CSNK2A1,NCSTN,UBC,KRAS,CD81,ICAM1,TP53,RELA,EGFR,NUP62,FMR1,STK25,STAU1,NFKB1,PSMA2,HIP1R,NF1,CALM1,CARD10,NUMA1,CHERP,ROCK2,PPP2R1A,RPS3,PSMD12,STAT3,KHDRBS1,MAP2K7,BCLAF1,SHC1,HRAS,PML,NEDD4,LGR4,PRKCD,TAOK1,SMAD3,IKBKG,MAP2K2,CDK1,DAXX,…
GO:BP	positive regulation of catalytic activity	GO:0043085	2.14543e-46	45.6685	1466	2567	419	17906	CR1,F2,F2R,F3,C5AR1,FNTA,CAV1,SRC,PTK2B,NTRK1,RANGAP1,RANBP2,GSK3B,HSP90AA1,PIN1,HSPA1A,APP,VCP,HNRNPA2B1,DDX3X,ILK,NCSTN,UBC,KRAS,CD81,ICAM1,NOS2,EGFR,PTGES3,EIF5,STK25,NLRP3,EGLN3,HIP1R,MARK2,PAK4,NF1,CALM1,CARD10,PLK1,ROCK2,RPS3,OXSR1,STK24,STAT3,MRE11,MAP2K7,DOCK5,SHC1,HRAS,PML,PRKCD,TAOK1,SMAD3,IKBKG,MAP2K2,CDK1,DAXX,PAK1,MAP2K3,ARAP1,VAV2,GADD45G,ABL1,UBE2L3,ADCY7,GSN,TBCD,CASP4,CLU,PTK2,GA…
GO:BP	regulation of protein modification process	GO:0031399	2.24164e-46	45.6494	1917	2567	507	17906	F2,F2R,FGA,FGB,FGG,PLAUR,BDKRB1,BDKRB2,C3,C5AR1,FNTA,ISG15,CAV1,SRC,PRKCA,PTK2B,NTRK1,FER,GRB2,NCK2,GSK3B,HSP90AA1,HUWE1,PIN1,NF2,HDAC6,HSPA1A,APP,VCP,YWHAE,DDX3X,HSPA5,ILK,UBC,KRAS,CD81,ICAM1,TP53,RELA,EGFR,NUP62,FMR1,STK25,STK38,LGALS3,USP4,TWF1,MARK2,PAK4,TRIM21,NF1,ARHGEF2,SYMPK,CALM1,CARD10,PLK1,ROCK2,PPP2R1A,MVP,RPS3,OXSR1,STK24,STAT3,MRE11,RPS6KA4,MAP2K7,SHC1,TRIM27,HRAS,PML,PRKCD,OCLN,PRK…
GO:BP	positive regulation of signal transduction	GO:0009967	2.71671e-46	45.566	1736	2567	472	17906	F2,F2R,F3,F7,F10,FGA,FGB,FGG,PLAUR,C3,C5AR1,CAV1,SRC,PRKCA,PTK2B,NTRK1,GRB2,NCK2,GSK3B,HSP90AA1,PSMA3,PIN1,FLNA,HDAC6,HSPA1A,APP,VCP,PSMC5,DDX5,YWHAE,DDX3X,ILK,CSNK2A1,UBC,KRAS,CD81,ICAM1,TP53,RELA,EGFR,NUP62,STK25,NFKB1,PSMA2,HIP1R,NF1,CALM1,CARD10,NUMA1,CHERP,ROCK2,PPP2R1A,RPS3,PSMD12,STAT3,KHDRBS1,MAP2K7,BCLAF1,SHC1,HRAS,PML,NEDD4,LGR4,PRKCD,TAOK1,SMAD3,IKBKG,MAP2K2,CDK1,DAXX,PAK1,MAP2K3,ARAP1…
GO:BP	leukocyte degranulation	GO:0043299	3.61095e-46	45.4424	532	2567	213	17906	CR1,CD55,SERPINA1,PLAU,PLAUR,C3,C3AR1,C5AR1,CD59,NME2,FER,HSP90AA1,UBR4,EEF1A1,HUWE1,HSPA1A,VCP,DDX3X,HSPA8,NCSTN,PKM,NFKB1,LGALS3,PSMA2,ACTR2,TUBB,DSP,KPNB1,COPB1,MVP,PSMD12,DIAPH1,VCL,S100P,PRKCD,PSMA5,IDH1,GSN,ANXA2,ATG7,STXBP1,TOM1,SYK,PGM1,ARHGAP9,CTSG,HMGB1,MAPK1,TLR2,LGALS9,MAPK14,SERPINB6,FTL,IMPDH1,VAPA,RAC1,RAP2B,LYN,ADAM10,PSMC3,CCT2,IST1,PLEKHO2,PLAC8,PIGR,BCR,CYB5R3,RHOA,PIK3CG,DBNL,…
GO:BP	secretion by cell	GO:0032940	6.32343e-46	45.199	1567	2567	438	17906	CR1,CD55,F2R,F5,F8,FGA,FGB,FGG,KNG1,SERPINE1,SERPINA1,PLAU,PLAUR,PLG,PROS1,C3,C3AR1,C5AR1,CD59,ISG15,SRC,PRKCA,NME2,FER,GSK3B,HSP90AA1,UBR4,EEF1A1,HUWE1,FLNA,HSPA1A,APP,VCP,SPTBN1,DDX3X,HSPA8,NCSTN,NOS2,EGFR,MYH9,FMR1,PKM,NLRP3,NFKB1,LGALS3,PSMA2,ACTR2,NF1,TUBB,CLASP1,DSP,CALM1,COPG1,KPNB1,COPB1,MVP,PSMD12,DIAPH1,NSF,TRIM27,VCL,S100P,PML,ABCA1,LGR4,PRKCD,PAK1,NR0B2,PSMA5,CAMK2G,IDH1,ABL1,IRF3,GSN…
GO:BP	regulation of multi-organism process	GO:0043900	1.39317e-45	44.856	774	2567	270	17906	CR1,CD55,FGA,FGB,FGG,MBL2,ISG15,CAV1,SRC,PRKCA,SUMO1,PSMA3,HSPA1A,PSMC5,DDX5,DDX3X,ABCE1,ILF3,HSPA8,UBC,KRAS,NOS2,BANF1,RELA,IFIT1,RBM14,FMR1,STAU1,JAK1,CTDP1,NFKB1,PSMA2,POLR2A,UBE2D3,PKN2,TRIM21,HDAC1,PPP2R1A,TOP2A,DDB1,PSMD12,TRIM27,HRAS,PML,LGR4,PRKCD,IKBKG,PAK1,YTHDC2,PSMA5,PSMA7,PSMB3,ITCH,PSMB9,NFKBIA,IRF3,CREBBP,GSN,ANXA2,APOBEC3G,STXBP1,SYK,APOE,TRAF6,PAK2,PSMA1,PLSCR1,RPS27A,UBB,TBK1,PS…
GO:BP	response to oxygen-containing compound	GO:1901700	1.60925e-45	44.7934	1746	2567	472	17906	CD55,F2R,F7,SERPINE1,BDKRB1,TFPI,THBD,C5AR1,CAV1,SRC,PRKCA,PTK2B,DNM2,NTRK1,DNM1,NME2,FER,GRB2,RANGAP1,GSK3B,MDM2,FLNA,HDAC6,APP,VCP,HSPA5,XRN1,NCSTN,ICAM1,NOS2,TP53,RELA,EGFR,APEX1,ACTC1,ATP6V1A,STK25,UPF1,PKM,SRSF2,NLRP3,NFKB1,ACTR2,NFKB2,ARHGEF2,CALM1,ROCK2,RPS3,STK24,STAT3,ERCC1,RXRB,SHC1,CAPN2,RARA,ABCA1,PRKCD,PRKAA2,CDK1,PAK1,NR0B2,ABL1,ATP6V1B2,BRCA1,NFKBIA,YAP1,IRF3,ADCY7,GSN,CRYAB,BAIAP2…
GO:BP	negative regulation of cellular process	GO:0048523	1.84656e-45	44.7336	4996	2567	1034	17906	CR1,F2,F2R,FGA,FGB,FGG,KNG1,CD46,SERPINC1,SERPINE1,SERPINA5,SERPINA1,PLAT,PLAUR,PLG,PROC,PROS1,BDKRB1,BDKRB2,TFPI,THBD,C3,C4A,C4B,C5AR1,ISG15,CAV1,CLIC4,SRC,EPS15,PRKCA,PTK2B,DNM2,NTRK1,DNM1,NME2,FER,GRB2,PACSIN3,NCK2,UBASH3A,NOSTRIN,SUMO1,CCDC8,RNPS1,GSK3B,HNRNPK,MDM2,PSMA3,CD2BP2,PIN1,GRK5,FLNA,NF2,HDAC6,HSPA1A,APP,SPTBN1,PSMC5,HNRNPA2B1,DDX5,HNRNPA1,YWHAE,DDX3X,HSPA5,ILK,YBX1,ELAVL1,RPS3A,ABCE…
GO:BP	mRNA catabolic process	GO:0006402	2.14532e-45	44.6685	373	2567	170	17906	PRKCA,RNPS1,PSMA3,HSPA1A,PSMC5,DDX5,YBX1,ELAVL1,RPL7A,RPS3A,XRN1,HSPA8,UBC,APEX1,XPO1,FMR1,YBX3,UPF3B,UPF1,RPL24,RPL3,RPL13A,RPL7,RPS9,RPS11,SMG1,PSMA2,ROCK2,PPP2R1A,RPS3,EXOSC10,PSMD12,ETF1,SSB,PRKCD,RPL36,PSMA5,PSMA7,PSMB3,PSMB9,AKT1,PSMA1,EXOSC3,CIRBP,RPL23,RPL11,RPS27A,UBB,PSME2,SERBP1,PSME1,MAPK14,UBA52,VIP,PSMC3,AGO3,MTOR,RPS15A,RPSA,LARP1,EXOSC5,MAPKAPK2,ZC3H12A,PSMB6,FXR1,ROCK1,MYEF2,DCP2…
GO:BP	positive regulation of metabolic process	GO:0009893	3.14453e-45	44.5024	3742	2567	828	17906	CR1,F2,F2R,F3,F12,FGA,FGB,FGG,KLKB1,CD46,SERPINE1,PLAUR,C3,C4BPA,C5AR1,FNTA,CAV1,SRC,EPS15,PRKCA,PTK2B,DNM2,NTRK1,NME2,GRB2,PACSIN3,NCK2,SUMO1,RANBP2,GSK3B,HSP90AA1,HNRNPK,MDM2,HUWE1,PIN1,DDX17,HDAC6,HSPA1A,APP,VCP,PSMC5,HNRNPA2B1,DDX5,HNRNPA1,DDX3X,HSPA5,ILK,YBX1,ELAVL1,ILF3,CSNK2A1,HSPA8,NCSTN,UBC,KRAS,IKZF3,SMURF1,CD81,ICAM1,NOS2,TP53,RELA,EGFR,APEX1,PTGES3,AP2M1,RBM14,ACTC1,MYH9,NUP62,FMR1,YB…
GO:BP	myeloid leukocyte activation	GO:0002274	3.27862e-45	44.4843	657	2567	242	17906	CR1,CD55,SERPINA1,PLAU,PLAUR,C3,C3AR1,C5AR1,CD59,NME2,FER,HSP90AA1,UBR4,EEF1A1,HUWE1,HSPA1A,APP,VCP,DDX3X,HSPA8,NCSTN,PKM,NFKB1,LGALS3,PSMA2,ACTR2,TUBB,DSP,KPNB1,COPB1,MVP,PSMD12,DIAPH1,VCL,S100P,PRKCD,PSMA5,IDH1,GSN,ANXA2,CLU,ATG7,STXBP1,TOM1,SYK,TRAF6,PLSCR1,PGM1,ARHGAP9,CTSG,HMGB1,MAPK1,TLR2,LGALS9,JAK2,MAPK14,SERPINB6,FTL,IMPDH1,VAPA,RAC1,RAP2B,LYN,ADAM10,PSMC3,CCT2,IST1,PLEKHO2,PLAC8,PIGR,BC…
GO:BP	cell activation involved in immune response	GO:0002263	3.43019e-45	44.4647	708	2567	254	17906	CR1,CD55,CD46,SERPINA1,PLAU,PLAUR,C3,C3AR1,C5AR1,CD59,PTK2B,NME2,FER,HSP90AA1,UBR4,EEF1A1,HUWE1,HSPA1A,APP,VCP,DDX3X,HSPA8,NCSTN,CD81,ICAM1,TP53,PKM,THOC1,NLRP3,NFKB1,LGALS3,PSMA2,ACTR2,TUBB,DSP,KPNB1,COPB1,MVP,PSMD12,DIAPH1,STAT3,ERCC1,VCL,S100P,RARA,PRKCD,PSMA5,IDH1,ABL1,GSN,ANXA2,ATG7,STXBP1,TOM1,SYK,EXOSC3,PGM1,ARHGAP9,CTSG,HMGB1,MAPK1,TLR2,LGALS9,MAPK14,SERPINB6,FTL,SWAP70,CD40,IMPDH1,RIPK2,…
GO:BP	regulation of kinase activity	GO:0043549	3.71475e-45	44.4301	911	2567	300	17906	F2,F2R,C5AR1,CAV1,SRC,PTK2B,NTRK1,NCK2,RANBP2,HSP90AA1,EEF1A1,NF2,APP,DDX3X,ILK,UBC,KRAS,CD81,EGFR,NUP62,STK25,STK38,MARK2,PAK4,NF1,CALM1,CARD10,PLK1,PPP2R1A,MVP,RPS3,OXSR1,STK24,MRE11,MAP2K7,SHC1,TRIM27,HRAS,PRKCD,TAOK1,IKBKG,MAP2K2,CDK1,DAXX,PAK1,MAP2K3,VAV2,GADD45G,ABL1,ADCY7,CLU,PTK2,SYK,APOE,TRAF6,FGFR2,NEDD9,AKT1,PAK2,MAP3K11,CCNL1,CDKN2D,CCND3,TRIB2,RPS27A,CASP3,UBB,STK11,MOB1B,MAPK10,TARB…
GO:BP	regulation of programmed cell death	GO:0043067	4.10853e-45	44.3863	1633	2567	449	17906	F2R,F3,FGA,FGB,FGG,KNG1,SERPINE1,PLAUR,PROC,BDKRB2,C5AR1,CAV1,SRC,PRKCA,PTK2B,DNM2,NTRK1,NME2,NCK2,RNPS1,GSK3B,HNRNPK,MDM2,PIN1,GRK5,FLNA,NF2,HDAC6,HSPA1A,VCP,PSMC5,YWHAE,DDX3X,HSPA5,ILK,RPS3A,RBM25,CSNK2A1,CSNK2A2,NCSTN,UBC,KRAS,IKZF3,ICAM1,TP53,IFIT2,RELA,EGFR,APEX1,ACTC1,NUP62,YBX3,NLRP3,NFKB1,PNMA1,ENO1,LGALS3,EGLN3,HIP1R,KRT18,PAK4,NF1,ARHGEF2,CARD10,PLK1,HDAC1,PPP2R1A,TOP2A,DDB1,RPS3,MRE11,…
GO:BP	regulation of apoptotic process	GO:0042981	6.63315e-45	44.1783	1605	2567	443	17906	F2R,F3,FGA,FGB,FGG,KNG1,SERPINE1,PLAUR,PROC,BDKRB2,C5AR1,CAV1,SRC,PRKCA,PTK2B,DNM2,NTRK1,NME2,NCK2,RNPS1,GSK3B,HNRNPK,MDM2,PIN1,GRK5,FLNA,NF2,HSPA1A,VCP,YWHAE,DDX3X,HSPA5,ILK,RPS3A,RBM25,CSNK2A1,CSNK2A2,NCSTN,UBC,KRAS,IKZF3,ICAM1,TP53,IFIT2,RELA,EGFR,APEX1,ACTC1,NUP62,YBX3,NLRP3,NFKB1,PNMA1,ENO1,LGALS3,EGLN3,HIP1R,KRT18,PAK4,NF1,ARHGEF2,CARD10,PLK1,HDAC1,PPP2R1A,TOP2A,DDB1,RPS3,MRE11,BCLAF1,SHC1,…
GO:BP	granulocyte activation	GO:0036230	8.55073e-45	44.068	505	2567	204	17906	CR1,CD55,SERPINA1,PLAU,PLAUR,C3,C3AR1,C5AR1,CD59,NME2,HSP90AA1,UBR4,EEF1A1,HUWE1,HSPA1A,VCP,DDX3X,HSPA8,NCSTN,PKM,NFKB1,LGALS3,PSMA2,ACTR2,TUBB,DSP,KPNB1,COPB1,MVP,PSMD12,DIAPH1,VCL,S100P,PRKCD,PSMA5,IDH1,GSN,ANXA2,ATG7,TOM1,SYK,PGM1,ARHGAP9,CTSG,HMGB1,MAPK1,TLR2,MAPK14,SERPINB6,FTL,IMPDH1,VAPA,RAC1,RAP2B,ADAM10,PSMC3,CCT2,IST1,PLEKHO2,PLAC8,PIGR,BCR,CYB5R3,RHOA,DBNL,TOLLIP,SNAP23,SNAP29,ROCK1,NE…
GO:BP	regulation of biological process	GO:0050789	9.84871e-45	44.0066	11940	2567	2023	17906	CR1,CR2,CD55,F2,F2R,F3,F7,F10,F11,F12,FGA,FGB,FGG,CFI,KLKB1,KNG1,MBL2,CD46,SERPINC1,SERPINE1,SERPINA5,SERPINA1,PLAT,PLAU,PLAUR,PLG,PROC,PROS1,BDKRB1,BDKRB2,CFB,TFPI,THBD,C3,C3AR1,C4A,C4B,C4BPA,C5AR1,C9,CD59,FNTA,PPP1CC,ISG15,CAV1,CLIC4,SRC,EPS15,PRKCA,PTK2B,DNM2,NTRK1,DNM1,NME2,FER,GRB2,DNMBP,PACSIN3,NCK2,UBASH3A,NOSTRIN,SUMO1,CCDC8,RANGAP1,RANBP2,RNPS1,GSK3B,HSP90AA1,SART1,HNRNPK,EEF1A1,MDM2,HUW…
GO:BP	regulation of protein phosphorylation	GO:0001932	1.52358e-44	43.8171	1493	2567	420	17906	F2,F2R,FGA,FGB,FGG,PLAUR,BDKRB1,BDKRB2,C3,C5AR1,CAV1,SRC,PRKCA,PTK2B,NTRK1,FER,GRB2,NCK2,HSP90AA1,PIN1,NF2,HDAC6,APP,DDX3X,ILK,UBC,KRAS,CD81,ICAM1,TP53,EGFR,NUP62,FMR1,STK25,STK38,TWF1,MARK2,PAK4,NF1,ARHGEF2,CALM1,CARD10,PLK1,ROCK2,PPP2R1A,MVP,RPS3,OXSR1,STK24,STAT3,MRE11,RPS6KA4,MAP2K7,SHC1,TRIM27,HRAS,PML,PRKCD,OCLN,TAOK1,IKBKG,MAP2K2,CDK1,DAXX,PAK1,MAP2K3,GADD45G,ABL1,ITCH,ADCY7,ANXA2,CLU,PTK2…
GO:BP	regulated exocytosis	GO:0045055	2.4733e-44	43.6067	793	2567	272	17906	CR1,CD55,F5,F8,FGA,FGB,FGG,KNG1,SERPINE1,SERPINA1,PLAU,PLAUR,PLG,PROS1,C3,C3AR1,C5AR1,CD59,NME2,FER,GSK3B,HSP90AA1,UBR4,EEF1A1,HUWE1,FLNA,HSPA1A,APP,VCP,DDX3X,HSPA8,NCSTN,MYH9,FMR1,PKM,NFKB1,LGALS3,PSMA2,ACTR2,TUBB,DSP,CALM1,KPNB1,COPB1,MVP,PSMD12,DIAPH1,VCL,S100P,PRKCD,PSMA5,IDH1,GSN,ANXA2,CLU,ATG7,STXBP1,TOM1,SYK,SDF4,ALB,ANXA5,PGM1,ARHGAP9,CTSG,HMGB1,MAPK1,TLR2,LGALS9,MAPK14,SERPINB6,FTL,IMPDH…
GO:BP	viral life cycle	GO:0019058	4.55641e-44	43.3414	333	2567	157	17906	CR1,CR2,CD55,CD46,ISG15,CAV1,EPS15,RANBP2,HSPA1A,VCP,DDX5,DDX3X,ILF3,HSPA8,UBC,CD81,ICAM1,BANF1,IFIT1,EGFR,XPO1,KPNA1,NUP62,FMR1,STAU1,RAN,PKN2,TRIM21,KPNB1,ROCK2,TOP2A,DDB1,TRIM27,PML,SCARB2,CDK1,YTHDC2,ITCH,NPC1,GSN,ANXA2,APOBEC3G,APOE,PLSCR1,RPS27A,UBB,TARBP2,SIVA1,CXCR4,LGALS9,ACE2,UBA52,EIF2AK2,NUP210,VAPA,CD4,CLEC4M,IST1,CDC42,CCR5,RPSA,VAPB,LARP1,RAD23A,PPIH,TRIM10,GRK2,TRIM11,ITGB1,NEDD4L…
GO:BP	leukocyte activation	GO:0045321	4.74545e-44	43.3237	1305	2567	381	17906	CR1,CR2,CD55,CD46,SERPINA1,PLAU,PLAUR,C3,C3AR1,C5AR1,CD59,CAV1,SRC,PTK2B,NTRK1,NME2,FER,GRB2,NCK2,HSP90AA1,SART1,UBR4,EEF1A1,HUWE1,HSPA1A,APP,VCP,DDX3X,HSPA8,NCSTN,IKZF3,CD81,ICAM1,TP53,MYH9,PKM,THOC1,NLRP3,NFKB1,LGALS3,PSMA2,ACTR2,TUBB,DSP,KPNB1,COPB1,MVP,RPS3,PSMD12,DIAPH1,STAT3,ERCC1,VCL,S100P,RARA,NEDD4,PRKCD,AP3B1,SMAD3,PAK1,PSMA5,IDH1,ABL1,ITCH,HLA-A,GSN,ANXA2,CLU,ATG7,STXBP1,TOM1,SYK,TRAF6…
GO:BP	leukocyte activation involved in immune response	GO:0002366	4.81744e-44	43.3172	704	2567	251	17906	CR1,CD55,CD46,SERPINA1,PLAU,PLAUR,C3,C3AR1,C5AR1,CD59,PTK2B,NME2,FER,HSP90AA1,UBR4,EEF1A1,HUWE1,HSPA1A,VCP,DDX3X,HSPA8,NCSTN,CD81,ICAM1,TP53,PKM,THOC1,NLRP3,NFKB1,LGALS3,PSMA2,ACTR2,TUBB,DSP,KPNB1,COPB1,MVP,PSMD12,DIAPH1,STAT3,ERCC1,VCL,S100P,RARA,PRKCD,PSMA5,IDH1,ABL1,GSN,ANXA2,ATG7,STXBP1,TOM1,SYK,EXOSC3,PGM1,ARHGAP9,CTSG,HMGB1,MAPK1,TLR2,LGALS9,MAPK14,SERPINB6,FTL,SWAP70,CD40,IMPDH1,RIPK2,VAPA…
GO:BP	cellular catabolic process	GO:0044248	8.75211e-44	43.0579	2314	2567	574	17906	PLG,ISG15,CAV1,SRC,PRKCA,PTK2B,PACSIN3,SUMO1,RNPS1,GSK3B,HSP90AA1,UBR4,EEF1A1,MDM2,HUWE1,PSMA3,HDAC6,HSPA1A,APP,VCP,PSMC5,DDX5,HSPA5,YBX1,ELAVL1,RPL7A,RPS3A,XRN1,CSNK2A1,CSNK2A2,HSPA8,UBC,SMURF1,CD81,NOS2,TP53,TRDMT1,APEX1,XPO1,AP2M1,KPNA1,ATP6V1A,FMR1,YBX3,UPF3B,UPF1,RPL24,RPL3,RPL13A,RPL7,RPS9,RPS11,FBXO6,SMG1,CALCOCO2,PSMA2,USP4,UBE2D3,MARK2,TRIM21,CALM1,PLK1,KPNB1,ROCK2,PPP2R1A,DDB1,RPS3,EXOS…
GO:BP	neutrophil degranulation	GO:0043312	9.731e-44	43.0118	484	2567	197	17906	CR1,CD55,SERPINA1,PLAU,PLAUR,C3,C3AR1,C5AR1,CD59,NME2,HSP90AA1,UBR4,EEF1A1,HUWE1,HSPA1A,VCP,DDX3X,HSPA8,NCSTN,PKM,NFKB1,LGALS3,PSMA2,ACTR2,TUBB,DSP,KPNB1,COPB1,MVP,PSMD12,DIAPH1,VCL,S100P,PRKCD,PSMA5,IDH1,GSN,ANXA2,ATG7,TOM1,SYK,PGM1,ARHGAP9,CTSG,HMGB1,MAPK1,TLR2,MAPK14,SERPINB6,FTL,IMPDH1,VAPA,RAC1,RAP2B,ADAM10,PSMC3,CCT2,IST1,PLEKHO2,PLAC8,PIGR,BCR,CYB5R3,RHOA,DBNL,TOLLIP,SNAP23,SNAP29,ROCK1,NE…
GO:BP	macromolecule catabolic process	GO:0009057	1.58103e-43	42.8011	1450	2567	409	17906	PLG,C4BPA,ISG15,CAV1,PRKCA,PTK2B,PACSIN3,SUMO1,RNPS1,GSK3B,HSP90AA1,UBR4,EEF1A1,MDM2,HUWE1,PSMA3,PIN1,FLNA,HDAC6,HSPA1A,VCP,PSMC5,DDX5,HSPA5,YBX1,ELAVL1,RPL7A,RPS3A,XRN1,CSNK2A1,CSNK2A2,HSPA8,UBC,SMURF1,CD81,NOS2,RELA,TRDMT1,EGFR,APEX1,XPO1,AP2M1,KPNA1,FMR1,YBX3,UPF3B,UPF1,RPL24,RPL3,RPL13A,RPL7,RPS9,RPS11,FBXO6,SMG1,PSMA2,USP4,UBE2D3,CALM1,PLK1,KPNB1,ROCK2,PPP2R1A,DDB1,RPS3,EXOSC10,PSMD12,ETF1,N…
GO:BP	positive regulation of transferase activity	GO:0051347	2.2266e-43	42.6524	692	2567	247	17906	F2,F2R,C5AR1,SRC,PTK2B,NTRK1,RANBP2,HSP90AA1,PIN1,HNRNPA2B1,DDX3X,ILK,UBC,KRAS,CD81,EGFR,PTGES3,STK25,MARK2,PAK4,CALM1,CARD10,PLK1,RPS3,OXSR1,STK24,MRE11,MAP2K7,SHC1,HRAS,PRKCD,TAOK1,IKBKG,MAP2K2,CDK1,DAXX,PAK1,MAP2K3,VAV2,GADD45G,ABL1,UBE2L3,ADCY7,CLU,PTK2,SYK,TRAF6,FGFR2,NEDD9,AKT1,PAK2,MAP3K11,CCND3,RPS27A,UBB,STK11,MOB1B,MAPK10,MAPK11,DUSP12,MAPK1,MAPK3,PTEN,CXCR4,SOCS1,PTPN11,JAK2,MAPK14,CD4…
GO:BP	neutrophil activation involved in immune response	GO:0002283	2.99375e-43	42.5238	487	2567	197	17906	CR1,CD55,SERPINA1,PLAU,PLAUR,C3,C3AR1,C5AR1,CD59,NME2,HSP90AA1,UBR4,EEF1A1,HUWE1,HSPA1A,VCP,DDX3X,HSPA8,NCSTN,PKM,NFKB1,LGALS3,PSMA2,ACTR2,TUBB,DSP,KPNB1,COPB1,MVP,PSMD12,DIAPH1,VCL,S100P,PRKCD,PSMA5,IDH1,GSN,ANXA2,ATG7,TOM1,SYK,PGM1,ARHGAP9,CTSG,HMGB1,MAPK1,TLR2,MAPK14,SERPINB6,FTL,IMPDH1,VAPA,RAC1,RAP2B,ADAM10,PSMC3,CCT2,IST1,PLEKHO2,PLAC8,PIGR,BCR,CYB5R3,RHOA,DBNL,TOLLIP,SNAP23,SNAP29,ROCK1,NE…
GO:BP	cellular response to cytokine stimulus	GO:0071345	9.1024e-43	42.0408	1130	2567	342	17906	F3,FGB,FGG,TFPI,ISG15,CAV1,PTK2B,FER,GRB2,SUMO1,GSK3B,HSP90AA1,PSMA3,HSPA1A,PSMC5,HNRNPA2B1,HNRNPF,HSPA5,ILK,YBX1,ABCE1,HSPA8,UBC,KRAS,ICAM1,NOS2,TP53,IFIT2,RELA,IFIT1,YBX3,UPF1,JAK1,RPL3,RPL13A,SRSF7,FASN,NFKB1,PSMA2,ACTR2,KRT18,TRIM21,ARHGEF2,RPS3,OXSR1,PSMD12,STAT3,RPS6KA4,BCLAF1,SHC1,CAPN2,PML,SERPINB2,PRKCD,OCLN,SMAD3,IKBKG,PSMA5,PSMA7,PSMB3,CAMK2G,BRCA1,PSMB9,NFKBIA,IRF3,HLA-A,GSN,ANXA2,CAS…
GO:BP	neutrophil activation	GO:0042119	9.38182e-43	42.0277	498	2567	199	17906	CR1,CD55,SERPINA1,PLAU,PLAUR,C3,C3AR1,C5AR1,CD59,NME2,HSP90AA1,UBR4,EEF1A1,HUWE1,HSPA1A,VCP,DDX3X,HSPA8,NCSTN,PKM,NFKB1,LGALS3,PSMA2,ACTR2,TUBB,DSP,KPNB1,COPB1,MVP,PSMD12,DIAPH1,VCL,S100P,PRKCD,PSMA5,IDH1,GSN,ANXA2,ATG7,TOM1,SYK,PGM1,ARHGAP9,CTSG,HMGB1,MAPK1,TLR2,MAPK14,SERPINB6,FTL,IMPDH1,VAPA,RAC1,RAP2B,ADAM10,PSMC3,CCT2,IST1,PLEKHO2,PLAC8,PIGR,BCR,CYB5R3,RHOA,DBNL,TOLLIP,SNAP23,SNAP29,ROCK1,NE…
GO:BP	neutrophil mediated immunity	GO:0002446	9.38182e-43	42.0277	498	2567	199	17906	CR1,CD55,F2,SERPINA1,PLAU,PLAUR,C3,C3AR1,C5AR1,CD59,NME2,HSP90AA1,UBR4,EEF1A1,HUWE1,HSPA1A,VCP,DDX3X,HSPA8,NCSTN,PKM,NFKB1,LGALS3,PSMA2,ACTR2,TUBB,DSP,KPNB1,COPB1,MVP,PSMD12,DIAPH1,VCL,S100P,PRKCD,PSMA5,IDH1,GSN,ANXA2,ATG7,TOM1,SYK,PGM1,ARHGAP9,CTSG,HMGB1,MAPK1,TLR2,MAPK14,SERPINB6,FTL,IMPDH1,VAPA,RAC1,RAP2B,ADAM10,PSMC3,CCT2,IST1,PLEKHO2,PLAC8,PIGR,BCR,CYB5R3,RHOA,DBNL,TOLLIP,SNAP23,SNAP29,ROCK1…
GO:BP	positive regulation of phosphorus metabolic process	GO:0010562	5.67257e-42	41.2462	1177	2567	350	17906	F2,F2R,FGA,FGB,FGG,PLAUR,C3,C5AR1,CAV1,SRC,PRKCA,PTK2B,NTRK1,RANBP2,HSP90AA1,PIN1,HDAC6,APP,VCP,DDX3X,ILK,UBC,KRAS,CD81,ICAM1,NOS2,TP53,EGFR,PTGES3,FMR1,STK25,ENO1,MARK2,PAK4,ARHGEF2,SYMPK,CALM1,CARD10,PLK1,ROCK2,RPS3,OXSR1,STK24,STAT3,MRE11,RPS6KA4,MAP2K7,SHC1,CAPN2,HRAS,PRKCD,PRKAA2,TAOK1,SMAD3,IKBKG,MAP2K2,CDK1,DAXX,PAK1,MAP2K3,VAV2,GADD45G,ABL1,ADCY7,ANXA2,CLU,PTK2,SYK,APOE,NOS3,TRAF6,FGFR2,N…
GO:BP	positive regulation of phosphate metabolic process	GO:0045937	5.67257e-42	41.2462	1177	2567	350	17906	F2,F2R,FGA,FGB,FGG,PLAUR,C3,C5AR1,CAV1,SRC,PRKCA,PTK2B,NTRK1,RANBP2,HSP90AA1,PIN1,HDAC6,APP,VCP,DDX3X,ILK,UBC,KRAS,CD81,ICAM1,NOS2,TP53,EGFR,PTGES3,FMR1,STK25,ENO1,MARK2,PAK4,ARHGEF2,SYMPK,CALM1,CARD10,PLK1,ROCK2,RPS3,OXSR1,STK24,STAT3,MRE11,RPS6KA4,MAP2K7,SHC1,CAPN2,HRAS,PRKCD,PRKAA2,TAOK1,SMAD3,IKBKG,MAP2K2,CDK1,DAXX,PAK1,MAP2K3,VAV2,GADD45G,ABL1,ADCY7,ANXA2,CLU,PTK2,SYK,APOE,NOS3,TRAF6,FGFR2,N…
GO:BP	positive regulation of cellular metabolic process	GO:0031325	6.12038e-42	41.2132	3415	2567	762	17906	CR1,F2,F2R,F3,F12,FGA,FGB,FGG,KLKB1,SERPINE1,PLAUR,C3,C5AR1,FNTA,CAV1,SRC,EPS15,PRKCA,PTK2B,DNM2,NTRK1,NME2,GRB2,PACSIN3,NCK2,SUMO1,RANBP2,GSK3B,HSP90AA1,HNRNPK,MDM2,HUWE1,PIN1,DDX17,HDAC6,HSPA1A,APP,VCP,PSMC5,HNRNPA2B1,DDX5,HNRNPA1,DDX3X,HSPA5,ILK,YBX1,ELAVL1,ILF3,HSPA8,NCSTN,UBC,KRAS,IKZF3,SMURF1,CD81,ICAM1,NOS2,TP53,RELA,EGFR,APEX1,PTGES3,AP2M1,RBM14,MYH9,NUP62,FMR1,YBX3,RBM22,STK25,UPF3B,RAN,…
GO:BP	organelle organization	GO:0006996	8.32606e-42	41.0796	3966	2567	854	17906	F2R,F5,F8,SERPINA1,PLAUR,CD59,CAV1,CLIC4,SRC,EPS15,PRKCA,PTK2B,DNM2,DNM1,FER,GRB2,PACSIN3,NCK2,SUMO1,CCDC8,GSK3B,HSP90AA1,HUWE1,PIN1,UBL5,GOLM1,FLNA,NF2,HDAC6,HSPA1A,ACIN1,VCP,SPTBN1,PLEC,HNRNPA2B1,HNRNPA1,YWHAE,DDX3X,ILK,XRN1,CSNK2A2,UBC,KRAS,SMURF1,ICAM1,NOS2,TP53,BANF1,IFIT2,RELA,APEX1,PTGES3,XPO1,AP2M1,RBM14,ACTC1,MYH9,NUP62,ATP6V1A,KRT19,FMR1,STK25,RAN,UPF1,RPL24,RPL3,KRT5,SMG1,CALCOCO2,CTDP…
GO:BP	positive regulation of phosphorylation	GO:0042327	8.99051e-42	41.0462	1107	2567	335	17906	F2,F2R,FGA,FGB,FGG,PLAUR,C3,C5AR1,CAV1,SRC,PRKCA,PTK2B,NTRK1,RANBP2,HSP90AA1,PIN1,HDAC6,APP,VCP,DDX3X,ILK,UBC,KRAS,CD81,ICAM1,TP53,EGFR,PTGES3,FMR1,STK25,MARK2,PAK4,ARHGEF2,CALM1,CARD10,PLK1,ROCK2,RPS3,OXSR1,STK24,STAT3,MRE11,RPS6KA4,MAP2K7,SHC1,HRAS,PRKCD,PRKAA2,TAOK1,IKBKG,MAP2K2,CDK1,DAXX,PAK1,MAP2K3,VAV2,GADD45G,ABL1,ADCY7,ANXA2,CLU,PTK2,SYK,APOE,TRAF6,FGFR2,NEDD9,ODAM,AKT1,PAK2,MAP3K11,DAB2,…
GO:BP	cytoskeleton organization	GO:0007010	9.03946e-42	41.0439	1371	2567	389	17906	CLIC4,SRC,PTK2B,FER,GRB2,PACSIN3,NCK2,CCDC8,GSK3B,FLNA,NF2,HDAC6,HSPA1A,VCP,SPTBN1,PLEC,ILK,KRAS,ICAM1,XPO1,RBM14,ACTC1,MYH9,NUP62,KRT19,RAN,KRT5,ACTR2,HIP1R,TWF1,PARVA,PARVB,MARK2,KRT18,PAK4,NF1,TUBB,CLASP1,DSP,ARHGEF2,CALM1,NUMA1,PLK1,DCTN2,KPNB1,ENAH,CKAP5,ROCK2,HOOK1,PPP2R1A,PSTPIP2,RPS3,DIAPH1,DOCK5,TUBA1C,SHC1,TRIM27,AMOTL2,TACC1,CAPN2,HRAS,PRKCD,VASP,OCLN,PRKAA2,TUBB3,TAOK1,SMAD3,CDK1,LZTS…
GO:BP	RNA catabolic process	GO:0006401	1.62718e-41	40.7886	416	2567	176	17906	PRKCA,RNPS1,PSMA3,HSPA1A,PSMC5,DDX5,YBX1,ELAVL1,RPL7A,RPS3A,XRN1,HSPA8,UBC,TRDMT1,APEX1,XPO1,FMR1,YBX3,UPF3B,UPF1,RPL24,RPL3,RPL13A,RPL7,RPS9,RPS11,SMG1,PSMA2,ROCK2,PPP2R1A,RPS3,EXOSC10,PSMD12,ETF1,SSB,PRKCD,RPL36,PSMA5,PSMA7,PSMB3,PSMB9,AKT1,PSMA1,EXOSC3,CIRBP,RPL23,RPL11,RPS27A,UBB,PSME2,SERBP1,PSME1,MAPK14,UBA52,VIP,PSMC3,AGO3,MTOR,RPS15A,RPSA,LARP1,DKC1,EXOSC5,MAPKAPK2,ZC3H12A,PSMB6,FXR1,ROCK…
GO:BP	positive regulation of kinase activity	GO:0033674	6.58096e-41	40.1817	613	2567	224	17906	F2,F2R,C5AR1,SRC,PTK2B,NTRK1,RANBP2,HSP90AA1,DDX3X,ILK,UBC,KRAS,CD81,EGFR,STK25,MARK2,PAK4,CALM1,CARD10,RPS3,OXSR1,STK24,MRE11,MAP2K7,SHC1,HRAS,PRKCD,TAOK1,IKBKG,MAP2K2,CDK1,DAXX,PAK1,MAP2K3,VAV2,GADD45G,ABL1,ADCY7,CLU,PTK2,SYK,TRAF6,FGFR2,NEDD9,AKT1,PAK2,MAP3K11,CCND3,RPS27A,UBB,STK11,MOB1B,MAPK10,MAPK11,DUSP12,MAPK1,MAPK3,CXCR4,SOCS1,PTPN11,JAK2,MAPK14,CD40,MAP2K1,GADD45A,CCND1,UBA52,RIPK2,EIF2…
GO:BP	response to abiotic stimulus	GO:0009628	7.44378e-41	40.1282	1248	2567	362	17906	F7,PLAT,PLAU,BDKRB1,BDKRB2,THBD,FNTA,PPP1CC,CAV1,SRC,PTK2B,DNM2,NTRK1,GRB2,SUMO1,RANBP2,GSK3B,HSP90AA1,MDM2,PSMA3,PIN1,HSPA1A,APP,VCP,PSMC5,SLU7,YWHAE,DDX3X,HSPA5,HSPA8,UBC,KRAS,ICAM1,NOS2,TP53,RELA,EGFR,PTGES3,NUP62,ATP6V1A,FMR1,YBX3,PKM,NFKB1,ENO1,PSMA2,EGLN3,NF1,ARHGEF2,CALM1,ROCK2,DDB1,OXSR1,PSMD12,MAP2K7,ERCC1,INTS3,CAPN2,HRAS,PML,NEDD4,SMAD3,DAXX,PAK1,PSMA5,PSMA7,PSMB3,CAMK2G,BRCA1,PSMB9,NF…
GO:BP	response to biotic stimulus	GO:0009607	1.24819e-40	39.9037	1583	2567	428	17906	CR1,CR2,CD55,F2,F2R,F12,FGA,FGB,FGG,CFI,MBL2,CD46,SERPINE1,BDKRB1,CFB,TFPI,THBD,C3,C4A,C4B,C4BPA,C5AR1,C9,ISG15,CAV1,SRC,PRKCA,FER,SUMO1,GSK3B,PSMA3,DDX17,FLNA,HSPA1A,APP,PSMC5,DDX3X,HSPA5,ABCE1,ILF3,UBC,KRAS,IKZF3,ICAM1,NOS2,TP53,BANF1,IFIT2,RELA,IFIT1,RBM14,FMR1,UPF1,JAK1,RPL13A,CALCOCO2,NLRP3,NFKB1,ENO1,LGALS3,PSMA2,UBE2D3,ACTR2,TRIM21,TUBB,NFKB2,ARHGEF2,PSMD12,SHC1,STAB1,TRIM27,CAPN2,HRAS,RAR…
GO:BP	response to nitrogen compound	GO:1901698	1.38381e-40	39.8589	1168	2567	345	17906	F7,THBD,C5AR1,CAV1,SRC,PTK2B,DNM2,DNM1,NME2,FER,GRB2,RANGAP1,RANBP2,GSK3B,MDM2,FLNA,APP,VCP,HSPA5,XRN1,NCSTN,CD81,ICAM1,TP53,RELA,IFIT1,TRDMT1,EGFR,APEX1,ATP6V1A,FMR1,PKM,FBXO6,NLRP3,NFKB1,ACTR2,ARHGEF2,CALM1,ROCK2,DIAPH1,STAT3,SHC1,CAPN2,ABCA1,PRKCD,CDK1,DAXX,PAK1,ABL1,ATP6V1B2,BRCA1,NFKBIA,IRF3,NPC1,ADCY7,GSN,BAIAP2,CASP4,PTK2,ATF4,ATG7,SYK,APOE,PCK1,ASS1,RPS6KB1,AKT1,ANXA5,CCND3,RPL23,CASP3,RR…
GO:BP	cellular macromolecule catabolic process	GO:0044265	2.09751e-40	39.6783	1209	2567	353	17906	PLG,ISG15,CAV1,PRKCA,PTK2B,SUMO1,RNPS1,GSK3B,HSP90AA1,UBR4,MDM2,HUWE1,PSMA3,HDAC6,HSPA1A,VCP,PSMC5,DDX5,HSPA5,YBX1,ELAVL1,RPL7A,RPS3A,XRN1,CSNK2A1,CSNK2A2,HSPA8,UBC,SMURF1,CD81,TRDMT1,APEX1,XPO1,AP2M1,KPNA1,FMR1,YBX3,UPF3B,UPF1,RPL24,RPL3,RPL13A,RPL7,RPS9,RPS11,FBXO6,SMG1,PSMA2,USP4,UBE2D3,PLK1,KPNB1,ROCK2,PPP2R1A,DDB1,RPS3,EXOSC10,PSMD12,ETF1,SSB,CAPN2,PML,NEDD4,PRKCD,CDK1,RPL36,PSMA5,PSMA7,PSMB…
GO:BP	response to organonitrogen compound	GO:0010243	3.09436e-40	39.5094	1085	2567	327	17906	F7,THBD,C5AR1,CAV1,SRC,PTK2B,DNM2,DNM1,NME2,FER,GRB2,RANGAP1,RANBP2,GSK3B,MDM2,FLNA,APP,VCP,HSPA5,XRN1,NCSTN,CD81,ICAM1,TP53,RELA,TRDMT1,EGFR,APEX1,ATP6V1A,PKM,FBXO6,NLRP3,NFKB1,ACTR2,ARHGEF2,CALM1,ROCK2,DIAPH1,STAT3,SHC1,CAPN2,ABCA1,PRKCD,CDK1,PAK1,ABL1,ATP6V1B2,BRCA1,NFKBIA,NPC1,ADCY7,GSN,BAIAP2,CASP4,PTK2,ATF4,ATG7,SYK,APOE,PCK1,ASS1,RPS6KB1,AKT1,ANXA5,CCND3,RPL23,CASP3,RRAGB,EIF2B5,MAPK13,SYV…
GO:BP	regulation of protein kinase activity	GO:0045859	3.50137e-40	39.4558	802	2567	266	17906	F2R,C5AR1,CAV1,SRC,PTK2B,NTRK1,NCK2,HSP90AA1,NF2,APP,DDX3X,ILK,UBC,KRAS,CD81,EGFR,NUP62,STK25,STK38,MARK2,PAK4,NF1,CALM1,CARD10,PLK1,PPP2R1A,MVP,RPS3,OXSR1,STK24,MAP2K7,SHC1,TRIM27,HRAS,PRKCD,TAOK1,IKBKG,MAP2K2,CDK1,DAXX,PAK1,MAP2K3,GADD45G,ABL1,ADCY7,CLU,PTK2,SYK,APOE,TRAF6,NEDD9,AKT1,PAK2,MAP3K11,CCNL1,CDKN2D,CCND3,TRIB2,RPS27A,CASP3,UBB,STK11,MAPK10,TARBP2,MAPK11,MAPK1,MAPK3,PTEN,CXCR4,SOCS1,P…
GO:BP	response to other organism	GO:0051707	1.52616e-39	38.8164	1551	2567	419	17906	CR1,CR2,CD55,F2,F2R,F12,FGA,FGB,FGG,CFI,MBL2,CD46,SERPINE1,BDKRB1,CFB,TFPI,THBD,C3,C4A,C4B,C4BPA,C5AR1,C9,ISG15,CAV1,SRC,PRKCA,FER,SUMO1,PSMA3,DDX17,FLNA,HSPA1A,APP,PSMC5,DDX3X,ABCE1,ILF3,UBC,KRAS,IKZF3,ICAM1,NOS2,TP53,BANF1,IFIT2,RELA,IFIT1,RBM14,FMR1,UPF1,JAK1,RPL13A,CALCOCO2,NLRP3,NFKB1,ENO1,LGALS3,PSMA2,UBE2D3,ACTR2,TRIM21,TUBB,NFKB2,ARHGEF2,PSMD12,SHC1,STAB1,TRIM27,CAPN2,HRAS,RARA,PML,ABCA1,…
GO:BP	response to external biotic stimulus	GO:0043207	2.16315e-39	38.6649	1553	2567	419	17906	CR1,CR2,CD55,F2,F2R,F12,FGA,FGB,FGG,CFI,MBL2,CD46,SERPINE1,BDKRB1,CFB,TFPI,THBD,C3,C4A,C4B,C4BPA,C5AR1,C9,ISG15,CAV1,SRC,PRKCA,FER,SUMO1,PSMA3,DDX17,FLNA,HSPA1A,APP,PSMC5,DDX3X,ABCE1,ILF3,UBC,KRAS,IKZF3,ICAM1,NOS2,TP53,BANF1,IFIT2,RELA,IFIT1,RBM14,FMR1,UPF1,JAK1,RPL13A,CALCOCO2,NLRP3,NFKB1,ENO1,LGALS3,PSMA2,UBE2D3,ACTR2,TRIM21,TUBB,NFKB2,ARHGEF2,PSMD12,SHC1,STAB1,TRIM27,CAPN2,HRAS,RARA,PML,ABCA1,…
GO:BP	cell cycle	GO:0007049	2.29724e-39	38.6388	1905	2567	486	17906	PPP1CC,SRC,PRKCA,DNM2,CCDC8,HSP90AA1,MDM2,PSMA3,PIN1,GRK5,FLNA,NF2,HSPA1A,APP,VCP,SPTBN1,PSMC5,YWHAE,DDX3X,ILK,CSNK2A1,CSNK2A2,HSPA8,TP53,BANF1,EGFR,APEX1,XPO1,RBM14,MYH9,NUP62,STK25,RAN,UPF1,FBXO6,SRSF2,THOC1,CTDP1,PSMA2,ACTR2,KRT18,PAK4,PKN2,TRIM21,TUBB,CLASP1,ARHGEF2,CALM1,NUMA1,PLK1,DCTN2,KPNB1,CKAP5,ROCK2,PPP2R1A,TOP2A,DDB1,RPS3,OXSR1,PSMD12,STK24,STAT3,KHDRBS1,MRE11,MAP2K7,ERCC1,INTS3,TUBA1…
GO:BP	positive regulation of macromolecule metabolic process	GO:0010604	2.35991e-39	38.6271	3442	2567	758	17906	CR1,F2,F2R,F3,F12,FGA,FGB,FGG,KLKB1,CD46,SERPINE1,PLAUR,C3,C4BPA,C5AR1,FNTA,CAV1,SRC,EPS15,PRKCA,PTK2B,DNM2,NTRK1,NME2,PACSIN3,NCK2,SUMO1,GSK3B,HSP90AA1,HNRNPK,MDM2,HUWE1,PIN1,DDX17,HDAC6,HSPA1A,APP,VCP,PSMC5,HNRNPA2B1,DDX5,HNRNPA1,DDX3X,HSPA5,ILK,YBX1,ELAVL1,ILF3,CSNK2A1,HSPA8,NCSTN,UBC,KRAS,IKZF3,SMURF1,CD81,ICAM1,TP53,RELA,EGFR,APEX1,PTGES3,AP2M1,RBM14,ACTC1,MYH9,NUP62,FMR1,YBX3,RBM22,STK25,UP…
GO:BP	positive regulation of multicellular organismal process	GO:0051240	2.81898e-39	38.5499	1853	2567	476	17906	F2,F2R,F3,F7,F12,FGA,FGB,FGG,CD46,SERPINE1,PLG,THBD,C3,C3AR1,C5AR1,PPP1CC,ISG15,CAV1,SRC,PRKCA,PTK2B,NTRK1,NME2,SART1,PIN1,FLNA,HDAC6,HSPA1A,APP,ACIN1,SPTBN1,DDX3X,HSPA5,ILK,SMURF1,CD81,ICAM1,RELA,EGFR,FMR1,YBX3,STK25,PKM,JAK1,NLRP3,NFKB1,ENO1,ACTR2,TWF1,MARK2,PAK4,CLASP1,NFKB2,ARHGEF2,NUMA1,ROCK2,HDAC1,RPS3,STAT3,MRE11,DOCK5,DDX39B,HRAS,SRRT,RARA,PLXNA2,SCARB2,ABCA1,LGR4,AP3B1,SMAD3,CDK1,PAK1,MA…
GO:BP	regulation of transport	GO:0051049	4.61119e-39	38.3362	1947	2567	493	17906	F2,F2R,FGA,FGB,FGG,MBL2,SERPINE1,BDKRB1,C3,C4A,C4B,C4BPA,PPP1CC,CAV1,CLIC4,SRC,PRKCA,PTK2B,DNM2,DNM1,FER,PACSIN3,SUMO1,RANGAP1,GSK3B,HNRNPK,MDM2,HUWE1,XPO5,UBL5,FLNA,HSPA1A,APP,SPTBN1,YWHAE,CSNK2A2,HSPA8,CD81,ICAM1,NOS2,TP53,EGFR,XPO1,AP2M1,NUP62,FMR1,RBM22,RAN,NLRP3,NFKB1,LGALS3,UBE2D3,HIP1R,NF1,CLASP1,CALM1,NUMA1,OXSR1,DIAPH1,KHDRBS1,NSF,TRIM27,HRAS,PML,NEDD4,ABCA1,LGR4,PRKCD,OCLN,SMAD3,MAP2K2,…
GO:BP	positive regulation of cellular component organization	GO:0051130	1.44317e-38	37.8407	1245	2567	356	17906	FGA,FGB,FGG,SERPINE1,PLAUR,C3,CAV1,SRC,PTK2B,DNM2,NTRK1,DNM1,NME2,FER,GRB2,NCK2,SUMO1,GSK3B,HSP90AA1,HNRNPK,HUWE1,UBL5,FLNA,NF2,HDAC6,HSPA1A,APP,VCP,PSMC5,HNRNPA2B1,HNRNPA1,YWHAE,DDX3X,HSPA5,ILK,CSNK2A2,SMURF1,ICAM1,TP53,AP2M1,NUP62,FMR1,STK25,CALCOCO2,LGALS3,UBE2D3,ACTR2,HIP1R,TWF1,MARK2,CLASP1,NUMA1,CKAP5,ROCK2,DDB1,RPS3,MRE11,RPS6KA4,MAP2K7,DOCK5,ERCC1,TRIM27,CAPN2,HRAS,PML,PLXNA2,PIP4K2A,SCAR…
GO:BP	response to endogenous stimulus	GO:0009719	1.62002e-38	37.7905	1758	2567	456	17906	F7,FGB,TFPI,FNTA,CAV1,SRC,PTK2B,DNM2,NTRK1,NME2,FER,GRB2,RANGAP1,GSK3B,EEF1A1,MDM2,PIN1,DDX17,FLNA,HDAC6,HSPA1A,APP,DDX5,HNRNPA1,HNRNPF,HSPA5,ILK,XRN1,NCSTN,UBC,KRAS,SMURF1,CD81,ICAM1,NOS2,TP53,RELA,EGFR,APEX1,PTGES3,RBM14,NUP62,ATP6V1A,RAN,PKM,NLRP3,NFKB1,POLR2A,UBE2D3,ACTR2,ARHGEF2,CALM1,NUMA1,ROCK2,HDAC1,DIAPH1,STAT3,RXRB,SHC1,RBFOX2,CAPN2,RARA,PML,NEDD4,ABCA1,LGR4,PRKCD,PRKAA2,SMAD3,DAXX,PAK1…
GO:BP	regulation of intracellular signal transduction	GO:1902531	1.94239e-38	37.7117	1876	2567	478	17906	F2,F2R,F3,F7,F10,FGA,FGB,FGG,PLAUR,BDKRB2,C5AR1,CAV1,SRC,PRKCA,PTK2B,DNM2,NTRK1,GRB2,DNMBP,NCK2,GSK3B,HSP90AA1,HNRNPK,MDM2,PIN1,FLNA,NF2,HSPA1A,APP,DDX5,DDX3X,ILK,CSNK2A1,CSNK2A2,UBC,KRAS,CD81,ICAM1,TP53,RELA,EGFR,NUP62,YBX3,STK25,STK38,NLRP3,ENO1,NF1,ARHGEF2,CALM1,CARD10,CHERP,ROCK2,HDAC1,PPP2R1A,RPS3,MRE11,MAP2K7,BCLAF1,SHC1,HRAS,PML,NEDD4,PIP4K2A,ABCA1,PRKCD,PRKAA2,TAOK1,IKBKG,MAP2K2,CDK1,DAXX…
GO:BP	protein-containing complex subunit organization	GO:0043933	3.57145e-38	37.4472	2047	2567	509	17906	F5,F8,FGA,FGB,FGG,SERPINA1,C9,CD59,CAV1,SRC,EPS15,PTK2B,FER,GRB2,CLINT1,NCK2,SUMO1,GSK3B,HSP90AA1,SART1,SNRPB,MDM2,CD2BP2,HDAC6,HSPA1A,VCP,SPTBN1,PSMC5,SLU7,DDX3X,HSPA5,ELAVL1,ABCE1,SRPK3,HSPA8,UBC,ICAM1,CLNS1A,TP53,PTGES3,EIF5,AP2M1,UPF1,PKM,RPL24,RPL3,RPL13A,YTHDC1,CALCOCO2,NLRP3,LGALS3,USP4,ACTR2,HIP1R,TWF1,TRIM21,CLASP1,ARHGEF2,CARD10,NUMA1,NACC1,CKAP5,HDAC1,PPP2R1A,SEC24C,DDB1,RPS3,EIF3G,EIF…
GO:BP	establishment of protein localization to organelle	GO:0072594	4.024e-38	37.3953	579	2567	211	17906	EPS15,DNM2,DNM1,RANBP2,HSP90AA1,HUWE1,UBL5,FLNA,YWHAE,HSPA5,ELAVL1,RPL7A,RPS3A,CSNK2A2,HSPA8,UBC,SMURF1,NOS2,TP53,AP2M1,KPNA1,NUP62,RBM22,RAN,RPL24,RPL3,RPL13A,RPL7,RPS9,RPS11,UBE2D3,NF1,CALM1,KPNB1,RPS3,CSE1L,STAT3,SRP54,PML,NEDD4,SCARB2,PRKCD,AP3B1,SMAD3,CDK1,RPL36,IDH1,NFKBIA,UBE2L3,CLU,MAPK8,SYK,AKT1,RPL23,RPL11,RPS27A,UBB,SAE1,MAPK1,CDH1,JAK2,MAPK14,TP63,UBA52,CCT2,HDAC3,RPS15A,RPSA,DKC1,LAR…
GO:BP	protein-containing complex assembly	GO:0065003	4.73873e-38	37.3243	1770	2567	457	17906	F5,F8,FGA,FGB,FGG,SERPINA1,C9,CD59,SRC,EPS15,PTK2B,FER,GRB2,CLINT1,NCK2,SUMO1,GSK3B,HSP90AA1,SART1,SNRPB,MDM2,CD2BP2,HDAC6,HSPA1A,VCP,SPTBN1,PSMC5,SLU7,DDX3X,HSPA5,ELAVL1,SRPK3,HSPA8,UBC,ICAM1,CLNS1A,TP53,PTGES3,EIF5,AP2M1,PKM,RPL24,RPL3,RPL13A,YTHDC1,NLRP3,LGALS3,USP4,ACTR2,HIP1R,TWF1,TRIM21,CLASP1,ARHGEF2,CARD10,NUMA1,NACC1,CKAP5,HDAC1,PPP2R1A,SEC24C,DDB1,RPS3,EIF3G,EIF2S2,EIF2S3,DIAPH1,KHDRBS1…
GO:BP	positive regulation of transport	GO:0051050	4.86315e-38	37.3131	1008	2567	306	17906	F2,F2R,FGA,FGB,FGG,MBL2,SERPINE1,BDKRB1,C3,C4A,C4B,CAV1,SRC,DNM2,DNM1,SUMO1,GSK3B,HNRNPK,MDM2,HUWE1,UBL5,FLNA,SPTBN1,YWHAE,CSNK2A2,CD81,TP53,EGFR,AP2M1,FMR1,RBM22,RAN,NLRP3,LGALS3,UBE2D3,HIP1R,CLASP1,CALM1,NUMA1,KHDRBS1,HRAS,NEDD4,ABCA1,PRKCD,OCLN,SMAD3,CDK1,PAK1,CPSF6,NR0B2,ABL1,NFKBIA,IRF3,UBE2L3,ANXA2,CLU,ATF4,MAPK8,STXBP1,SYK,APOE,AKT1,DAB2,MAPK11,ACSL4,ISL1,SAE1,CAMK1D,HMGB1,MAPK1,MAPK3,TLR2…
GO:BP	enzyme linked receptor protein signaling pathway	GO:0007167	5.92861e-38	37.227	1076	2567	320	17906	F3,F7,PLAT,PLAUR,BDKRB2,FNTA,CAV1,SRC,EPS15,PRKCA,PTK2B,DNM2,NTRK1,DNM1,FER,GRB2,NCK2,GSK3B,HSP90AA1,PIN1,HSPA1A,APP,SPTBN1,DDX5,HNRNPA1,HNRNPF,HSPA5,ILK,NCSTN,UBC,SMURF1,TP53,RELA,EGFR,AP2M1,RBM14,NUP62,ATP6V1A,POLR2A,UBE2D3,ACTR2,HIP1R,NUMA1,ROCK2,MVP,STAT3,SHC1,RBFOX2,HRAS,PML,NEDD4,PRKCD,SMAD3,PAK1,ARAP1,VAV2,ABL1,ATP6V1B2,CREBBP,BAIAP2,PTK2,SYK,HPGD,FGFR2,NEDD9,RPS6KB1,AKT1,PAK2,DAB2,CCND3,F…
GO:BP	organic substance catabolic process	GO:1901575	8.30161e-38	37.0808	2239	2567	543	17906	PLG,C4BPA,ISG15,CAV1,PRKCA,PTK2B,PACSIN3,SUMO1,RANBP2,RNPS1,GSK3B,HSP90AA1,UBR4,EEF1A1,MDM2,HUWE1,PSMA3,PIN1,FLNA,HDAC6,HSPA1A,APP,VCP,PSMC5,DDX5,HSPA5,YBX1,ELAVL1,RPL7A,RPS3A,XRN1,CSNK2A1,CSNK2A2,HSPA8,UBC,SMURF1,CD81,NOS2,TP53,RELA,TRDMT1,EGFR,APEX1,XPO1,AP2M1,KPNA1,NUP62,FMR1,YBX3,UPF3B,UPF1,PKM,RPL24,RPL3,RPL13A,RPL7,RPS9,RPS11,FBXO6,SMG1,ENO1,PSMA2,USP4,UBE2D3,CALM1,PLK1,KPNB1,ROCK2,PPP2R1A,…
GO:BP	positive regulation of nitrogen compound metabolic process	GO:0051173	1.50975e-37	36.8211	3248	2567	719	17906	CR1,F2,F2R,F3,F12,FGA,FGB,FGG,KLKB1,SERPINE1,PLAUR,C3,C4BPA,C5AR1,FNTA,CAV1,SRC,PRKCA,PTK2B,DNM2,NTRK1,NME2,PACSIN3,NCK2,SUMO1,GSK3B,HSP90AA1,HNRNPK,MDM2,HUWE1,PIN1,DDX17,HDAC6,HSPA1A,APP,VCP,PSMC5,HNRNPA2B1,DDX5,HNRNPA1,DDX3X,HSPA5,ILK,YBX1,ELAVL1,ILF3,CSNK2A1,HSPA8,NCSTN,UBC,KRAS,IKZF3,SMURF1,CD81,ICAM1,NOS2,TP53,RELA,EGFR,APEX1,PTGES3,RBM14,MYH9,NUP62,FMR1,YBX3,RBM22,STK25,UPF3B,RAN,UPF1,RPS9,…
GO:BP	signal transduction by protein phosphorylation	GO:0023014	2.22839e-37	36.652	958	2567	294	17906	F2R,FGA,FGB,FGG,C5AR1,CAV1,SRC,PRKCA,PTK2B,NTRK1,GRB2,PSMA3,PIN1,NF2,APP,SPTBN1,PSMC5,YWHAE,ILK,UBC,KRAS,CD81,ICAM1,EGFR,NUP62,STK25,JAK1,STK38,NFKB1,PSMA2,PAK4,NF1,CALM1,ROCK2,PPP2R1A,RPS3,OXSR1,PSMD12,STK24,MAP2K7,SHC1,HRAS,PRKCD,TAOK1,IKBKG,MAP2K2,CDK1,DAXX,PAK1,MAP2K3,PSMA5,PSMA7,PSMB3,GADD45G,ABL1,ITCH,PSMB9,CRYAB,PTK2,MAPK8,SYK,APOE,TRAF6,FGFR2,AKT1,PAK2,PSMA1,MAP3K11,MTURN,TRIB2,RPS27A,UBB…
GO:BP	protein localization to membrane	GO:0072657	2.68784e-37	36.5706	641	2567	224	17906	FNTA,CAV1,HSP90AA1,FLNA,SPTBN1,YWHAE,HSPA5,RPL7A,RPS3A,SMURF1,CD81,TP53,EGFR,AP2M1,RPL24,RPL3,RPL13A,RPL7,RPS9,RPS11,LGALS3,KRT18,CALM1,ROCK2,RPS3,SRP54,NSF,HRAS,PAK1,RPL36,NPC1,GSN,ANXA2,MAPK8,STXBP1,APOE,AKT1,DAB2,RPL23,RPL11,RPS27A,GAK,MAPK10,CDH1,TP63,BAG6,UBA52,EZR,IKBKB,PRKCI,FLOT2,ACTN2,ADAM10,PTN,PIGR,NECAB2,RDX,CCDC88A,RPS15A,RPSA,GOPC,CACNA1A,NMT1,BAX,ITGB1,RAPGEF2,ROCK1,TAOK2,PRKCZ,VPS…
GO:BP	defense response	GO:0006952	3.68279e-37	36.4338	1783	2567	457	17906	CR1,CR2,CD55,F2,F2R,F3,F8,F12,FGA,FGB,FGG,CFI,KLKB1,KNG1,MBL2,CD46,SERPINC1,SERPINE1,SERPINA1,PROC,BDKRB1,BDKRB2,CFB,C3,C3AR1,C4A,C4B,C4BPA,C5AR1,C9,ISG15,CAV1,SRC,PTK2B,SUMO1,PSMA3,DDX17,FLNA,HSPA1A,APP,PSMC5,DDX3X,ABCE1,ILF3,UBC,KRAS,CD81,ICAM1,NOS2,TP53,IFIT2,RELA,IFIT1,EGFR,RBM14,JAK1,RPL13A,CALCOCO2,NLRP3,NFKB1,PNMA1,LGALS3,PSMA2,UBE2D3,ACTR2,TRIM21,TUBB,NFKB2,ARHGEF2,PSMD12,STAT3,RPS6KA4,SH…
GO:BP	regulation of metabolic process	GO:0019222	8.62126e-37	36.0644	6982	2567	1307	17906	CR1,F2,F2R,F3,F12,FGA,FGB,FGG,KLKB1,KNG1,CD46,SERPINC1,SERPINE1,SERPINA5,SERPINA1,PLAT,PLAUR,PROS1,BDKRB1,BDKRB2,TFPI,C3,C4A,C4B,C4BPA,C5AR1,FNTA,PPP1CC,ISG15,CAV1,SRC,EPS15,PRKCA,PTK2B,DNM2,NTRK1,NME2,FER,GRB2,PACSIN3,NCK2,NOSTRIN,SUMO1,CCDC8,RANBP2,RNPS1,GSK3B,HSP90AA1,HNRNPK,EEF1A1,MDM2,HUWE1,PSMA3,CD2BP2,PIN1,DDX17,XPO5,GOLM1,FLNA,NF2,HDAC6,HSPA1A,APP,VCP,PSMC5,HNRNPA2B1,DDX5,HNRNPA1,HNRNPF,Y…
GO:BP	positive regulation of multi-organism process	GO:0043902	1.00653e-36	35.9972	539	2567	199	17906	FGA,FGB,FGG,CAV1,SRC,PRKCA,PSMA3,HSPA1A,PSMC5,DDX3X,HSPA8,UBC,KRAS,NOS2,RELA,IFIT1,RBM14,FMR1,STAU1,CTDP1,NFKB1,PSMA2,POLR2A,UBE2D3,PKN2,TRIM21,TOP2A,DDB1,PSMD12,HRAS,LGR4,PRKCD,IKBKG,PAK1,YTHDC2,PSMA5,PSMA7,PSMB3,ITCH,PSMB9,NFKBIA,IRF3,CREBBP,ANXA2,SYK,APOE,TRAF6,PAK2,PSMA1,PLSCR1,RPS27A,UBB,TBK1,PSME2,PSME1,TARBP2,RPS6KA5,HMGB1,MAPK3,TLR2,IKBKE,LGALS9,BIRC3,XIAP,RPS6KA3,UBA52,SMURF2,DDX58,IKBKB…
GO:BP	positive regulation of protein phosphorylation	GO:0001934	2.98481e-36	35.5251	1032	2567	307	17906	F2,F2R,FGA,FGB,FGG,PLAUR,C3,C5AR1,CAV1,SRC,PRKCA,PTK2B,NTRK1,HSP90AA1,PIN1,HDAC6,APP,DDX3X,ILK,UBC,KRAS,CD81,ICAM1,TP53,EGFR,FMR1,STK25,MARK2,PAK4,ARHGEF2,CALM1,CARD10,PLK1,ROCK2,RPS3,OXSR1,STK24,STAT3,MRE11,RPS6KA4,MAP2K7,SHC1,HRAS,PRKCD,TAOK1,IKBKG,MAP2K2,CDK1,DAXX,PAK1,MAP2K3,GADD45G,ABL1,ADCY7,ANXA2,CLU,PTK2,SYK,APOE,TRAF6,FGFR2,NEDD9,ODAM,AKT1,PAK2,MAP3K11,DAB2,CCND3,MTURN,RPS27A,UBB,TBK1,ST…
GO:BP	regulation of protein localization	GO:0032880	3.2913e-36	35.4826	1076	2567	316	17906	F2,F2R,FGA,FGB,FGG,SRC,PRKCA,SUMO1,RANGAP1,GSK3B,HSP90AA1,MDM2,HUWE1,PIN1,XPO5,UBL5,FLNA,NF2,HDAC6,SPTBN1,YWHAE,CSNK2A2,HSPA8,CD81,NOS2,TP53,EGFR,XPO1,AP2M1,NUP62,RBM22,RAN,NLRP3,LGALS3,UBE2D3,NF1,CARD10,NUMA1,PLK1,ROCK2,TRIM27,HRAS,VCL,PML,LGR4,PRKCD,PRKAA2,SMAD3,CDK1,LZTS2,PAK1,NR0B2,ABL1,IRF3,UBE2L3,GSN,BYSL,SLC2A2,MAPK8,SYK,APOE,TRAF6,AKT1,DAB2,ANXA5,FKBP1A,STK11,CSNK1E,MAPK11,ACSL4,DDRGK1,IS…
GO:BP	developmental process	GO:0032502	5.75824e-36	35.2397	6630	2567	1251	17906	CR1,CR2,F2,F2R,F3,F7,FGA,FGB,FGG,MBL2,CD46,SERPINC1,SERPINE1,SERPINA5,PLG,PROC,C3,C3AR1,C5AR1,PPP1CC,ISG15,CAV1,CLIC4,SRC,PRKCA,PTK2B,DNM2,NTRK1,NME2,FER,GRB2,DNMBP,NCK2,SUMO1,GSK3B,HSP90AA1,SART1,SNRPB,MDM2,HUWE1,PSMA3,PIN1,DDX17,GRK5,FLNA,NF2,HDAC6,HSPA1A,APP,ACIN1,SPTBN1,PSMC5,DDX5,YWHAE,DDX3X,HSPA5,ILK,YBX1,ELAVL1,RPS3A,SRPK3,CSNK2A2,NCSTN,KRAS,IKZF3,SMURF1,CD81,ICAM1,TP53,RELA,EGFR,APEX1,PTG…
GO:BP	nucleobase-containing compound catabolic process	GO:0034655	7.77299e-36	35.1094	554	2567	201	17906	PRKCA,RNPS1,PSMA3,HSPA1A,VCP,PSMC5,DDX5,YBX1,ELAVL1,RPL7A,RPS3A,XRN1,HSPA8,UBC,TRDMT1,APEX1,XPO1,KPNA1,FMR1,YBX3,UPF3B,UPF1,RPL24,RPL3,RPL13A,RPL7,RPS9,RPS11,SMG1,PSMA2,KPNB1,ROCK2,PPP2R1A,RPS3,EXOSC10,PSMD12,ETF1,SSB,PRKCD,RPL36,PSMA5,PSMA7,PSMB3,PSMB9,APOBEC3G,AKT1,PSMA1,EXOSC3,CIRBP,RPL23,RPL11,RPS27A,CASP3,UBB,PSME2,SERBP1,PSME1,HMGB1,MAPK14,UBA52,VIP,PSMC3,AGO3,HSF1,MTOR,RPS15A,RPSA,LARP1,DK…
GO:BP	leukocyte mediated immunity	GO:0002443	8.22505e-36	35.0849	880	2567	274	17906	CR1,CR2,CD55,F2,CFI,MBL2,CD46,SERPINA1,PLAU,PLAUR,C3,C3AR1,C4A,C4B,C4BPA,C5AR1,C9,CD59,NME2,FER,HSP90AA1,UBR4,EEF1A1,HUWE1,HSPA1A,VCP,DDX3X,HSPA8,NCSTN,CD81,ICAM1,PKM,THOC1,NLRP3,NFKB1,LGALS3,PSMA2,ACTR2,TUBB,DSP,KPNB1,COPB1,MVP,PSMD12,DIAPH1,ERCC1,VCL,S100P,PRKCD,PSMA5,IDH1,HLA-A,GSN,ANXA2,CLU,ATG7,STXBP1,TOM1,SYK,TRAF6,EXOSC3,PGM1,ARHGAP9,FBXO38,CTSG,HMGB1,MAPK1,TLR2,LGALS9,MAPK14,SERPINB6,FTL,…
GO:BP	interaction with host	GO:0051701	1.0746e-35	34.9688	203	2567	108	17906	CR1,CR2,CD55,CD46,CAV1,SRC,EPS15,GRB2,HSPA1A,CD81,ICAM1,IFIT1,EGFR,KPNA1,THOC1,TRIM21,KPNB1,DDB1,DDX39B,TRIM27,PML,NEDD4,SCARB2,CDK1,ITCH,NPC1,GSN,ATG7,SIVA1,CXCR4,CDH1,LGALS9,ACE2,EIF2AK2,VAPA,CD4,CLEC4M,IST1,CCR5,RPSA,VAPB,TRIM10,GRK2,TRIM11,ITGB1,TRIM32,TRIM5,SERPINB9,TRIM62,CHMP2B,VPS4A,HIPK2,CBLL1,SERPINB3,CD209,LAMP1,CLDN1,ANPEP,MET,NECTIN4,ULK2,TFRC,RAB7A,IFITM1,PPIA,IFITM2,NUP153,SELPLG,C…
GO:BP	regulation of cellular process	GO:0050794	1.61237e-35	34.7925	11187	2567	1893	17906	CR1,CR2,CD55,F2,F2R,F3,F7,F10,F12,FGA,FGB,FGG,KLKB1,KNG1,MBL2,CD46,SERPINC1,SERPINE1,SERPINA5,SERPINA1,PLAT,PLAU,PLAUR,PLG,PROC,PROS1,BDKRB1,BDKRB2,TFPI,THBD,C3,C3AR1,C4A,C4B,C4BPA,C5AR1,CD59,FNTA,PPP1CC,ISG15,CAV1,CLIC4,SRC,EPS15,PRKCA,PTK2B,DNM2,NTRK1,DNM1,NME2,FER,GRB2,DNMBP,PACSIN3,NCK2,UBASH3A,NOSTRIN,SUMO1,CCDC8,RANGAP1,RANBP2,RNPS1,GSK3B,HSP90AA1,SART1,HNRNPK,EEF1A1,MDM2,HUWE1,PSMA3,CD2BP2…
GO:BP	regulation of cellular localization	GO:0060341	1.80982e-35	34.7424	823	2567	261	17906	F2,F2R,BDKRB1,PPP1CC,CAV1,SRC,PTK2B,FER,RANGAP1,GSK3B,HSP90AA1,MDM2,HUWE1,PIN1,XPO5,UBL5,FLNA,NF2,SPTBN1,YWHAE,CSNK2A2,CD81,TP53,EGFR,XPO1,AP2M1,NUP62,RBM22,RAN,LGALS3,UBE2D3,NF1,CALM1,CARD10,NUMA1,PLK1,ROCK2,DIAPH1,KHDRBS1,HRAS,PML,NEDD4,PRKCD,PRKAA2,SMAD3,MAP2K2,CDK1,LZTS2,PAK1,CPSF6,ABL1,UBE2L3,GSN,CRYAB,ANXA2,BYSL,MAPK8,STXBP1,SYK,AKT1,DAB2,FKBP1A,STK11,CSNK1E,DDRGK1,SAE1,MAPK1,MAPK3,PTEN,CDH…
GO:BP	positive regulation of immune system process	GO:0002684	2.3212e-35	34.6343	1199	2567	339	17906	CR1,CR2,CD55,F2,F7,FGA,FGB,FGG,CFI,MBL2,CD46,SERPINE1,PROS1,BDKRB1,CFB,C3,C3AR1,C4A,C4B,C4BPA,C5AR1,C9,CD59,ISG15,CAV1,SRC,PRKCA,PTK2B,FER,GRB2,NCK2,UBASH3A,HSP90AA1,SART1,PSMA3,HSPA1A,APP,ACIN1,PSMC5,DDX3X,UBC,KRAS,CD81,ICAM1,RELA,RBM14,NLRP3,NFKB1,LGALS3,PSMA2,UBE2D3,ACTR2,RPS3,OXSR1,PSMD12,STAT3,HRAS,RARA,LGR4,PRKCD,AP3B1,IKBKG,PAK1,VAV2,PSMA5,PSMA7,PSMB3,ABL1,ITCH,PSMB9,NFKBIA,IRF3,CREBBP,HLA…
GO:BP	regulation of developmental process	GO:0050793	2.41072e-35	34.6179	2779	2567	631	17906	CR1,F2,F3,FGA,FGB,FGG,CD46,SERPINE1,PROC,C3,C3AR1,C5AR1,PPP1CC,ISG15,CAV1,SRC,PRKCA,PTK2B,DNM2,NTRK1,NME2,DNMBP,GSK3B,SART1,MDM2,PSMA3,PIN1,DDX17,FLNA,NF2,HDAC6,HSPA1A,APP,ACIN1,PSMC5,DDX5,HSPA5,ILK,YBX1,ELAVL1,KRAS,IKZF3,SMURF1,ICAM1,TP53,RELA,EGFR,AP2M1,MYH9,FMR1,YBX3,STK25,PKM,JAK1,THOC1,CTDP1,NLRP3,NFKB1,LGALS3,PSMA2,ACTR2,TWF1,PARVA,PARVB,MARK2,PAK4,NF1,CLASP1,ARHGEF2,CARD10,NUMA1,ROCK2,HDAC…
GO:BP	positive regulation of response to external stimulus	GO:0032103	2.67738e-35	34.5723	640	2567	220	17906	F2,F3,F7,F12,FGA,FGB,FGG,KLKB1,SERPINE1,PLG,THBD,C3,C3AR1,C5AR1,CAV1,SRC,PRKCA,PTK2B,PSMA3,HSPA1A,PSMC5,DDX3X,UBC,KRAS,CD81,RELA,EGFR,RBM14,NFKB1,PSMA2,UBE2D3,OXSR1,PSMD12,HRAS,LGR4,PRKCD,SMAD3,IKBKG,PAK1,PSMA5,PSMA7,PSMB3,ITCH,PSMB9,NFKBIA,IRF3,CREBBP,DAPK2,SYK,TRAF6,PAK2,PSMA1,PLSCR1,RPS27A,UBB,TBK1,PSME2,PSME1,MAPK13,IDO1,ETS1,RPS6KA5,CAMK1D,HMGB1,MAPK3,TLR2,IKBKE,CXCR4,LGALS9,JAK2,MAPK14,SWAP…
GO:BP	MAPK cascade	GO:0000165	5.07354e-35	34.2947	940	2567	285	17906	F2R,FGA,FGB,FGG,C5AR1,CAV1,SRC,PRKCA,PTK2B,NTRK1,GRB2,PSMA3,PIN1,NF2,APP,SPTBN1,PSMC5,YWHAE,ILK,UBC,KRAS,CD81,ICAM1,EGFR,NUP62,STK25,JAK1,STK38,NFKB1,PSMA2,NF1,CALM1,ROCK2,PPP2R1A,RPS3,PSMD12,MAP2K7,SHC1,HRAS,PRKCD,TAOK1,IKBKG,MAP2K2,CDK1,DAXX,PAK1,MAP2K3,PSMA5,PSMA7,PSMB3,GADD45G,ABL1,ITCH,PSMB9,CRYAB,PTK2,MAPK8,SYK,APOE,TRAF6,FGFR2,AKT1,PSMA1,MAP3K11,MTURN,TRIB2,RPS27A,UBB,PSME2,PSME1,MAPK10,RA…
GO:BP	mitotic cell cycle	GO:0000278	7.94169e-35	34.1001	1082	2567	314	17906	PRKCA,DNM2,CCDC8,HSP90AA1,MDM2,PSMA3,PIN1,FLNA,HSPA1A,APP,VCP,SPTBN1,PSMC5,YWHAE,DDX3X,TP53,BANF1,EGFR,APEX1,NUP62,STK25,RAN,SRSF2,CTDP1,PSMA2,PAK4,PKN2,TUBB,CLASP1,ARHGEF2,NUMA1,PLK1,DCTN2,KPNB1,CKAP5,ROCK2,PPP2R1A,TOP2A,DDB1,OXSR1,PSMD12,STK24,KHDRBS1,MRE11,MAP2K7,INTS3,TUBA1C,TACC1,HRAS,PML,TUBB3,TAOK1,SMAD3,MAP2K2,CDK1,LZTS2,PAK1,MAP2K3,YTHDC2,PSMA5,PSMA7,PSMB3,SMARCD3,CAMK2G,ABL1,MAP4,BRCA1,…
GO:BP	regulation of response to external stimulus	GO:0032101	9.45514e-35	34.0243	1132	2567	324	17906	CR1,CD55,F2,F2R,F3,F7,F11,F12,FGA,FGB,FGG,KLKB1,KNG1,SERPINC1,SERPINE1,PLAT,PLAU,PLAUR,PLG,PROC,PROS1,TFPI,THBD,C3,C3AR1,C5AR1,FNTA,CAV1,SRC,PRKCA,PTK2B,SUMO1,PSMA3,HSPA1A,PSMC5,DDX3X,ABCE1,UBC,KRAS,CD81,NOS2,RELA,IFIT1,EGFR,RBM14,JAK1,NLRP3,NFKB1,PSMA2,UBE2D3,CLASP1,CALM1,OXSR1,PSMD12,STK24,HRAS,SERPINB2,LGR4,PRKCD,SMAD3,IKBKG,PAK1,PSMA5,PSMA7,PSMB3,ITCH,PSMB9,NFKBIA,IRF3,CREBBP,ADCY7,ANXA2,CASP…
GO:BP	positive regulation of protein modification process	GO:0031401	1.2287e-34	33.9106	1258	2567	349	17906	F2,F2R,FGA,FGB,FGG,PLAUR,C3,C5AR1,FNTA,CAV1,SRC,PRKCA,PTK2B,NTRK1,HSP90AA1,HUWE1,PIN1,HDAC6,APP,VCP,DDX3X,HSPA5,ILK,UBC,KRAS,CD81,ICAM1,TP53,EGFR,FMR1,STK25,MARK2,PAK4,ARHGEF2,SYMPK,CALM1,CARD10,PLK1,ROCK2,RPS3,OXSR1,STK24,STAT3,MRE11,RPS6KA4,MAP2K7,SHC1,HRAS,PRKCD,PRKAA2,TAOK1,IKBKG,MAP2K2,CDK1,DAXX,PAK1,MAP2K3,GADD45G,ABL1,BRCA1,UBE2L3,ADCY7,ANXA2,CLU,PTK2,ATG7,SYK,APOE,TRAF6,FGFR2,NEDD9,ODAM,A…
GO:BP	cellular nitrogen compound catabolic process	GO:0044270	1.26266e-34	33.8987	602	2567	210	17906	PRKCA,RNPS1,PSMA3,HSPA1A,VCP,PSMC5,DDX5,YBX1,ELAVL1,RPL7A,RPS3A,XRN1,HSPA8,UBC,TRDMT1,APEX1,XPO1,KPNA1,FMR1,YBX3,UPF3B,UPF1,RPL24,RPL3,RPL13A,RPL7,RPS9,RPS11,SMG1,PSMA2,KPNB1,ROCK2,PPP2R1A,RPS3,EXOSC10,PSMD12,ETF1,SSB,PRKCD,RPL36,PSMA5,PSMA7,PSMB3,PSMB9,APOBEC3G,AKT1,PSMA1,EXOSC3,CIRBP,RPL23,RPL11,RPS27A,CASP3,UBB,PSME2,SERBP1,PSME1,IDO1,HMGB1,MAPK14,UBA52,VIP,PSMC3,AGO3,HSF1,MTOR,RPS15A,RPSA,LAR…
GO:BP	negative regulation of metabolic process	GO:0009892	1.82194e-34	33.7395	3299	2567	717	17906	CR1,F2,KNG1,CD46,SERPINC1,SERPINE1,SERPINA5,SERPINA1,PLAT,PLAUR,PROS1,BDKRB1,BDKRB2,TFPI,C3,C4A,C4B,ISG15,CAV1,SRC,PRKCA,NCK2,NOSTRIN,SUMO1,CCDC8,RANBP2,RNPS1,GSK3B,HNRNPK,MDM2,PSMA3,CD2BP2,PIN1,DDX17,XPO5,FLNA,NF2,HDAC6,HSPA1A,APP,PSMC5,HNRNPA2B1,DDX5,HNRNPA1,YWHAE,DDX3X,ILK,YBX1,ELAVL1,RPL7A,RPS3A,ABCE1,ILF3,XRN1,CSNK2A1,CSNK2A2,HSPA8,UBC,NOS2,TP53,RELA,TRDMT1,EGFR,APEX1,XPO1,NUP62,FMR1,YBX3,UP…
GO:BP	aromatic compound catabolic process	GO:0019439	2.18595e-34	33.6604	617	2567	213	17906	PRKCA,RNPS1,PSMA3,HSPA1A,VCP,PSMC5,DDX5,YBX1,ELAVL1,RPL7A,RPS3A,XRN1,HSPA8,UBC,TRDMT1,APEX1,XPO1,KPNA1,FMR1,YBX3,UPF3B,UPF1,RPL24,RPL3,RPL13A,RPL7,RPS9,RPS11,SMG1,PSMA2,KPNB1,ROCK2,PPP2R1A,RPS3,EXOSC10,PSMD12,ETF1,SSB,PRKCD,RPL36,PSMA5,PSMA7,PSMB3,PSMB9,APOBEC3G,AKT1,PSMA1,EXOSC3,CIRBP,RPL23,RPL11,RPS27A,CASP3,UBB,PSME2,SERBP1,PSME1,IDO1,HMGB1,MAPK14,UBA52,VIP,PSMC3,AGO3,HSF1,MTOR,RPS15A,RPSA,LAR…
GO:BP	regulation of protein serine/threonine kinase activity	GO:0071900	9.10218e-34	33.0409	519	2567	189	17906	F2R,C5AR1,CAV1,SRC,PTK2B,NTRK1,DDX3X,ILK,UBC,KRAS,CD81,EGFR,NUP62,STK38,NF1,CALM1,PLK1,PPP2R1A,RPS3,MAP2K7,SHC1,HRAS,PRKCD,TAOK1,IKBKG,MAP2K2,CDK1,DAXX,PAK1,MAP2K3,GADD45G,ABL1,SYK,APOE,TRAF6,AKT1,MAP3K11,CCNL1,CDKN2D,CCND3,TRIB2,RPS27A,CASP3,UBB,MAPK10,MAPK11,MAPK1,MAPK3,PTEN,CXCR4,PTPN11,JAK2,APC,CDKN2C,MAPK14,CD40,MAP2K1,RGS2,GADD45A,CCND1,UBA52,RIPK2,EIF2AK2,LYN,PKD1,PKD2,RAF1,TGFBR1,FGFR1,AD…
GO:BP	heterocycle catabolic process	GO:0046700	1.0951e-33	32.9605	601	2567	208	17906	PRKCA,RNPS1,PSMA3,HSPA1A,VCP,PSMC5,DDX5,YBX1,ELAVL1,RPL7A,RPS3A,XRN1,HSPA8,UBC,TRDMT1,APEX1,XPO1,KPNA1,FMR1,YBX3,UPF3B,UPF1,RPL24,RPL3,RPL13A,RPL7,RPS9,RPS11,SMG1,PSMA2,KPNB1,ROCK2,PPP2R1A,RPS3,EXOSC10,PSMD12,ETF1,SSB,PRKCD,RPL36,PSMA5,PSMA7,PSMB3,PSMB9,APOBEC3G,AKT1,PSMA1,EXOSC3,CIRBP,RPL23,RPL11,RPS27A,CASP3,UBB,PSME2,SERBP1,PSME1,IDO1,HMGB1,MAPK14,UBA52,VIP,PSMC3,AGO3,HSF1,MTOR,RPS15A,RPSA,LAR…
GO:BP	anatomical structure development	GO:0048856	1.21249e-33	32.9163	6105	2567	1162	17906	CR1,CR2,F2,F2R,F3,F7,FGA,FGB,FGG,MBL2,CD46,SERPINC1,SERPINE1,SERPINA5,PLG,PROC,C3,C3AR1,C5AR1,PPP1CC,ISG15,CAV1,CLIC4,SRC,PRKCA,PTK2B,DNM2,NTRK1,NME2,FER,GRB2,DNMBP,NCK2,SUMO1,GSK3B,HSP90AA1,SART1,SNRPB,MDM2,PSMA3,PIN1,DDX17,FLNA,NF2,HDAC6,HSPA1A,APP,ACIN1,SPTBN1,PSMC5,DDX5,YWHAE,HSPA5,ILK,YBX1,SRPK3,CSNK2A2,NCSTN,KRAS,IKZF3,SMURF1,CD81,ICAM1,TP53,RELA,EGFR,PTGES3,AP2M1,ACTC1,MYH9,KRT19,FMR1,YBX3…
GO:BP	regulation of immune system process	GO:0002682	3.43608e-33	32.4639	1688	2567	428	17906	CR1,CR2,CD55,F2,F7,FGA,FGB,FGG,CFI,MBL2,CD46,SERPINE1,PROS1,BDKRB1,CFB,C3,C3AR1,C4A,C4B,C4BPA,C5AR1,C9,CD59,ISG15,CAV1,SRC,PRKCA,PTK2B,NME2,FER,GRB2,NCK2,UBASH3A,SUMO1,HSP90AA1,SART1,PSMA3,HSPA1A,APP,ACIN1,PSMC5,DDX3X,ABCE1,UBC,KRAS,IKZF3,CD81,ICAM1,RELA,IFIT1,RBM14,JAK1,THOC1,NLRP3,NFKB1,LGALS3,PSMA2,UBE2D3,ACTR2,NF1,CALM1,HDAC1,RPS3,OXSR1,PSMD12,STAT3,MAP2K7,SHC1,RBFOX2,TRIM27,HRAS,RARA,LGR4,PR…
GO:BP	positive regulation of protein kinase activity	GO:0045860	4.48893e-33	32.3479	537	2567	192	17906	F2R,C5AR1,SRC,PTK2B,NTRK1,HSP90AA1,DDX3X,ILK,UBC,KRAS,CD81,EGFR,STK25,MARK2,PAK4,CALM1,CARD10,RPS3,OXSR1,STK24,MAP2K7,SHC1,HRAS,PRKCD,TAOK1,IKBKG,MAP2K2,CDK1,DAXX,PAK1,MAP2K3,GADD45G,ABL1,ADCY7,CLU,PTK2,SYK,TRAF6,NEDD9,AKT1,PAK2,MAP3K11,CCND3,RPS27A,UBB,STK11,MAPK10,MAPK11,MAPK1,MAPK3,CXCR4,SOCS1,PTPN11,JAK2,MAPK14,CD40,MAP2K1,GADD45A,CCND1,UBA52,RIPK2,EIF2AK2,CD4,PKD1,PKD2,RAF1,TGFBR1,FGFR1,ADRB…
GO:BP	regulation of cell cycle	GO:0051726	4.57047e-33	32.34	1268	2567	347	17906	SRC,PRKCA,CCDC8,HSP90AA1,MDM2,PSMA3,PIN1,GRK5,NF2,HSPA1A,APP,PSMC5,YWHAE,DDX3X,ILK,CSNK2A1,CSNK2A2,HSPA8,TP53,EGFR,APEX1,XPO1,RBM14,NUP62,STK25,FBXO6,THOC1,PSMA2,PAK4,PKN2,TRIM21,TUBB,CLASP1,CALM1,NUMA1,PLK1,DCTN2,CKAP5,ROCK2,PPP2R1A,TOP2A,DDB1,OXSR1,PSMD12,STK24,STAT3,MRE11,MAP2K7,INTS3,DDX39B,HRAS,RARA,PML,PRKAA2,TAOK1,SMAD3,MAP2K2,CDK1,PAK1,MAP2K3,YTHDC2,PSMA5,PSMA7,PSMB3,SMARCD3,GADD45G,ABL1,…
GO:BP	mRNA metabolic process	GO:0016071	5.9067e-33	32.2287	867	2567	265	17906	C5AR1,PRKCA,RNPS1,SART1,HNRNPK,SNRPB,PSMA3,CD2BP2,DDX17,UBL5,FLNA,HSPA1A,APP,ACIN1,PSMC5,HNRNPA2B1,SLU7,DDX5,HNRNPA1,HNRNPF,YBX1,ELAVL1,RPL7A,RPS3A,RBM25,SRPK3,XRN1,HSPA8,UBC,PCF11,CLNS1A,TP53,APEX1,XPO1,FMR1,YBX3,RBM22,UPF3B,UPF1,RPL24,RPL3,RPL13A,RPL7,RPS9,RPS11,SRSF2,SMG1,SRSF7,THOC1,YTHDC1,LGALS3,PSMA2,USP4,POLR2A,SYMPK,CHERP,ROCK2,PPP2R1A,RPS3,EXOSC10,PSMD12,STAT3,KHDRBS1,ETF1,DDX39B,RBFOX2,…
GO:BP	cellular macromolecule metabolic process	GO:0044260	6.93888e-33	32.1587	8429	2567	1502	17906	CR1,F2,F2R,F3,F5,F12,FGA,FGB,FGG,KLKB1,KNG1,SERPINC1,SERPINE1,SERPINA5,SERPINA1,PLAT,PLAUR,PLG,PROC,PROS1,BDKRB1,BDKRB2,TFPI,C3,C4A,C4B,C5AR1,FNTA,PPP1CC,ISG15,CAV1,SRC,EPS15,PRKCA,PTK2B,DNM2,NTRK1,DNM1,NME2,FER,GRB2,PACSIN3,NCK2,NOSTRIN,SUMO1,CCDC8,RANGAP1,RANBP2,RNPS1,GSK3B,HSP90AA1,HNRNPK,SNRPB,UBR4,EEF1A1,MDM2,HUWE1,PSMA3,PIN1,DDX17,GRK5,UBL5,GOLM1,FLNA,NF2,HDAC6,HSPA1A,APP,VCP,SPTBN1,PSMC5,H…
GO:BP	negative regulation of apoptotic process	GO:0043066	8.99634e-33	32.0459	926	2567	277	17906	F2R,FGA,FGB,FGG,SERPINE1,PLAUR,PROC,BDKRB2,C5AR1,CAV1,SRC,PRKCA,PTK2B,NTRK1,NME2,GSK3B,HNRNPK,MDM2,PIN1,GRK5,FLNA,HSPA1A,YWHAE,DDX3X,HSPA5,ILK,RPS3A,CSNK2A1,CSNK2A2,UBC,KRAS,ICAM1,TP53,RELA,EGFR,ACTC1,NUP62,YBX3,NFKB1,ENO1,LGALS3,HIP1R,KRT18,PAK4,ARHGEF2,PLK1,HDAC1,DDB1,MRE11,SHC1,KIFAP3,HRAS,RARA,SERPINB2,PRKCD,PRKAA2,SMAD3,CDK1,CLN3,ABL1,BRCA1,ITCH,NFKBIA,YAP1,CRYAB,CLU,PTK2,MAPK8,STXBP1,SLC40A…
GO:BP	defense response to other organism	GO:0098542	1.05189e-32	31.978	1212	2567	335	17906	CR1,CR2,CD55,F2,F12,FGA,FGB,FGG,CFI,MBL2,CD46,SERPINE1,CFB,C3,C4A,C4B,C4BPA,C5AR1,C9,ISG15,CAV1,SRC,SUMO1,PSMA3,DDX17,FLNA,HSPA1A,APP,PSMC5,DDX3X,ABCE1,ILF3,UBC,KRAS,ICAM1,NOS2,TP53,IFIT2,RELA,IFIT1,RBM14,JAK1,RPL13A,CALCOCO2,NLRP3,NFKB1,LGALS3,PSMA2,UBE2D3,ACTR2,TRIM21,TUBB,NFKB2,ARHGEF2,PSMD12,SHC1,STAB1,TRIM27,HRAS,PML,LGR4,PRKCD,IKBKG,PAK1,PSMA5,PSMA7,PSMB3,CAMK2G,ITCH,PSMB9,NFKBIA,IRF3,CREBB…
GO:BP	negative regulation of cell death	GO:0060548	1.25023e-32	31.903	1039	2567	300	17906	F2R,FGA,FGB,FGG,SERPINE1,PLAUR,PROC,BDKRB2,C5AR1,CAV1,SRC,PRKCA,PTK2B,NTRK1,NME2,GSK3B,HNRNPK,MDM2,PIN1,GRK5,FLNA,HSPA1A,PSMC5,YWHAE,DDX3X,HSPA5,ILK,RPS3A,CSNK2A1,CSNK2A2,UBC,KRAS,ICAM1,TP53,RELA,EGFR,ACTC1,NUP62,YBX3,NFKB1,ENO1,LGALS3,HIP1R,KRT18,PAK4,ARHGEF2,PLK1,HDAC1,DDB1,STAT3,MRE11,SHC1,KIFAP3,HRAS,RARA,SERPINB2,PRKCD,PRKAA2,SMAD3,IKBKG,CDK1,CLN3,ABL1,BRCA1,ITCH,NFKBIA,YAP1,NPC1,CRYAB,CLU,P…
GO:BP	cellular response to endogenous stimulus	GO:0071495	1.27122e-32	31.8958	1480	2567	387	17906	FGB,TFPI,FNTA,CAV1,SRC,DNM2,NTRK1,FER,GRB2,RANGAP1,GSK3B,EEF1A1,MDM2,PIN1,DDX17,FLNA,HDAC6,HSPA1A,APP,DDX5,HNRNPA1,HNRNPF,HSPA5,ILK,XRN1,NCSTN,UBC,SMURF1,ICAM1,TP53,RELA,EGFR,APEX1,PTGES3,NUP62,ATP6V1A,RAN,PKM,NLRP3,NFKB1,POLR2A,UBE2D3,ACTR2,ARHGEF2,NUMA1,ROCK2,HDAC1,DIAPH1,STAT3,RXRB,SHC1,RBFOX2,CAPN2,RARA,PML,NEDD4,LGR4,PRKCD,PRKAA2,SMAD3,DAXX,PAK1,NR0B2,ABL1,ATP6V1B2,BRCA1,YAP1,UBE2L3,CREBBP,N…
GO:BP	organic cyclic compound catabolic process	GO:1901361	1.3624e-32	31.8657	650	2567	217	17906	PRKCA,RNPS1,PSMA3,HSPA1A,VCP,PSMC5,DDX5,YBX1,ELAVL1,RPL7A,RPS3A,XRN1,HSPA8,UBC,TRDMT1,APEX1,XPO1,KPNA1,FMR1,YBX3,UPF3B,UPF1,RPL24,RPL3,RPL13A,RPL7,RPS9,RPS11,SMG1,PSMA2,KPNB1,ROCK2,PPP2R1A,RPS3,EXOSC10,PSMD12,ETF1,SSB,PRKCD,RPL36,PSMA5,PSMA7,PSMB3,PSMB9,APOBEC3G,APOE,AKT1,PSMA1,EXOSC3,CIRBP,RPL23,RPL11,RPS27A,CASP3,UBB,PSME2,SERBP1,PSME1,IDO1,HMGB1,MAPK14,UBA52,VIP,PSMC3,AGO3,HSF1,MTOR,RPS15A,RPS…
GO:BP	protein autophosphorylation	GO:0046777	1.4877e-32	31.8275	236	2567	114	17906	CAV1,SRC,PTK2B,NTRK1,NME2,FER,GSK3B,GRK5,DDX3X,CLK1,EGFR,STK25,SMG1,MARK2,CALM1,MVP,OXSR1,STK24,MRE11,TAOK1,MAP2K2,PAK1,CAMK2G,ABL1,TSSK2,PTK2,DAPK2,SYK,FGFR2,AKT1,PAK2,MAP3K11,STK11,MOB1B,CSNK1G2,MKNK1,PPP2R5E,SIK2,STK33,MAPK3,MKNK2,DAPK3,JAK2,EIF2AK2,RAP2B,LYN,CAD,FGFR1,BCR,NTRK2,PDGFRA,MTOR,IRAK1,CALM2,NEK6,MARK3,SIK1,MAPKAPK2,CAMK2B,PRKACA,TAOK3,EPHA4,FLT4,MOS,TAOK2,EIF2AK1,EIF2AK3,TNK2,TXK,W…
GO:BP	negative regulation of programmed cell death	GO:0043069	1.61593e-32	31.7916	948	2567	281	17906	F2R,FGA,FGB,FGG,SERPINE1,PLAUR,PROC,BDKRB2,C5AR1,CAV1,SRC,PRKCA,PTK2B,NTRK1,NME2,GSK3B,HNRNPK,MDM2,PIN1,GRK5,FLNA,HSPA1A,PSMC5,YWHAE,DDX3X,HSPA5,ILK,RPS3A,CSNK2A1,CSNK2A2,UBC,KRAS,ICAM1,TP53,RELA,EGFR,ACTC1,NUP62,YBX3,NFKB1,ENO1,LGALS3,HIP1R,KRT18,PAK4,ARHGEF2,PLK1,HDAC1,DDB1,MRE11,SHC1,KIFAP3,HRAS,RARA,SERPINB2,PRKCD,PRKAA2,SMAD3,CDK1,CLN3,ABL1,BRCA1,ITCH,NFKBIA,YAP1,CRYAB,CLU,PTK2,MAPK8,STXBP1,…
GO:BP	movement of cell or subcellular component	GO:0006928	3.40639e-32	31.4677	2252	2567	528	17906	F2,F2R,F3,F7,F10,SERPINE1,PLAT,PLAU,PLG,PROS1,BDKRB1,THBD,C3AR1,C5AR1,CAV1,CLIC4,SRC,PRKCA,PTK2B,NTRK1,FER,GRB2,NCK2,SUMO1,MDM2,PIN1,FLNA,NF2,HDAC6,APP,SPTBN1,YWHAE,HSPA5,ILK,HSPA8,CD81,ICAM1,EGFR,APEX1,ACTC1,MYH9,LGALS3,ACTR2,PARVA,MARK2,PAK4,PKN2,NF1,CLASP1,DSP,ARHGEF2,CARD10,COPG1,KPNB1,ENAH,ROCK2,PSTPIP2,OXSR1,STK24,DIAPH1,STAT3,DOCK5,KIF21A,SHC1,KIFAP3,RBFOX2,AMOTL2,HRAS,VCL,S100P,PML,PLXNA2…
GO:BP	regulation of cellular metabolic process	GO:0031323	4.76197e-32	31.3222	6393	2567	1199	17906	CR1,F2,F2R,F3,F12,FGA,FGB,FGG,KLKB1,KNG1,SERPINC1,SERPINE1,SERPINA5,SERPINA1,PLAT,PLAUR,PROS1,BDKRB1,BDKRB2,TFPI,C3,C4A,C4B,C5AR1,FNTA,ISG15,CAV1,SRC,EPS15,PRKCA,PTK2B,DNM2,NTRK1,NME2,FER,GRB2,PACSIN3,NCK2,NOSTRIN,SUMO1,CCDC8,RANBP2,RNPS1,GSK3B,HSP90AA1,HNRNPK,EEF1A1,MDM2,HUWE1,PSMA3,CD2BP2,PIN1,DDX17,FLNA,NF2,HDAC6,HSPA1A,APP,VCP,PSMC5,HNRNPA2B1,DDX5,HNRNPA1,HNRNPF,YWHAE,DDX3X,HSPA5,ILK,YBX1,ELA…
GO:BP	positive regulation of intracellular signal transduction	GO:1902533	1.06656e-31	30.972	1050	2567	300	17906	F2,F2R,F3,F7,F10,FGA,FGB,FGG,C5AR1,CAV1,SRC,PRKCA,PTK2B,NTRK1,GRB2,NCK2,HSP90AA1,FLNA,HSPA1A,APP,DDX5,DDX3X,ILK,UBC,KRAS,CD81,ICAM1,TP53,RELA,EGFR,NUP62,STK25,CALM1,CARD10,CHERP,ROCK2,RPS3,MAP2K7,BCLAF1,SHC1,HRAS,NEDD4,TAOK1,IKBKG,MAP2K2,CDK1,DAXX,PAK1,MAP2K3,GADD45G,ABL1,IRF3,PTK2,SYK,APOE,TRAF6,FGFR2,AKT1,PLK2,MAP3K11,MTURN,FKBP1A,RPL23,RPL11,RPS27A,RRAGB,UBB,TBK1,MAPK10,MAPK11,DDRGK1,HMGB1,MAP…
GO:BP	anatomical structure morphogenesis	GO:0009653	1.71819e-31	30.7649	2820	2567	625	17906	F2,F2R,F3,FGA,FGB,FGG,MBL2,SERPINE1,C3,C3AR1,C5AR1,CAV1,CLIC4,SRC,PRKCA,PTK2B,DNM2,NTRK1,FER,GRB2,DNMBP,GSK3B,HSP90AA1,MDM2,PSMA3,FLNA,NF2,HDAC6,APP,SPTBN1,PSMC5,HSPA5,ILK,YBX1,KRAS,SMURF1,CD81,ICAM1,TP53,RELA,EGFR,AP2M1,ACTC1,MYH9,KRT19,STK25,PKM,JAK1,PSMA2,ACTR2,PARVA,PARVB,MARK2,KRT18,PAK4,NF1,CLASP1,DSP,NFKB2,ARHGEF2,CARD10,ENAH,ROCK2,HDAC1,PSMD12,DIAPH1,STAT3,DOCK5,ERCC1,SHC1,STAB1,RBFOX2,AM…
GO:BP	cell migration	GO:0016477	2.32688e-31	30.6332	1620	2567	410	17906	F2,F2R,F3,F7,F10,SERPINE1,PLAT,PLAU,PLG,PROS1,BDKRB1,THBD,C3AR1,C5AR1,CAV1,CLIC4,SRC,PRKCA,PTK2B,FER,GRB2,NCK2,MDM2,FLNA,NF2,HDAC6,APP,YWHAE,HSPA5,ILK,CD81,ICAM1,EGFR,APEX1,MYH9,LGALS3,PARVA,MARK2,PAK4,PKN2,NF1,CLASP1,ARHGEF2,CARD10,ROCK2,PSTPIP2,OXSR1,STK24,DIAPH1,STAT3,DOCK5,SHC1,RBFOX2,AMOTL2,HRAS,VCL,S100P,PML,PLXNA2,PRKCD,SMAD3,CDK1,PAK1,MAP2K3,VAV2,ABL1,PTK2,DAPK2,SYK,APOE,GNA12,NOS3,NEDD9,…
GO:BP	cellular response to oxygen-containing compound	GO:1901701	2.54378e-31	30.5945	1235	2567	336	17906	CD55,SERPINE1,TFPI,CAV1,SRC,PRKCA,PTK2B,DNM2,NME2,FER,GRB2,RANGAP1,GSK3B,MDM2,FLNA,HDAC6,APP,VCP,HSPA5,XRN1,NCSTN,ICAM1,NOS2,TP53,RELA,EGFR,APEX1,ATP6V1A,STK25,UPF1,PKM,NLRP3,NFKB1,ACTR2,ARHGEF2,ROCK2,RPS3,STAT3,SHC1,CAPN2,RARA,ABCA1,PRKCD,PRKAA2,CDK1,PAK1,ABL1,ATP6V1B2,BRCA1,NFKBIA,YAP1,IRF3,ADCY7,BAIAP2,CASP4,CLU,PTK2,ATF4,MAPK8,NOS3,TRAF6,PCK1,ASS1,FGFR2,RPS6KB1,AKT1,EIF4E,ANXA5,CCND3,RPL23,RR…
GO:BP	regulation of macromolecule metabolic process	GO:0060255	3.63985e-31	30.4389	6438	2567	1202	17906	CR1,F2,F2R,F3,F12,FGA,FGB,FGG,KLKB1,KNG1,CD46,SERPINC1,SERPINE1,SERPINA5,SERPINA1,PLAT,PLAUR,PROS1,BDKRB1,BDKRB2,TFPI,C3,C4A,C4B,C4BPA,C5AR1,FNTA,PPP1CC,ISG15,CAV1,SRC,EPS15,PRKCA,PTK2B,DNM2,NTRK1,NME2,FER,GRB2,PACSIN3,NCK2,NOSTRIN,SUMO1,RANBP2,RNPS1,GSK3B,HSP90AA1,HNRNPK,EEF1A1,MDM2,HUWE1,PSMA3,PIN1,DDX17,XPO5,FLNA,NF2,HDAC6,HSPA1A,APP,VCP,PSMC5,HNRNPA2B1,DDX5,HNRNPA1,HNRNPF,YWHAE,DDX3X,HSPA5,IL…
GO:BP	response to organic cyclic compound	GO:0014070	4.10112e-31	30.3871	998	2567	288	17906	F7,TFPI,THBD,CAV1,SRC,PTK2B,DNM2,GSK3B,MDM2,DDX17,FLNA,HDAC6,APP,DDX5,HSPA5,XRN1,NCSTN,KRAS,ICAM1,RELA,IFIT1,EGFR,APEX1,PTGES3,RAN,SRSF2,NFKB1,ACTR2,PAK4,CALM1,ROCK2,HDAC1,DIAPH1,STAT3,RXRB,RBFOX2,RARA,NEDD4,ABCA1,CDK1,DAXX,PAK1,NR0B2,IDH1,ABL1,BRCA1,NFKBIA,YAP1,IRF3,UBE2L3,NPC1,GSN,CRYAB,CLU,ATF4,ATG7,STXBP1,HPGD,PCK1,ASS1,AKT1,PAK2,EIF4E,DAB2,CDKN2D,CASP3,DDRGK1,TRIM63,MBD1,ETS1,ISL1,MAPK1,MAPK…
GO:BP	cellular developmental process	GO:0048869	4.60012e-31	30.3372	4531	2567	906	17906	CR1,CR2,F2,FGA,FGB,FGG,MBL2,CD46,SERPINE1,PLG,PROC,C3,C5AR1,PPP1CC,ISG15,CAV1,CLIC4,SRC,PRKCA,PTK2B,DNM2,NTRK1,NME2,FER,GRB2,DNMBP,NCK2,GSK3B,HSP90AA1,SART1,MDM2,HUWE1,PSMA3,PIN1,DDX17,GRK5,FLNA,NF2,HDAC6,HSPA1A,APP,ACIN1,SPTBN1,PSMC5,DDX5,YWHAE,DDX3X,HSPA5,ILK,YBX1,RPS3A,SRPK3,NCSTN,KRAS,IKZF3,SMURF1,CD81,ICAM1,TP53,RELA,EGFR,ACTC1,MYH9,NUP62,KRT19,FMR1,STK25,KRT5,FASN,YTHDC1,CTDP1,NLRP3,NFKB1,L…
GO:BP	cellular metabolic process	GO:0044237	6.90269e-31	30.161	10860	2567	1831	17906	CR1,F2,F2R,F3,F5,F12,FGA,FGB,FGG,KLKB1,KNG1,SERPINC1,SERPINE1,SERPINA5,SERPINA1,PLAT,PLAUR,PLG,PROC,PROS1,BDKRB1,BDKRB2,TFPI,C3,C4A,C4B,C5AR1,FNTA,PPP1CC,ISG15,CAV1,SRC,EPS15,PRKCA,PTK2B,DNM2,NTRK1,DNM1,NME2,FER,GRB2,PACSIN3,NCK2,NOSTRIN,SUMO1,CCDC8,RANGAP1,RANBP2,RNPS1,GSK3B,HSP90AA1,SART1,HNRNPK,SNRPB,UBR4,EEF1A1,MDM2,HUWE1,PSMA3,CD2BP2,PIN1,DDX17,GRK5,XPO5,UBL5,GOLM1,FLNA,NF2,HDAC6,HSPA1A,APP,…
GO:BP	positive regulation of cellular protein localization	GO:1903829	1.19302e-30	29.9234	330	2567	137	17906	F2,SRC,GSK3B,MDM2,HUWE1,UBL5,FLNA,SPTBN1,YWHAE,CSNK2A2,CD81,TP53,EGFR,NUP62,RBM22,RAN,LGALS3,UBE2D3,CARD10,NUMA1,PLK1,ROCK2,HRAS,PRKCD,PRKAA2,SMAD3,CDK1,PAK1,UBE2L3,MAPK8,AKT1,STK11,DDRGK1,SAE1,MAPK1,CDH1,JAK2,APC,MAPK14,TP63,EZR,PRKCI,PTN,CCT2,NECAB2,RDX,CDC42,CCDC88A,DTX3L,HDAC3,PARP9,DKC1,NMT1,GSK3A,PRKAA1,ITGB1,BAP1,ZC3H12A,MSN,PRKACA,HPS4,EIF2AK3,SSH1,PDCD10,PLK3,PRKCH,TFDP1,RIPOR1,ZIC1,RACK…
GO:BP	locomotion	GO:0040011	1.92213e-30	29.7162	2010	2567	479	17906	F2,F2R,F3,F7,F10,SERPINE1,PLAT,PLAU,PLAUR,PLG,PROS1,BDKRB1,THBD,C3AR1,C5AR1,CAV1,CLIC4,SRC,PRKCA,PTK2B,NTRK1,FER,GRB2,NCK2,MDM2,PIN1,FLNA,NF2,HDAC6,APP,SPTBN1,YWHAE,HSPA5,ILK,CD81,ICAM1,EGFR,APEX1,MYH9,LGALS3,PARVA,MARK2,PAK4,PKN2,TRIM21,NF1,CLASP1,ARHGEF2,CARD10,ENAH,ROCK2,DDB1,PSTPIP2,OXSR1,STK24,DIAPH1,STAT3,DOCK5,SHC1,RBFOX2,TRIM27,AMOTL2,HRAS,VCL,S100P,PML,PLXNA2,PRKCD,VASP,TUBB3,SMAD3,CDK1,…
GO:BP	negative regulation of macromolecule metabolic process	GO:0010605	2.35969e-30	29.6271	3049	2567	660	17906	CR1,F2,KNG1,CD46,SERPINC1,SERPINE1,SERPINA5,SERPINA1,PLAT,PLAUR,PROS1,BDKRB1,BDKRB2,TFPI,C3,C4A,C4B,ISG15,CAV1,SRC,PRKCA,NCK2,NOSTRIN,SUMO1,RANBP2,RNPS1,GSK3B,HNRNPK,MDM2,PSMA3,PIN1,DDX17,XPO5,FLNA,NF2,HDAC6,HSPA1A,APP,PSMC5,HNRNPA2B1,DDX5,HNRNPA1,YWHAE,DDX3X,ILK,YBX1,ELAVL1,RPL7A,RPS3A,ABCE1,ILF3,XRN1,CSNK2A1,CSNK2A2,HSPA8,UBC,NOS2,TP53,RELA,TRDMT1,EGFR,APEX1,XPO1,NUP62,FMR1,YBX3,UPF3B,RAN,UPF1,…
GO:BP	transmembrane receptor protein tyrosine kinase signaling pathway	GO:0007169	2.45302e-30	29.6103	744	2567	233	17906	F3,F7,PLAT,PLAUR,BDKRB2,SRC,EPS15,PRKCA,PTK2B,NTRK1,DNM1,FER,GRB2,NCK2,GSK3B,HSP90AA1,APP,HNRNPA1,HNRNPF,NCSTN,RELA,EGFR,AP2M1,NUP62,ATP6V1A,POLR2A,ACTR2,HIP1R,ROCK2,MVP,STAT3,SHC1,RBFOX2,HRAS,NEDD4,PRKCD,PAK1,ARAP1,VAV2,ABL1,ATP6V1B2,BAIAP2,PTK2,SYK,FGFR2,NEDD9,RPS6KB1,AKT1,PAK2,CCND3,CASP3,MAPK11,RASA1,RPS6KA5,SIK2,MAPK1,MAPK3,PTEN,SOCS1,PTPN11,JAK2,APC,MAPK14,CYFIP2,COL1A1,AREG,RAC1,CD4,LYN,RA…
GO:BP	innate immune response	GO:0045087	4.20432e-30	29.3763	1010	2567	288	17906	CR1,CR2,CD55,F12,FGA,FGB,FGG,CFI,MBL2,CD46,CFB,C3,C4A,C4B,C4BPA,C9,ISG15,CAV1,SRC,SUMO1,PSMA3,HSPA1A,APP,PSMC5,DDX3X,ABCE1,UBC,KRAS,ICAM1,NOS2,TP53,IFIT2,RELA,IFIT1,RBM14,JAK1,RPL13A,CALCOCO2,NLRP3,NFKB1,LGALS3,PSMA2,UBE2D3,ACTR2,TRIM21,TUBB,NFKB2,ARHGEF2,PSMD12,TRIM27,HRAS,PML,LGR4,PRKCD,IKBKG,PAK1,PSMA5,PSMA7,PSMB3,CAMK2G,ITCH,PSMB9,NFKBIA,IRF3,CREBBP,HLA-A,GSN,CASP4,CLU,APOBEC3G,STXBP1,SYK,APO…
GO:BP	viral gene expression	GO:0019080	1.79446e-29	28.7461	195	2567	98	17906	RANBP2,RPL7A,RPS3A,NUP62,RPL24,RPL3,RPL13A,RPL7,RPS9,RPS11,CTDP1,POLR2A,TRIM21,HDAC1,RPS3,EIF3G,EIF2D,TRIM27,SSB,RPL36,RPL23,RPL11,RPS27A,TARBP2,UBA52,TRIM14,NUP210,PSMC3,RPS15A,RPSA,EIF3A,TRIM11,TRIM32,TRIM62,CCL5,CCL3,NUP133,RPS6,CDK9,NUP107,NUP85,RPL6,RPS4X,RPS26,RPL10A,RPL14,RPL32,RPS2,RPS16,RPS5,RPS24,RPL13,RPS8,RPS20,RPS12,RPL27,RPL27A,RPL12,RPLP2,RPL31,RPS13,RPS14,RPS18,RPS15,EIF3F,FURIN,R…
GO:BP	cotranslational protein targeting to membrane	GO:0006613	2.00567e-29	28.6977	101	2567	67	17906	RPL7A,RPS3A,RPL24,RPL3,RPL13A,RPL7,RPS9,RPS11,RPS3,SRP54,RPL36,RPL23,RPL11,RPS27A,UBA52,RPS15A,RPSA,SSR1,RPS6,RPL6,RPS4X,RPS26,RPL10A,RPL14,RPL32,RPS2,RPS16,RPS5,RPS24,RPL13,RPS8,RPS20,SSR3,RPS12,RPL27,RPL27A,RPL12,RPLP2,RPL31,RPS13,RPS14,RPS18,RPS15,SEC61A1,RPS7,RPL18,RPL30,RPL19,RPS10,RPL10,RPL9,RPL21,RPL18A,RPL35A,SEC61A2,SRP72,RPLP0,RPL4,RPS19,RPL35,RPL29,RPL15,RPL23A,RPL36A,ARL6IP1,ZFAND2B,S…
GO:BP	regulation of response to biotic stimulus	GO:0002831	2.2675e-29	28.6445	515	2567	180	17906	CR1,CD55,FGA,FGB,FGG,CAV1,SRC,PRKCA,SUMO1,PSMA3,HSPA1A,PSMC5,DDX3X,ABCE1,UBC,KRAS,RELA,IFIT1,RBM14,JAK1,NFKB1,PSMA2,UBE2D3,PSMD12,HRAS,LGR4,PRKCD,IKBKG,PAK1,PSMA5,PSMA7,PSMB3,ITCH,PSMB9,NFKBIA,IRF3,CREBBP,APOBEC3G,SYK,APOE,TRAF6,PAK2,PSMA1,PLSCR1,RPS27A,UBB,TBK1,PSME2,PSME1,TARBP2,FBXO38,RPS6KA5,HMGB1,MAPK3,TLR2,IKBKE,LGALS9,SOCS1,PTPN11,JAK2,SPINK5,BIRC3,XIAP,RPS6KA3,UBA52,DDX58,STAT1,IKBKB,RIPK…
GO:BP	regulation of cellular protein localization	GO:1903827	2.40933e-29	28.6181	550	2567	188	17906	F2,SRC,RANGAP1,GSK3B,HSP90AA1,MDM2,HUWE1,PIN1,XPO5,UBL5,FLNA,NF2,SPTBN1,YWHAE,CSNK2A2,CD81,TP53,EGFR,XPO1,AP2M1,NUP62,RBM22,RAN,LGALS3,UBE2D3,NF1,CARD10,NUMA1,PLK1,ROCK2,HRAS,PRKCD,PRKAA2,SMAD3,CDK1,LZTS2,PAK1,UBE2L3,GSN,BYSL,MAPK8,AKT1,DAB2,STK11,CSNK1E,DDRGK1,SAE1,MAPK1,CDH1,PTPN11,JAK2,APC,MAPK14,TP63,EZR,PRKCI,ACTN2,ADAM10,PTN,CCT2,NECAB2,RDX,CDC42,CCDC88A,DTX3L,HDAC3,PARP9,GOPC,DKC1,NMT1,GSK…
GO:BP	protein targeting	GO:0006605	2.63271e-29	28.5796	435	2567	161	17906	HSP90AA1,HUWE1,UBL5,YWHAE,HSPA5,RPL7A,RPS3A,CSNK2A2,HSPA8,UBC,SMURF1,NOS2,RPL24,RPL3,RPL13A,RPL7,RPS9,RPS11,UBE2D3,RPS3,SRP54,HRAS,NEDD4,SCARB2,AP3B1,PAK1,RPL36,IDH1,UBE2L3,CLU,RPL23,RPL11,RPS27A,UBB,SAE1,UBA52,PRKCI,RPS15A,RPSA,LARS,GSK3A,PRKAA1,BAP1,HPS4,TAOK2,VPS4A,USP36,ERBB2,VPS11,SSR1,RPS6,RPL6,RPS4X,RPS26,RPL10A,RPL14,RPL32,RPS2,RPS16,VPS41,RAB7A,AP3D1,RPS5,RPS24,PEX14,RPL13,RPS8,BECN1,RPS…
GO:BP	SRP-dependent cotranslational protein targeting to membrane	GO:0006614	2.6593e-29	28.5752	96	2567	65	17906	RPL7A,RPS3A,RPL24,RPL3,RPL13A,RPL7,RPS9,RPS11,RPS3,SRP54,RPL36,RPL23,RPL11,RPS27A,UBA52,RPS15A,RPSA,RPS6,RPL6,RPS4X,RPS26,RPL10A,RPL14,RPL32,RPS2,RPS16,RPS5,RPS24,RPL13,RPS8,RPS20,SSR3,RPS12,RPL27,RPL27A,RPL12,RPLP2,RPL31,RPS13,RPS14,RPS18,RPS15,SEC61A1,RPS7,RPL18,RPL30,RPL19,RPS10,RPL10,RPL9,RPL21,RPL18A,RPL35A,SEC61A2,SRP72,RPLP0,RPL4,RPS19,RPL35,RPL29,RPL15,RPL23A,RPL36A,ZFAND2B,SEC63
GO:BP	translational initiation	GO:0006413	3.09462e-29	28.5094	196	2567	98	17906	NCK2,DDX3X,RPL7A,RPS3A,ABCE1,EIF5,FMR1,RPL24,RPL3,RPL13A,RPL7,RPS9,RPS11,RPS3,EIF3G,EIF2S2,EIF2S3,KHDRBS1,EIF2D,RPL36,ATF4,RPS6KB1,EIF4E,RPL23,RPL11,RPS27A,EIF2B5,BRF1,UBA52,EIF2AK2,AGO3,MTOR,RPS15A,RPSA,LARP1,EIF3A,EIF2AK1,EIF2AK3,CCL5,DHX33,IMPACT,RPS6,RPL6,RPS4X,RPS26,RPL10A,RPL14,RPL32,RPS2,RPS16,EIF3H,RPS5,RPS24,RPL13,RPS8,EIF2S1,RPS20,RPS12,RPL27,RPL27A,RPL12,RPLP2,RPL31,RPS13,RPS14,RPS18,R…
GO:BP	cell differentiation	GO:0030154	3.4608e-29	28.4608	4335	2567	867	17906	CR1,CR2,F2,FGA,FGB,FGG,MBL2,CD46,SERPINE1,PLG,PROC,C3,C5AR1,PPP1CC,ISG15,CAV1,CLIC4,SRC,PRKCA,PTK2B,DNM2,NTRK1,NME2,FER,GRB2,NCK2,GSK3B,HSP90AA1,SART1,MDM2,HUWE1,PSMA3,PIN1,DDX17,GRK5,FLNA,NF2,HDAC6,HSPA1A,APP,ACIN1,SPTBN1,PSMC5,DDX5,YWHAE,DDX3X,HSPA5,ILK,YBX1,RPS3A,SRPK3,NCSTN,KRAS,IKZF3,SMURF1,CD81,ICAM1,TP53,RELA,EGFR,ACTC1,MYH9,KRT19,FMR1,STK25,KRT5,FASN,YTHDC1,CTDP1,NLRP3,NFKB1,LGALS3,PSMA2,…
GO:BP	protein targeting to ER	GO:0045047	4.20391e-29	28.3763	110	2567	70	17906	HSPA5,RPL7A,RPS3A,RPL24,RPL3,RPL13A,RPL7,RPS9,RPS11,RPS3,SRP54,RPL36,RPL23,RPL11,RPS27A,UBA52,RPS15A,RPSA,RPS6,RPL6,RPS4X,RPS26,RPL10A,RPL14,RPL32,RPS2,RPS16,RPS5,RPS24,RPL13,RPS8,RPS20,SSR3,RPS12,RPL27,RPL27A,RPL12,RPLP2,RPL31,RPS13,RPS14,RPS18,RPS15,SEC61A1,RPS7,RPL18,RPL30,RPL19,RPS10,RPL10,RPL9,RPL21,RPL18A,RPL35A,SPCS2,SEC61A2,SPCS3,SRP72,SGTA,RPLP0,RPL4,RPS19,RPL35,RPL29,RPL15,RPL23A,RPL36A…
GO:BP	positive regulation of defense response	GO:0031349	4.77459e-29	28.3211	509	2567	178	17906	F12,FGA,FGB,FGG,KLKB1,SERPINE1,C3,CAV1,SRC,PSMA3,HSPA1A,PSMC5,DDX3X,UBC,KRAS,CD81,RELA,EGFR,RBM14,NFKB1,PSMA2,UBE2D3,PSMD12,HRAS,LGR4,PRKCD,IKBKG,PAK1,PSMA5,PSMA7,PSMB3,ITCH,PSMB9,NFKBIA,IRF3,CREBBP,SYK,TRAF6,PAK2,PSMA1,PLSCR1,RPS27A,UBB,TBK1,PSME2,PSME1,MAPK13,IDO1,ETS1,RPS6KA5,HMGB1,MAPK3,TLR2,IKBKE,JAK2,BIRC3,XIAP,RPS6KA3,UBA52,DDX58,IKBKB,RIPK2,LYN,RAF1,PSMC3,MUC1,IRAK1,PARP9,IRF1,PIK3CG,SKP1…
GO:BP	regulation of locomotion	GO:0040012	4.8704e-29	28.3124	1113	2567	306	17906	F2R,F3,F7,F10,SERPINE1,PLAU,BDKRB1,C3AR1,C5AR1,CAV1,CLIC4,SRC,PRKCA,PTK2B,FER,MDM2,PIN1,FLNA,NF2,HDAC6,APP,HSPA5,ILK,CD81,ICAM1,EGFR,APEX1,LGALS3,PKN2,TRIM21,NF1,CLASP1,ARHGEF2,CARD10,ROCK2,DDB1,OXSR1,STK24,DIAPH1,STAT3,DOCK5,TRIM27,AMOTL2,HRAS,VCL,PML,PLXNA2,SMAD3,PAK1,MAP2K3,ABL1,PTK2,DAPK2,APOE,GNA12,NOS3,NEDD9,AKT1,PLK2,DAB2,ANXA5,DDRGK1,ETS1,CAMK1D,HMGB1,MAPK1,MAPK3,PTEN,CXCR4,CDH1,DAPK3,LGA…
GO:BP	regulation of organelle organization	GO:0033043	6.87713e-29	28.1626	1325	2567	347	17906	PLAUR,CLIC4,SRC,PTK2B,DNM2,FER,GRB2,NCK2,CCDC8,GSK3B,HUWE1,PIN1,UBL5,FLNA,NF2,HDAC6,HSPA1A,SPTBN1,HNRNPA2B1,HNRNPA1,YWHAE,ILK,XRN1,CSNK2A2,SMURF1,ICAM1,TP53,XPO1,RBM14,NUP62,FMR1,UPF1,SMG1,CALCOCO2,UBE2D3,ACTR2,HIP1R,TWF1,MARK2,CLASP1,ARHGEF2,NUMA1,PLK1,CKAP5,ROCK2,TOP2A,RPS3,EXOSC10,DIAPH1,MRE11,RPS6KA4,MAP2K7,ERCC1,TRIM27,CAPN2,HRAS,PML,PIP4K2A,SCARB2,PRKCD,VASP,OCLN,PRKAA2,TAOK1,SMAD3,MAP2K2,P…
GO:BP	entry into host cell	GO:0030260	8.75808e-29	28.0576	134	2567	78	17906	CR1,CR2,CD55,CD46,CAV1,SRC,EPS15,GRB2,HSPA1A,CD81,ICAM1,EGFR,TRIM21,SCARB2,CDK1,ITCH,NPC1,GSN,SIVA1,CXCR4,CDH1,LGALS9,ACE2,CD4,CLEC4M,CCR5,RPSA,TRIM10,GRK2,TRIM11,ITGB1,TRIM5,TRIM62,CBLL1,SERPINB3,CD209,LAMP1,CLDN1,ANPEP,MET,NECTIN4,TFRC,IFITM1,PPIA,IFITM2,NUP153,SELPLG,HTR2A,ITGA5,CAV2,DPP4,AXL,EPHA2,SLC1A5,EFNB3,SCARB1,TNFRSF4,LDLR,ITGA2,ITGB5,CLEC5A,IFITM3,GPR15,IDE,CTNND1,CD74,KRT6A,ITGAV,P4H…
GO:BP	entry into host	GO:0044409	8.75808e-29	28.0576	134	2567	78	17906	CR1,CR2,CD55,CD46,CAV1,SRC,EPS15,GRB2,HSPA1A,CD81,ICAM1,EGFR,TRIM21,SCARB2,CDK1,ITCH,NPC1,GSN,SIVA1,CXCR4,CDH1,LGALS9,ACE2,CD4,CLEC4M,CCR5,RPSA,TRIM10,GRK2,TRIM11,ITGB1,TRIM5,TRIM62,CBLL1,SERPINB3,CD209,LAMP1,CLDN1,ANPEP,MET,NECTIN4,TFRC,IFITM1,PPIA,IFITM2,NUP153,SELPLG,HTR2A,ITGA5,CAV2,DPP4,AXL,EPHA2,SLC1A5,EFNB3,SCARB1,TNFRSF4,LDLR,ITGA2,ITGB5,CLEC5A,IFITM3,GPR15,IDE,CTNND1,CD74,KRT6A,ITGAV,P4H…
GO:BP	regulation of cellular component biogenesis	GO:0044087	1.10632e-28	27.9561	968	2567	276	17906	CAV1,SRC,PRKCA,PTK2B,DNM2,NTRK1,FER,GRB2,NCK2,SUMO1,GSK3B,HSP90AA1,FLNA,NF2,HDAC6,HSPA1A,APP,VCP,SPTBN1,PSMC5,DDX3X,HSPA5,HSPA8,ICAM1,TP53,RBM14,NUP62,FMR1,RPL13A,LGALS3,ACTR2,HIP1R,TWF1,CLASP1,ARHGEF2,NUMA1,PLK1,CKAP5,ROCK2,DDB1,RPS3,ERCC1,TRIM27,HRAS,VCL,PIP4K2A,ABCA1,PRKCD,VASP,OCLN,PRKAA2,SMAD3,PAK1,ARAP1,ABL1,MAP4,BRCA1,GSN,CRYAB,TBCD,BAIAP2,CLU,PTK2,STXBP1,SYK,APOE,TPPP,PAK2,PLK2,LIMK1,SSH3…
GO:BP	establishment of protein localization to endoplasmic reticulum	GO:0072599	1.14874e-28	27.9398	114	2567	71	17906	HSPA5,RPL7A,RPS3A,RPL24,RPL3,RPL13A,RPL7,RPS9,RPS11,RPS3,SRP54,RPL36,RPL23,RPL11,RPS27A,UBA52,RPS15A,RPSA,RPS6,RPL6,RPS4X,RPS26,RPL10A,RPL14,RPL32,RPS2,RPS16,RPS5,RPS24,RPL13,RPS8,RPS20,SSR3,RPS12,RPL27,RPL27A,RPL12,RPLP2,RPL31,RPS13,RPS14,RPS18,RPS15,SEC61A1,RPS7,RPL18,RPL30,RPL19,RPS10,RPL10,RPL9,RPL21,RPL18A,RPL35A,RAB10,SPCS2,SEC61A2,SPCS3,SRP72,SGTA,RPLP0,RPL4,RPS19,RPL35,RPL29,RPL15,RPL23A,…
GO:BP	regulation of immune response	GO:0050776	2.01483e-28	27.6958	1116	2567	305	17906	CR1,CR2,CD55,F2,FGA,FGB,FGG,CFI,MBL2,CD46,PROS1,CFB,C3,C3AR1,C4A,C4B,C4BPA,C5AR1,C9,CD59,CAV1,SRC,FER,GRB2,UBASH3A,SUMO1,HSP90AA1,PSMA3,HSPA1A,PSMC5,DDX3X,ABCE1,UBC,KRAS,CD81,ICAM1,RELA,RBM14,JAK1,THOC1,NLRP3,NFKB1,LGALS3,PSMA2,UBE2D3,ACTR2,CALM1,RPS3,PSMD12,MAP2K7,SHC1,TRIM27,HRAS,RARA,LGR4,PRKCD,SMAD3,IKBKG,PAK1,VAV2,PSMA5,PSMA7,PSMB3,ABL1,ITCH,PSMB9,NFKBIA,IRF3,CREBBP,HLA-A,ADCY7,BAIAP2,CLU,PT…
GO:BP	cell motility	GO:0048870	2.09369e-28	27.6791	1781	2567	431	17906	F2,F2R,F3,F7,F10,SERPINE1,PLAT,PLAU,PLG,PROS1,BDKRB1,THBD,C3AR1,C5AR1,CAV1,CLIC4,SRC,PRKCA,PTK2B,FER,GRB2,NCK2,MDM2,PIN1,FLNA,NF2,HDAC6,APP,YWHAE,HSPA5,ILK,CD81,ICAM1,EGFR,APEX1,MYH9,LGALS3,PARVA,MARK2,PAK4,PKN2,NF1,CLASP1,ARHGEF2,CARD10,ENAH,ROCK2,PSTPIP2,OXSR1,STK24,DIAPH1,STAT3,DOCK5,SHC1,RBFOX2,AMOTL2,HRAS,VCL,S100P,PML,PLXNA2,PRKCD,SMAD3,CDK1,PAK1,MAP2K3,VAV2,ABL1,PTK2,DAPK2,SYK,APOE,GNA12,N…
GO:BP	localization of cell	GO:0051674	2.09369e-28	27.6791	1781	2567	431	17906	F2,F2R,F3,F7,F10,SERPINE1,PLAT,PLAU,PLG,PROS1,BDKRB1,THBD,C3AR1,C5AR1,CAV1,CLIC4,SRC,PRKCA,PTK2B,FER,GRB2,NCK2,MDM2,PIN1,FLNA,NF2,HDAC6,APP,YWHAE,HSPA5,ILK,CD81,ICAM1,EGFR,APEX1,MYH9,LGALS3,PARVA,MARK2,PAK4,PKN2,NF1,CLASP1,ARHGEF2,CARD10,ENAH,ROCK2,PSTPIP2,OXSR1,STK24,DIAPH1,STAT3,DOCK5,SHC1,RBFOX2,AMOTL2,HRAS,VCL,S100P,PML,PLXNA2,PRKCD,SMAD3,CDK1,PAK1,MAP2K3,VAV2,ABL1,PTK2,DAPK2,SYK,APOE,GNA12,N…
GO:BP	system development	GO:0048731	2.32511e-28	27.6336	5020	2567	972	17906	CR1,CR2,F2,F3,F7,MBL2,CD46,SERPINC1,SERPINE1,SERPINA5,PLG,C3,C3AR1,C5AR1,PPP1CC,ISG15,CAV1,CLIC4,SRC,PRKCA,PTK2B,DNM2,NTRK1,NME2,GRB2,NCK2,GSK3B,HSP90AA1,SART1,SNRPB,MDM2,PSMA3,PIN1,DDX17,FLNA,NF2,HDAC6,HSPA1A,APP,ACIN1,SPTBN1,PSMC5,DDX5,YWHAE,HSPA5,ILK,SRPK3,CSNK2A2,NCSTN,KRAS,IKZF3,SMURF1,CD81,ICAM1,TP53,RELA,EGFR,PTGES3,AP2M1,ACTC1,MYH9,KRT19,FMR1,YBX3,STK25,PKM,JAK1,KRT5,THOC1,FASN,CTDP1,NLRP…
GO:BP	peptidyl-amino acid modification	GO:0018193	2.45619e-28	27.6097	1281	2567	337	17906	BDKRB2,CAV1,SRC,PRKCA,PTK2B,NTRK1,NME2,FER,NCK2,SUMO1,RANGAP1,RANBP2,GSK3B,HSP90AA1,MDM2,PIN1,NF2,HDAC6,APP,VCP,ILK,CLK1,CSNK2A1,CSNK2A2,CD81,ICAM1,NOS2,TP53,RELA,EGFR,NUP62,JAK1,SMG1,STK38,EGLN3,TWF1,MARK2,PKN2,ARHGEF2,CALM1,PLK1,ROCK2,PPP2R1A,MVP,OXSR1,STAT3,RPS6KA4,MAP2K7,SHC1,TRRAP,PRKCD,PRKAA2,MAP2K2,CDK1,PAK1,MAP2K3,ABL1,BRCA1,CREBBP,TSSK2,PTK2,MAPK8,MAST1,SYK,FGFR2,NEDD9,RPS6KB1,AKT1,PAK2,…
GO:BP	protein localization to endoplasmic reticulum	GO:0070972	3.52768e-28	27.4525	139	2567	79	17906	HSPA5,RPL7A,RPS3A,RPL24,RPL3,RPL13A,RPL7,RPS9,RPS11,RPS3,SRP54,RPL36,RPL23,RPL11,RPS27A,DDRGK1,UBA52,VAPA,RPS15A,RPSA,RPS6,RPL6,RPS4X,RPS26,RPL10A,RPL14,RPL32,RPS2,RPS16,RPS5,RPS24,RPL13,RPS8,RPS20,SSR3,RPS12,RPL27,RPL27A,RPL12,RPLP2,RPL31,RPS13,RPS14,RPS18,RPS15,SEC61A1,RPS7,RPL18,RPL30,RPL19,RPS10,RPL10,RPL9,RPL21,RPL18A,RPL35A,GBF1,RAB10,OS9,SPCS2,SEC61A2,SPCS3,SRP72,RTN4,GPAA1,RER1,SGTA,RPLP0…
GO:BP	negative regulation of protein metabolic process	GO:0051248	3.60698e-28	27.4429	1206	2567	322	17906	CR1,F2,KNG1,SERPINC1,SERPINE1,SERPINA5,SERPINA1,PLAT,PLAUR,PROS1,BDKRB1,BDKRB2,TFPI,C3,C4A,C4B,ISG15,CAV1,SRC,NCK2,GSK3B,MDM2,PIN1,FLNA,NF2,HDAC6,HSPA1A,APP,YWHAE,DDX3X,ILK,YBX1,ILF3,XRN1,CSNK2A1,CSNK2A2,NOS2,TP53,RELA,EGFR,NUP62,FMR1,UPF1,RPL13A,STK38,NFKB1,LGALS3,USP4,TRIM21,NF1,CALM1,PLK1,ROCK2,PPP2R1A,MVP,RPS3,STAT3,TRIM27,RARA,PML,SERPINB2,PRKCD,OCLN,PRKAA2,SMAD3,CLN3,ABL1,BRCA1,ITCH,CRYAB,A…
GO:BP	regulation of innate immune response	GO:0045088	4.23859e-28	27.3728	444	2567	161	17906	CR1,FGA,FGB,FGG,CAV1,SRC,SUMO1,PSMA3,HSPA1A,PSMC5,DDX3X,ABCE1,UBC,KRAS,RELA,RBM14,JAK1,NFKB1,PSMA2,UBE2D3,PSMD12,HRAS,LGR4,PRKCD,IKBKG,PAK1,PSMA5,PSMA7,PSMB3,ITCH,PSMB9,NFKBIA,IRF3,CREBBP,SYK,APOE,TRAF6,PAK2,PSMA1,PLSCR1,RPS27A,UBB,TBK1,PSME2,PSME1,RPS6KA5,HMGB1,TLR2,IKBKE,LGALS9,SOCS1,PTPN11,JAK2,BIRC3,XIAP,RPS6KA3,UBA52,DDX58,STAT1,IKBKB,RIPK2,LYN,RAF1,PSMC3,MUC1,IRAK1,PARP9,IRF1,SKP1,CHUK,MAPK…
GO:BP	regulation of MAP kinase activity	GO:0043405	4.49358e-28	27.3474	342	2567	136	17906	F2R,C5AR1,CAV1,SRC,PTK2B,NTRK1,ILK,UBC,KRAS,CD81,EGFR,NUP62,STK38,NF1,PPP2R1A,RPS3,MAP2K7,SHC1,HRAS,PRKCD,TAOK1,IKBKG,MAP2K2,CDK1,DAXX,PAK1,MAP2K3,GADD45G,SYK,APOE,TRAF6,MAP3K11,TRIB2,RPS27A,UBB,MAPK10,MAPK11,MAPK1,MAPK3,CXCR4,PTPN11,JAK2,MAPK14,CD40,MAP2K1,RGS2,GADD45A,UBA52,RIPK2,EIF2AK2,LYN,RAF1,TGFBR1,FGFR1,IRAK1,MAP3K14,RAPGEF1,PRKAA1,PIK3CG,DBNL,MAPKAPK2,NOD1,NOD2,MAP3K2,DUSP1,MAP3K4,MAPK8I…
GO:BP	regulation of cell adhesion	GO:0030155	5.1617e-28	27.2872	721	2567	223	17906	CD55,FGA,FGB,FGG,KNG1,CD46,SERPINE1,PLAU,PLAUR,PLG,CAV1,SRC,PRKCA,PTK2B,DNM2,GRB2,NCK2,GSK3B,SART1,FLNA,NF2,ILK,CD81,ICAM1,RELA,JAK1,NLRP3,LGALS3,LMO7,NF1,CLASP1,ROCK2,PPP2R1A,RPS3,DOCK5,KIFAP3,VCL,RARA,PML,PLXNA2,PRKCD,AP3B1,SMAD3,PAK1,ABL1,ITCH,HLA-A,GSN,TBCD,PTK2,SYK,TRAF6,ASS1,NEDD9,AKT1,PAK2,CASP3,MAPK7,RASA1,IDO1,TNFSF13B,ETS1,HMGB1,PTEN,CXCR4,CDH1,DAPK3,LGALS9,SOCS1,PTPN11,JAK2,MAPK14,SPIN…
GO:BP	regulation of cellular response to stress	GO:0080135	6.05474e-28	27.2179	764	2567	232	17906	BDKRB2,CAV1,PTK2B,NCK2,RANBP2,GSK3B,HSP90AA1,HNRNPK,MDM2,HDAC6,HSPA1A,APP,DDX5,YWHAE,HSPA5,YBX1,HSPA8,KRAS,TP53,EGFR,PTGES3,NUP62,FMR1,YBX3,STK25,SMG1,THOC1,ENO1,ACTR2,ARHGEF2,ROCK2,RPS3,STK24,MAP2K7,ERCC1,DDX39B,BCLAF1,HRAS,PML,PRKCD,TAOK1,MAP2K2,DAXX,PAK1,GADD45G,CAMK2G,ABL1,BRCA1,ITCH,CREBBP,CRYAB,CLU,ATF4,ATG7,SYK,TRAF6,TPT1,AKT1,PLK2,MAP3K11,CDKN2D,MTURN,DNAJB1,MAPK7,SYVN1,HMGB1,MAPK1,MAPK3,…
GO:BP	regulation of primary metabolic process	GO:0080090	6.46601e-28	27.1894	6189	2567	1150	17906	CR1,F2,F2R,F3,F12,FGA,FGB,FGG,KLKB1,KNG1,SERPINC1,SERPINE1,SERPINA5,SERPINA1,PLAT,PLAUR,PROS1,BDKRB1,BDKRB2,TFPI,C3,C4A,C4B,C4BPA,C5AR1,FNTA,ISG15,CAV1,SRC,PRKCA,PTK2B,DNM2,NTRK1,NME2,FER,GRB2,PACSIN3,NCK2,NOSTRIN,SUMO1,RANBP2,RNPS1,GSK3B,HSP90AA1,HNRNPK,EEF1A1,MDM2,HUWE1,PSMA3,PIN1,DDX17,GOLM1,FLNA,NF2,HDAC6,HSPA1A,APP,VCP,PSMC5,HNRNPA2B1,DDX5,HNRNPA1,HNRNPF,YWHAE,DDX3X,HSPA5,ILK,YBX1,ELAVL1,ABC…
GO:BP	cellular response to nitrogen compound	GO:1901699	6.93947e-28	27.1587	727	2567	224	17906	CAV1,SRC,DNM2,FER,GRB2,RANGAP1,GSK3B,MDM2,FLNA,APP,HSPA5,XRN1,NCSTN,ICAM1,TP53,RELA,IFIT1,EGFR,APEX1,ATP6V1A,FMR1,PKM,NLRP3,NFKB1,ACTR2,ARHGEF2,ROCK2,DIAPH1,STAT3,SHC1,CAPN2,PRKCD,DAXX,PAK1,ABL1,ATP6V1B2,BRCA1,IRF3,ADCY7,BAIAP2,CASP4,PTK2,ATF4,ATG7,PCK1,ASS1,RPS6KB1,AKT1,ANXA5,CCND3,RPL23,CASP3,RRAGB,MAPK13,BCL11A,SIK2,MAPK1,MAPK3,PTEN,CFLAR,CDH1,SOCS1,PTPN11,JAK2,APC,RAD51,COL1A1,EZR,DDX58,STAT1…
GO:BP	regulation of mitotic cell cycle	GO:0007346	6.9622e-28	27.1573	713	2567	221	17906	PRKCA,CCDC8,HSP90AA1,MDM2,PSMA3,PIN1,HSPA1A,APP,PSMC5,YWHAE,DDX3X,TP53,EGFR,APEX1,NUP62,STK25,PSMA2,PAK4,PKN2,TUBB,CLASP1,NUMA1,PLK1,DCTN2,CKAP5,PPP2R1A,TOP2A,DDB1,OXSR1,PSMD12,STK24,MRE11,MAP2K7,INTS3,HRAS,PML,TAOK1,SMAD3,MAP2K2,CDK1,PAK1,MAP2K3,YTHDC2,PSMA5,PSMA7,PSMB3,SMARCD3,ABL1,BRCA1,PSMB9,RPS6KB1,AKT1,PAK2,PLK2,PSMA1,EIF4E,CDKN2D,CCND3,PSME2,PSME1,CSNK1E,CRADD,ATF2,STK33,PTEN,DAPK3,PTPN11,…
GO:BP	positive regulation of developmental process	GO:0051094	8.77143e-28	27.0569	1457	2567	369	17906	F3,FGA,FGB,FGG,CD46,SERPINE1,PROC,C3,C3AR1,C5AR1,PPP1CC,ISG15,SRC,PRKCA,PTK2B,DNM2,NTRK1,NME2,SART1,MDM2,PIN1,FLNA,NF2,HSPA1A,ACIN1,HSPA5,ILK,KRAS,SMURF1,TP53,RELA,FMR1,YBX3,STK25,PKM,JAK1,NLRP3,NFKB1,ACTR2,TWF1,MARK2,PAK4,CLASP1,ARHGEF2,NUMA1,HDAC1,STAT3,DOCK5,DDX39B,CAPN2,SRRT,RARA,PLXNA2,SCARB2,LGR4,AP3B1,SMAD3,CDK1,PAK1,SMARCD3,ABL1,BRCA1,ITCH,YAP1,ANXA2,BAIAP2,ATF4,SYK,APOE,NOS3,TRAF6,FGFR2,…
GO:BP	cytokine-mediated signaling pathway	GO:0019221	8.82452e-28	27.0543	799	2567	239	17906	F3,ISG15,CAV1,PTK2B,FER,GRB2,SUMO1,HSP90AA1,PSMA3,HSPA1A,PSMC5,HNRNPA2B1,HNRNPF,ILK,ABCE1,HSPA8,UBC,KRAS,ICAM1,NOS2,TP53,IFIT2,RELA,IFIT1,JAK1,NFKB1,PSMA2,KRT18,TRIM21,OXSR1,PSMD12,STAT3,RPS6KA4,SHC1,PML,SERPINB2,PRKCD,IKBKG,PSMA5,PSMA7,PSMB3,CAMK2G,PSMB9,NFKBIA,IRF3,HLA-A,ANXA2,CASP4,SYK,TRAF6,AKT1,PAK2,PSMA1,NUMBL,RPS27A,CASP3,UBB,TBK1,PSME2,PSME1,TNFSF13B,RPS6KA5,KRT8,MAPK3,IKBKE,CXCR4,SOCS1,P…
GO:BP	multicellular organism development	GO:0007275	9.25074e-28	27.0338	5604	2567	1060	17906	CR1,CR2,F2,F3,F7,MBL2,CD46,SERPINC1,SERPINE1,SERPINA5,PLG,PROC,C3,C3AR1,C5AR1,PPP1CC,ISG15,CAV1,CLIC4,SRC,PRKCA,PTK2B,DNM2,NTRK1,NME2,GRB2,NCK2,GSK3B,HSP90AA1,SART1,SNRPB,MDM2,PSMA3,PIN1,DDX17,FLNA,NF2,HDAC6,HSPA1A,APP,ACIN1,SPTBN1,PSMC5,DDX5,YWHAE,HSPA5,ILK,YBX1,SRPK3,CSNK2A2,NCSTN,KRAS,IKZF3,SMURF1,CD81,ICAM1,TP53,RELA,EGFR,PTGES3,AP2M1,ACTC1,MYH9,KRT19,FMR1,YBX3,STK25,PKM,JAK1,KRT5,THOC1,WDR18…
GO:BP	positive regulation of protein serine/threonine kinase activity	GO:0071902	2.60308e-27	26.5845	339	2567	134	17906	F2R,C5AR1,SRC,PTK2B,NTRK1,DDX3X,ILK,UBC,KRAS,CD81,EGFR,CALM1,RPS3,MAP2K7,SHC1,HRAS,TAOK1,IKBKG,MAP2K2,CDK1,DAXX,PAK1,MAP2K3,GADD45G,SYK,TRAF6,AKT1,MAP3K11,CCND3,RPS27A,UBB,MAPK10,MAPK11,MAPK1,MAPK3,CXCR4,PTPN11,JAK2,MAPK14,CD40,MAP2K1,GADD45A,CCND1,UBA52,RIPK2,EIF2AK2,PKD1,PKD2,RAF1,TGFBR1,FGFR1,ADRB2,IRAK1,RPTOR,MAP3K14,CALM2,RAPGEF1,RHOA,PRKAA1,PIK3CG,DBNL,CDKN1B,MAPKAPK2,NOD1,RAPGEF2,NOD2,MAP3…
GO:BP	peptidyl-serine phosphorylation	GO:0018105	2.87419e-27	26.5415	304	2567	125	17906	BDKRB2,CAV1,SRC,PRKCA,NCK2,GSK3B,HSP90AA1,HDAC6,APP,ILK,CLK1,CSNK2A1,CSNK2A2,EGFR,SMG1,STK38,MARK2,PKN2,PLK1,ROCK2,RPS6KA4,PRKCD,PRKAA2,MAP2K2,CDK1,PAK1,TSSK2,MAPK8,MAST1,SYK,RPS6KB1,AKT1,PAK2,PLK2,TBK1,CSNK1G2,CSNK1E,MKNK1,MAPK7,MAPK13,CSNK1G1,RPS6KA5,MAPK1,MAPK3,PTEN,IKBKE,MKNK2,MAPK14,RPS6KA3,GADD45A,IKBKB,RIPK2,PRKCI,PKD1,RAF1,TGFBR1,NTRK2,MTOR,RPTOR,MAPKAP1,RPS6KA2,NEK6,GSK3A,BAX,SMAD7,GRK2,…
GO:BP	positive regulation of immune response	GO:0050778	3.02723e-27	26.519	892	2567	257	17906	CR1,CR2,CD55,F2,FGA,FGB,FGG,CFI,MBL2,CD46,PROS1,CFB,C3,C3AR1,C4A,C4B,C4BPA,C5AR1,C9,CD59,CAV1,SRC,GRB2,UBASH3A,HSP90AA1,PSMA3,HSPA1A,PSMC5,DDX3X,UBC,KRAS,CD81,RELA,RBM14,NLRP3,NFKB1,LGALS3,PSMA2,UBE2D3,ACTR2,RPS3,PSMD12,HRAS,RARA,LGR4,PRKCD,IKBKG,PAK1,VAV2,PSMA5,PSMA7,PSMB3,ABL1,ITCH,PSMB9,NFKBIA,IRF3,CREBBP,HLA-A,BAIAP2,CLU,PTK2,STXBP1,SYK,TRAF6,PAK2,PSMA1,PLSCR1,EXOSC3,LIMK1,RPS27A,UBB,TBK1,EIF…
GO:BP	regulation of mRNA metabolic process	GO:1903311	3.67166e-27	26.4351	336	2567	133	17906	PRKCA,RNPS1,HNRNPK,PSMA3,DDX17,HSPA1A,PSMC5,HNRNPA2B1,DDX5,HNRNPA1,YBX1,ELAVL1,RBM25,SRPK3,XRN1,HSPA8,UBC,APEX1,XPO1,FMR1,YBX3,UPF1,SRSF2,SRSF7,YTHDC1,PSMA2,ROCK2,PSMD12,KHDRBS1,RBFOX2,PRKCD,CPSF6,PSMA5,PSMA7,PSMB3,PSMB9,AKT1,PSMA1,EXOSC3,CIRBP,RPS27A,UBB,PSME2,SERBP1,PSME1,MAPK14,UBA52,VIP,PSMC3,CDK11B,RBM19,HSF1,MTOR,LARP1,EXOSC5,MAPKAPK2,ZC3H12A,PSMB6,FXR1,ROCK1,MYEF2,DCP2,WTAP,PAPD5,CNOT6L,BT…
GO:BP	response to wounding	GO:0009611	3.88625e-27	26.4105	702	2567	217	17906	F2,F2R,F3,F5,F7,F8,F9,F10,F11,F12,FGA,FGB,FGG,KLKB1,KNG1,SERPINC1,SERPINE1,SERPINA5,SERPINA1,PLAT,PLAU,PLAUR,PLG,PROC,PROS1,TFPI,THBD,CD59,CAV1,SRC,PRKCA,NTRK1,RANGAP1,FLNA,PLEC,ILK,CD81,EGFR,MYH9,PKM,ITPK1,NF1,CLASP1,DSP,HDAC1,STK24,HRAS,VCL,SERPINB2,PRKCD,AP3B1,OCLN,SMAD3,CDK1,PAK1,VAV2,YAP1,GSN,ANXA2,STXBP1,SYK,APOE,GNA12,NOS3,FGFR2,ODAM,ANXA5,PLSCR1,CASP3,TARBP2,ETS1,ISL1,MAPK1,MAPK3,PTEN,CFL…
GO:BP	regulation of nitrogen compound metabolic process	GO:0051171	4.16969e-27	26.3799	6009	2567	1119	17906	CR1,F2,F2R,F3,F12,FGA,FGB,FGG,KLKB1,KNG1,SERPINC1,SERPINE1,SERPINA5,SERPINA1,PLAT,PLAUR,PROS1,BDKRB1,BDKRB2,TFPI,C3,C4A,C4B,C4BPA,C5AR1,FNTA,ISG15,CAV1,SRC,PRKCA,PTK2B,DNM2,NTRK1,NME2,FER,GRB2,PACSIN3,NCK2,NOSTRIN,SUMO1,RANBP2,RNPS1,GSK3B,HSP90AA1,HNRNPK,EEF1A1,MDM2,HUWE1,PSMA3,PIN1,DDX17,FLNA,NF2,HDAC6,HSPA1A,APP,VCP,PSMC5,HNRNPA2B1,DDX5,HNRNPA1,HNRNPF,YWHAE,DDX3X,HSPA5,ILK,YBX1,ELAVL1,ABCE1,ILF…
GO:BP	regulation of defense response	GO:0031347	4.6522e-27	26.3323	807	2567	239	17906	CR1,F2,F12,FGA,FGB,FGG,KLKB1,SERPINE1,PROC,C3,CAV1,SRC,SUMO1,PSMA3,HSPA1A,PSMC5,DDX3X,ABCE1,UBC,KRAS,CD81,NOS2,RELA,IFIT1,EGFR,RBM14,JAK1,NLRP3,NFKB1,PSMA2,UBE2D3,PSMD12,HRAS,LGR4,PRKCD,SMAD3,IKBKG,PAK1,PSMA5,PSMA7,PSMB3,ITCH,PSMB9,NFKBIA,IRF3,CREBBP,ADCY7,CASP4,APOBEC3G,SYK,APOE,TRAF6,PAK2,PSMA1,PLSCR1,RPS27A,UBB,TBK1,PSME2,PSME1,TARBP2,MAPK7,MAPK13,IDO1,ETS1,ISL1,RPS6KA5,HMGB1,MAPK3,TLR2,IKBKE,…
GO:BP	nuclear-transcribed mRNA catabolic process, nonsense-mediated decay	GO:0000184	6.08892e-27	26.2155	122	2567	72	17906	RNPS1,RPL7A,RPS3A,UPF3B,UPF1,RPL24,RPL3,RPL13A,RPL7,RPS9,RPS11,SMG1,PPP2R1A,RPS3,EXOSC10,ETF1,RPL36,RPL23,RPL11,RPS27A,UBA52,RPS15A,RPSA,DCP2,RPS6,RPL6,RPS4X,RPS26,RPL10A,RPL14,RPL32,RPS2,RPS16,RPS5,RPS24,RPL13,RPS8,RPS20,RPS12,RPL27,RPL27A,RPL12,RPLP2,RPL31,RPS13,RPS14,RPS18,RPS15,RPS7,RPL18,RPL30,RPL19,RPS10,RPL10,RPL9,RPL21,RPL18A,RPL35A,PABPC1,PARN,RPLP0,RPL4,EIF4A3,RPS19,RPL35,RPL29,RPL15,MA…
GO:BP	positive regulation of locomotion	GO:0040017	8.22235e-27	26.085	613	2567	197	17906	F2R,F3,F7,F10,SERPINE1,PLAU,BDKRB1,C3AR1,C5AR1,CAV1,SRC,PRKCA,PTK2B,FER,MDM2,FLNA,HDAC6,APP,HSPA5,ILK,ICAM1,EGFR,LGALS3,CLASP1,ARHGEF2,ROCK2,DDB1,OXSR1,DIAPH1,STAT3,DOCK5,HRAS,SMAD3,PAK1,MAP2K3,ABL1,PTK2,DAPK2,NOS3,NEDD9,AKT1,PLK2,DAB2,DDRGK1,ETS1,CAMK1D,HMGB1,MAPK1,MAPK3,CXCR4,DAPK3,LGALS9,JAK2,APC,MAPK14,SWAP70,CD40,COL1A1,SMURF2,VAPA,RAC1,LYN,ADAM10,PTN,TGFBR1,FGFR1,RDX,PDGFRA,MTOR,CREB3,BMPR2…
GO:BP	regulation of cell motility	GO:2000145	9.40886e-27	26.0265	1042	2567	286	17906	F2R,F3,F7,F10,SERPINE1,PLAU,BDKRB1,C3AR1,C5AR1,CAV1,CLIC4,SRC,PRKCA,PTK2B,FER,MDM2,PIN1,FLNA,NF2,HDAC6,APP,HSPA5,ILK,CD81,ICAM1,EGFR,APEX1,LGALS3,PKN2,NF1,CLASP1,ARHGEF2,CARD10,ROCK2,OXSR1,STK24,DIAPH1,STAT3,DOCK5,AMOTL2,HRAS,VCL,PLXNA2,SMAD3,PAK1,MAP2K3,ABL1,PTK2,DAPK2,APOE,GNA12,NOS3,NEDD9,AKT1,PLK2,DAB2,ANXA5,DDRGK1,ETS1,CAMK1D,HMGB1,MAPK1,MAPK3,PTEN,CXCR4,CDH1,DAPK3,LGALS9,JAK2,APC,MAPK14,SWA…
GO:BP	regulation of cell differentiation	GO:0045595	9.99314e-27	26.0003	1932	2567	453	17906	CR1,F2,FGA,FGB,FGG,CD46,SERPINE1,PROC,PPP1CC,ISG15,CAV1,PRKCA,PTK2B,DNM2,NTRK1,NME2,GSK3B,SART1,MDM2,PSMA3,PIN1,DDX17,FLNA,NF2,HDAC6,HSPA1A,APP,ACIN1,PSMC5,DDX5,HSPA5,ILK,YBX1,KRAS,IKZF3,SMURF1,TP53,RELA,EGFR,FMR1,STK25,CTDP1,NLRP3,NFKB1,LGALS3,PSMA2,ACTR2,TWF1,MARK2,NF1,CLASP1,ARHGEF2,NUMA1,ROCK2,HDAC1,PPP2R1A,PSMD12,STK24,STAT3,DOCK5,DDX39B,RBFOX2,CAPN2,VCL,SRRT,RARA,PLXNA2,NEDD4,SCARB2,ABCA1,A…
GO:BP	establishment of protein localization to membrane	GO:0090150	1.04128e-26	25.9824	331	2567	131	17906	HSP90AA1,SPTBN1,YWHAE,HSPA5,RPL7A,RPS3A,TP53,EGFR,RPL24,RPL3,RPL13A,RPL7,RPS9,RPS11,KRT18,CALM1,RPS3,SRP54,NSF,HRAS,PAK1,RPL36,NPC1,MAPK8,RPL23,RPL11,RPS27A,MAPK10,TP63,BAG6,UBA52,PRKCI,RPS15A,RPSA,GOPC,NMT1,BAX,TAOK2,TFDP1,RACK1,ERBB2,SSR1,RPS6,RPL6,RPS4X,RPS26,RPL10A,RPL14,RPL32,RPS2,RPS16,RAB11A,RPS5,RPS24,RPL13,RPS8,RPS20,SSR3,ANK3,ITGB2,RPS12,RPL27,RPL27A,RPL12,RPLP2,RPL31,RPS13,RPS14,RPS18,…
GO:BP	regulation of RNA stability	GO:0043487	1.04273e-26	25.9818	190	2567	93	17906	PRKCA,PSMA3,HSPA1A,PSMC5,YBX1,ELAVL1,XRN1,HSPA8,UBC,TRDMT1,APEX1,XPO1,FMR1,YBX3,UPF1,PSMA2,ROCK2,PSMD12,PRKCD,PSMA5,PSMA7,PSMB3,PSMB9,AKT1,PSMA1,EXOSC3,CIRBP,RPS27A,UBB,PSME2,SERBP1,PSME1,MAPK14,UBA52,VIP,PSMC3,MTOR,LARP1,DKC1,EXOSC5,MAPKAPK2,ZC3H12A,PSMB6,FXR1,ROCK1,MYEF2,DCP2,PAPD5,CNOT6L,PSMB10,PSMD1,SYNCRIP,PSMC4,PSMD3,PSMD2,PSMD11,PSMC1,HNRNPU,KHSRP,CPEB3,BOLL,DXO,GIGYF2,EXOSC2,EXOSC8,PABPC1…
GO:BP	regulation of cellular component movement	GO:0051270	1.07687e-26	25.9678	1129	2567	303	17906	F2R,F3,F7,F10,SERPINE1,PLAU,BDKRB1,C3AR1,C5AR1,CAV1,CLIC4,SRC,PRKCA,PTK2B,FER,SUMO1,MDM2,PIN1,FLNA,NF2,HDAC6,APP,HSPA5,ILK,CD81,ICAM1,EGFR,APEX1,LGALS3,PKN2,NF1,CLASP1,DSP,ARHGEF2,CARD10,ROCK2,OXSR1,STK24,DIAPH1,STAT3,DOCK5,AMOTL2,HRAS,VCL,PLXNA2,SMAD3,PAK1,MAP2K3,ARAP1,ABL1,PTK2,DAPK2,APOE,GNA12,NOS3,NEDD9,AKT1,PLK2,DAB2,ANXA5,DDRGK1,ETS1,CAMK1D,HMGB1,MAPK1,MAPK3,PTEN,CXCR4,CDH1,DAPK3,LGALS9,JAK…
GO:BP	primary metabolic process	GO:0044238	1.72359e-26	25.7636	10594	2567	1776	17906	CR1,F2,F2R,F3,F5,F7,F8,F9,F10,F11,F12,FGA,FGB,FGG,CFI,KLKB1,KNG1,SERPINC1,SERPINE1,SERPINA5,SERPINA1,PLAT,PLAU,PLAUR,PLG,PROC,PROS1,BDKRB1,BDKRB2,CFB,TFPI,C3,C4A,C4B,C4BPA,C5AR1,FNTA,PPP1CC,ISG15,CAV1,SRC,PRKCA,PTK2B,DNM2,NTRK1,NME2,FER,GRB2,PACSIN3,NCK2,NOSTRIN,SUMO1,CCDC8,RANGAP1,RANBP2,RNPS1,GSK3B,HSP90AA1,SART1,HNRNPK,SNRPB,UBR4,EEF1A1,MDM2,HUWE1,PSMA3,CD2BP2,PIN1,DDX17,GRK5,XPO5,UBL5,GOLM1,A…
GO:BP	activation of protein kinase activity	GO:0032147	2.11924e-26	25.6738	337	2567	132	17906	F2R,C5AR1,SRC,PTK2B,NTRK1,UBC,CD81,EGFR,STK25,MARK2,PAK4,CARD10,OXSR1,STK24,MAP2K7,SHC1,PRKCD,TAOK1,IKBKG,MAP2K2,CDK1,DAXX,PAK1,MAP2K3,GADD45G,ABL1,ADCY7,SYK,TRAF6,AKT1,PAK2,MAP3K11,RPS27A,UBB,STK11,MAPK10,MAPK11,MAPK1,MAPK3,CXCR4,SOCS1,PTPN11,JAK2,MAPK14,MAP2K1,GADD45A,UBA52,RIPK2,EIF2AK2,RAF1,TGFBR1,ADRB2,GPRC5A,CCDC88A,MTOR,IRAK1,RPTOR,MAPKAP1,MAP3K14,RAPGEF1,PRKAA1,DBNL,ACVR2B,MAPKAPK2,NOD1,N…
GO:BP	viral transcription	GO:0019083	2.3779e-26	25.6238	178	2567	89	17906	RANBP2,RPL7A,RPS3A,NUP62,RPL24,RPL3,RPL13A,RPL7,RPS9,RPS11,CTDP1,POLR2A,TRIM21,HDAC1,RPS3,TRIM27,RPL36,RPL23,RPL11,RPS27A,TARBP2,UBA52,TRIM14,NUP210,PSMC3,RPS15A,RPSA,TRIM11,TRIM32,TRIM62,CCL5,CCL3,NUP133,RPS6,CDK9,NUP107,NUP85,RPL6,RPS4X,RPS26,RPL10A,RPL14,RPL32,RPS2,RPS16,RPS5,RPS24,RPL13,RPS8,RPS20,RPS12,RPL27,RPL27A,RPL12,RPLP2,RPL31,RPS13,RPS14,RPS18,RPS15,RPS7,RPL18,RPL30,RPL19,RPS10,RPL10,…
GO:BP	regulation of cell migration	GO:0030334	2.84019e-26	25.5467	978	2567	272	17906	F2R,F3,F7,F10,SERPINE1,PLAU,BDKRB1,C3AR1,C5AR1,CAV1,CLIC4,SRC,PRKCA,PTK2B,FER,MDM2,FLNA,NF2,HDAC6,APP,HSPA5,ILK,CD81,ICAM1,EGFR,APEX1,LGALS3,NF1,CLASP1,ARHGEF2,CARD10,ROCK2,OXSR1,STK24,DIAPH1,STAT3,DOCK5,AMOTL2,HRAS,VCL,PLXNA2,SMAD3,PAK1,MAP2K3,ABL1,PTK2,DAPK2,APOE,GNA12,NOS3,NEDD9,AKT1,PLK2,DAB2,DDRGK1,ETS1,CAMK1D,HMGB1,MAPK1,MAPK3,PTEN,CXCR4,CDH1,DAPK3,LGALS9,JAK2,APC,MAPK14,SWAP70,CD40,COL1A1,…
GO:BP	negative regulation of response to stimulus	GO:0048585	3.21782e-26	25.4924	1731	2567	415	17906	CR1,CD55,F2,F11,F12,FGA,FGB,FGG,KLKB1,KNG1,CD46,SERPINE1,PLAT,PLAU,PLAUR,PLG,PROC,PROS1,BDKRB2,TFPI,THBD,C4BPA,CD59,CAV1,SRC,EPS15,DNM2,DNM1,FER,GRB2,NCK2,UBASH3A,GSK3B,MDM2,PSMA3,PIN1,NF2,HSPA1A,PSMC5,DDX3X,HSPA5,YBX1,CSNK2A1,CSNK2A2,UBC,SMURF1,ICAM1,TP53,RELA,EGFR,NUP62,YBX3,STK38,THOC1,NLRP3,NFKB1,ENO1,LGALS3,PSMA2,NF1,CLASP1,ARHGEF2,CALM1,HDAC1,PPP2R1A,RPS3,PSMD12,ERCC1,DDX39B,TRIM27,NEDD4,SE…
GO:BP	cell cycle process	GO:0022402	3.23344e-26	25.4903	1407	2567	355	17906	PRKCA,DNM2,CCDC8,HSP90AA1,MDM2,PSMA3,PIN1,FLNA,HSPA1A,APP,VCP,SPTBN1,PSMC5,YWHAE,DDX3X,ILK,CSNK2A1,CSNK2A2,TP53,BANF1,EGFR,APEX1,XPO1,RBM14,MYH9,NUP62,RAN,UPF1,CTDP1,PSMA2,ACTR2,PKN2,TUBB,CLASP1,ARHGEF2,CALM1,NUMA1,PLK1,DCTN2,KPNB1,CKAP5,ROCK2,PPP2R1A,TOP2A,DDB1,RPS3,PSMD12,KHDRBS1,MRE11,ERCC1,INTS3,TACC1,HRAS,PML,PRKAA2,TAOK1,SMAD3,CDK1,LZTS2,YTHDC2,ARAP1,PSMA5,PSMA7,PSMB3,SMARCD3,CAMK2G,ABL1,MA…
GO:BP	negative regulation of cellular protein metabolic process	GO:0032269	6.87126e-26	25.163	1135	2567	302	17906	CR1,F2,KNG1,SERPINC1,SERPINE1,SERPINA5,SERPINA1,PLAT,PLAUR,PROS1,BDKRB1,BDKRB2,TFPI,C3,C4A,C4B,ISG15,CAV1,SRC,NCK2,GSK3B,MDM2,PIN1,NF2,HDAC6,HSPA1A,APP,YWHAE,DDX3X,ILK,YBX1,ILF3,XRN1,CSNK2A1,CSNK2A2,TP53,RELA,NUP62,FMR1,UPF1,RPL13A,STK38,NFKB1,LGALS3,USP4,TRIM21,NF1,CALM1,PLK1,ROCK2,PPP2R1A,MVP,RPS3,STAT3,TRIM27,RARA,PML,SERPINB2,PRKCD,OCLN,PRKAA2,CLN3,ABL1,BRCA1,ITCH,CRYAB,ANXA2,ATF4,GABARAPL2,A…
GO:BP	cellular response to organonitrogen compound	GO:0071417	7.10822e-26	25.1482	673	2567	208	17906	CAV1,SRC,DNM2,FER,GRB2,RANGAP1,GSK3B,MDM2,FLNA,APP,HSPA5,XRN1,NCSTN,ICAM1,TP53,RELA,EGFR,APEX1,ATP6V1A,PKM,NLRP3,NFKB1,ACTR2,ARHGEF2,ROCK2,DIAPH1,STAT3,SHC1,CAPN2,PRKCD,PAK1,ABL1,ATP6V1B2,BRCA1,ADCY7,BAIAP2,CASP4,PTK2,ATF4,ATG7,PCK1,ASS1,RPS6KB1,AKT1,ANXA5,CCND3,RPL23,CASP3,RRAGB,MAPK13,BCL11A,SIK2,MAPK1,MAPK3,PTEN,CFLAR,CDH1,SOCS1,PTPN11,JAK2,APC,RAD51,COL1A1,EZR,STAT1,RIPK2,PRKCI,LYN,ACTN2,PKD2…
GO:BP	metabolic process	GO:0008152	7.7941e-26	25.1082	11681	2567	1919	17906	CR1,CD55,F2,F2R,F3,F5,F7,F8,F9,F10,F11,F12,FGA,FGB,FGG,CFI,KLKB1,KNG1,CD46,SERPINC1,SERPINE1,SERPINA5,SERPINA1,PLAT,PLAU,PLAUR,PLG,PROC,PROS1,BDKRB1,BDKRB2,CFB,TFPI,C3,C4A,C4B,C4BPA,C5AR1,FNTA,PPP1CC,ISG15,CAV1,SRC,EPS15,PRKCA,PTK2B,DNM2,NTRK1,DNM1,NME2,FER,GRB2,PACSIN3,NCK2,NOSTRIN,SUMO1,CCDC8,RANGAP1,RANBP2,RNPS1,GSK3B,HSP90AA1,SART1,HNRNPK,SNRPB,UBR4,EEF1A1,MDM2,HUWE1,PSMA3,CD2BP2,PIN1,DDX17,G…
GO:BP	supramolecular fiber organization	GO:0097435	9.43098e-26	25.0254	693	2567	212	17906	SRC,PTK2B,FER,GRB2,NCK2,MDM2,FLNA,NF2,HDAC6,HSPA1A,APP,SPTBN1,ILK,HSPA8,ICAM1,ACTC1,KRT19,ACTR2,HIP1R,TWF1,NF1,CLASP1,DSP,ARHGEF2,NUMA1,KPNB1,ENAH,CKAP5,ROCK2,HOOK1,RPS3,DIAPH1,TRIM27,PRKCD,VASP,OCLN,TAOK1,SMAD3,PAK1,ARAP1,ABL1,GSN,CRYAB,ANXA2,TBCD,BAIAP2,CLU,APOE,NEDD9,TPPP,PAK2,FKBP1A,LIMK1,SSH3,RANBP9,RASA1,KRT8,CFLAR,DAPK3,JAK2,APC,SWAP70,COL1A1,EZR,PRKCI,RAC1,ACTN2,TGFBR1,RDX,INPPL1,CDC42,CC…
GO:BP	regulation of multicellular organismal development	GO:2000026	9.52421e-26	25.0212	2210	2567	499	17906	CR1,F2,F3,CD46,SERPINE1,PROC,C3,C3AR1,C5AR1,PPP1CC,ISG15,CAV1,SRC,PRKCA,PTK2B,DNM2,NTRK1,NME2,GSK3B,SART1,MDM2,PSMA3,PIN1,DDX17,FLNA,NF2,HSPA1A,APP,ACIN1,PSMC5,DDX5,HSPA5,ILK,IKZF3,SMURF1,TP53,RELA,EGFR,AP2M1,FMR1,YBX3,STK25,PKM,JAK1,THOC1,CTDP1,NLRP3,LGALS3,PSMA2,ACTR2,TWF1,MARK2,PAK4,NF1,CLASP1,ARHGEF2,CARD10,NUMA1,ROCK2,HDAC1,PSMD12,STK24,STAT3,DDX39B,STAB1,RBFOX2,VCL,SRRT,RARA,PML,PLXNA2,NEDD…
GO:BP	positive regulation of cell migration	GO:0030335	1.0418e-25	24.9822	560	2567	183	17906	F2R,F3,F7,F10,SERPINE1,PLAU,BDKRB1,C3AR1,C5AR1,CAV1,SRC,PRKCA,PTK2B,FER,MDM2,FLNA,HDAC6,APP,HSPA5,ILK,ICAM1,EGFR,LGALS3,CLASP1,ARHGEF2,ROCK2,OXSR1,DIAPH1,STAT3,DOCK5,HRAS,SMAD3,PAK1,MAP2K3,ABL1,PTK2,DAPK2,NOS3,NEDD9,AKT1,PLK2,DAB2,DDRGK1,ETS1,CAMK1D,HMGB1,MAPK1,MAPK3,CXCR4,DAPK3,LGALS9,JAK2,APC,MAPK14,SWAP70,CD40,COL1A1,SMURF2,RAC1,LYN,ADAM10,PTN,TGFBR1,FGFR1,RDX,PDGFRA,MTOR,CREB3,BMPR2,RHOA,NRP1…
GO:BP	regulation of mRNA stability	GO:0043488	1.1791e-25	24.9285	181	2567	89	17906	PRKCA,PSMA3,HSPA1A,PSMC5,YBX1,ELAVL1,XRN1,HSPA8,UBC,APEX1,XPO1,FMR1,YBX3,UPF1,PSMA2,ROCK2,PSMD12,PRKCD,PSMA5,PSMA7,PSMB3,PSMB9,AKT1,PSMA1,EXOSC3,CIRBP,RPS27A,UBB,PSME2,SERBP1,PSME1,MAPK14,UBA52,VIP,PSMC3,MTOR,LARP1,EXOSC5,MAPKAPK2,ZC3H12A,PSMB6,FXR1,ROCK1,MYEF2,DCP2,PAPD5,CNOT6L,PSMB10,PSMD1,SYNCRIP,PSMC4,PSMD3,PSMD2,PSMD11,PSMC1,HNRNPU,KHSRP,CPEB3,BOLL,GIGYF2,EXOSC2,EXOSC8,PABPC1,PABPC4,HNRNPR,P…
GO:BP	response to drug	GO:0042493	1.3517e-25	24.8691	1093	2567	293	17906	F7,CAV1,SRC,PTK2B,DNM2,NTRK1,RANBP2,GSK3B,MDM2,FLNA,HDAC6,HNRNPA1,HSPA5,XRN1,NCSTN,ICAM1,NOS2,TP53,RELA,TRDMT1,EGFR,APEX1,XPO1,ACTC1,FMR1,RBM22,STK25,NFKB1,ACTR2,ARHGEF2,CALM1,ROCK2,RPS3,STK24,STAT3,SRP54,UMPS,CAPN2,RARA,ABCA1,PRKCD,PRKAA2,CDK1,DAXX,ABL1,MYO6,BRCA1,NFKBIA,YAP1,NPC1,ADCY7,GSN,CRYAB,BAIAP2,ATF4,ATG7,HPGD,SDF4,GNA12,PCK1,ASS1,FGFR2,EIF4E,CASP3,MAPK7,MAPK13,MBD1,ETS1,BCL11A,MAPK1,MAP…
GO:BP	positive regulation of response to biotic stimulus	GO:0002833	2.07215e-25	24.6836	393	2567	144	17906	FGA,FGB,FGG,CAV1,SRC,PRKCA,PSMA3,HSPA1A,PSMC5,DDX3X,UBC,KRAS,RELA,RBM14,NFKB1,PSMA2,UBE2D3,PSMD12,HRAS,LGR4,PRKCD,IKBKG,PAK1,PSMA5,PSMA7,PSMB3,ITCH,PSMB9,NFKBIA,IRF3,CREBBP,SYK,TRAF6,PAK2,PSMA1,PLSCR1,RPS27A,UBB,TBK1,PSME2,PSME1,FBXO38,RPS6KA5,HMGB1,MAPK3,TLR2,IKBKE,BIRC3,XIAP,RPS6KA3,UBA52,DDX58,IKBKB,RIPK2,LYN,RAF1,PSMC3,MUC1,IRAK1,PARP9,IRF1,SKP1,CHUK,MAPKAPK2,NOD1,NOD2,PSMB6,TRIM5,PRKACA,PIK3…
GO:BP	regulation of mRNA catabolic process	GO:0061013	2.16257e-25	24.665	203	2567	95	17906	PRKCA,PSMA3,HSPA1A,PSMC5,YBX1,ELAVL1,XRN1,HSPA8,UBC,APEX1,XPO1,FMR1,YBX3,UPF1,PSMA2,ROCK2,PSMD12,PRKCD,PSMA5,PSMA7,PSMB3,PSMB9,AKT1,PSMA1,EXOSC3,CIRBP,RPS27A,UBB,PSME2,SERBP1,PSME1,MAPK14,UBA52,VIP,PSMC3,MTOR,LARP1,EXOSC5,MAPKAPK2,ZC3H12A,PSMB6,FXR1,ROCK1,MYEF2,DCP2,PAPD5,CNOT6L,BTG2,PSMB10,PSMD1,SYNCRIP,PSMC4,PSMD3,PSMD2,PSMD11,PSMC1,HNRNPU,KHSRP,CNOT1,GTPBP1,CPEB3,BOLL,GIGYF2,EXOSC2,EXOSC8,PABP…
GO:BP	viral entry into host cell	GO:0046718	2.19617e-25	24.6583	121	2567	70	17906	CR1,CR2,CD55,CD46,CAV1,EPS15,HSPA1A,CD81,ICAM1,EGFR,TRIM21,SCARB2,CDK1,ITCH,NPC1,GSN,SIVA1,CXCR4,LGALS9,ACE2,CD4,CLEC4M,CCR5,RPSA,TRIM10,GRK2,TRIM11,ITGB1,TRIM5,TRIM62,SERPINB3,CD209,LAMP1,CLDN1,ANPEP,NECTIN4,TFRC,IFITM1,PPIA,IFITM2,NUP153,SELPLG,HTR2A,ITGA5,CAV2,DPP4,AXL,EPHA2,SLC1A5,EFNB3,SCARB1,TNFRSF4,LDLR,ITGA2,ITGB5,CLEC5A,IFITM3,GPR15,IDE,CD74,ITGAV,P4HB,HSPA1B,ITGB6,CXADR,VAMP8,F11R,LGALS…
GO:BP	regulation of MAPK cascade	GO:0043408	3.4212e-25	24.4658	756	2567	224	17906	F2R,FGA,FGB,FGG,C5AR1,CAV1,SRC,PRKCA,PTK2B,NTRK1,GRB2,PIN1,NF2,APP,ILK,UBC,KRAS,CD81,ICAM1,EGFR,NUP62,STK25,STK38,NF1,ROCK2,PPP2R1A,RPS3,MAP2K7,SHC1,HRAS,PRKCD,TAOK1,IKBKG,MAP2K2,CDK1,DAXX,PAK1,MAP2K3,GADD45G,ABL1,ITCH,SYK,APOE,TRAF6,FGFR2,AKT1,MAP3K11,MTURN,TRIB2,RPS27A,UBB,MAPK10,RANBP9,MAPK11,HMGB1,MAPK1,MAPK3,PTEN,CFLAR,CXCR4,LGALS9,PTPN11,JAK2,MAPK14,CD40,MAP2K1,RGS2,GADD45A,UBA52,EZR,RIPK2,…
GO:BP	membrane organization	GO:0061024	3.93403e-25	24.4052	893	2567	252	17906	F5,F8,SERPINA5,SERPINA1,C3,CD59,FNTA,CAV1,EPS15,PRKCA,DNM2,DNM1,GRB2,PACSIN3,GSK3B,HSP90AA1,HSPA1A,SPTBN1,YWHAE,HSPA8,UBC,SMURF1,TP53,BANF1,EGFR,AP2M1,MYH9,ACTR2,HIP1R,CALM1,PLK1,PPP2R1A,SEC24C,GULP1,STAT3,NSF,SCARB2,ABCA1,PRKCD,AP3B1,CDK1,SEC31B,CLN3,NPC1,GSN,ANXA2,BAIAP2,CLU,MAPK8,STXBP1,APOE,AKT1,DAB2,PLSCR1,RPS27A,UBB,GAK,ATF2,PTEN,CXCR4,TP63,BAG6,UBA52,VAPA,AREG,PRKCI,RAC1,FLOT2,CD4,PTN,ADRB…
GO:BP	nitrogen compound metabolic process	GO:0006807	8.33684e-25	24.079	10111	2567	1702	17906	CR1,F2,F2R,F3,F5,F7,F8,F9,F10,F11,F12,FGA,FGB,FGG,CFI,KLKB1,KNG1,SERPINC1,SERPINE1,SERPINA5,SERPINA1,PLAT,PLAU,PLAUR,PLG,PROC,PROS1,BDKRB1,BDKRB2,CFB,TFPI,C3,C4A,C4B,C4BPA,C5AR1,FNTA,PPP1CC,ISG15,CAV1,SRC,PRKCA,PTK2B,DNM2,NTRK1,NME2,FER,GRB2,PACSIN3,NCK2,NOSTRIN,SUMO1,CCDC8,RANGAP1,RANBP2,RNPS1,GSK3B,HSP90AA1,SART1,HNRNPK,SNRPB,UBR4,EEF1A1,MDM2,HUWE1,PSMA3,CD2BP2,PIN1,DDX17,GRK5,XPO5,UBL5,GOLM1,F…
GO:BP	positive regulation of cell motility	GO:2000147	1.29466e-24	23.8878	584	2567	186	17906	F2R,F3,F7,F10,SERPINE1,PLAU,BDKRB1,C3AR1,C5AR1,CAV1,SRC,PRKCA,PTK2B,FER,MDM2,FLNA,HDAC6,APP,HSPA5,ILK,ICAM1,EGFR,LGALS3,CLASP1,ARHGEF2,ROCK2,OXSR1,DIAPH1,STAT3,DOCK5,HRAS,SMAD3,PAK1,MAP2K3,ABL1,PTK2,DAPK2,NOS3,NEDD9,AKT1,PLK2,DAB2,DDRGK1,ETS1,CAMK1D,HMGB1,MAPK1,MAPK3,CXCR4,DAPK3,LGALS9,JAK2,APC,MAPK14,SWAP70,CD40,COL1A1,SMURF2,RAC1,LYN,ADAM10,PTN,TGFBR1,FGFR1,RDX,PDGFRA,MTOR,CREB3,BMPR2,RHOA,NRP1…
GO:BP	regulation of establishment of protein localization	GO:0070201	1.50454e-24	23.8226	802	2567	232	17906	F2R,FGA,FGB,FGG,SRC,PRKCA,RANGAP1,GSK3B,MDM2,HUWE1,XPO5,UBL5,FLNA,HDAC6,SPTBN1,YWHAE,CSNK2A2,HSPA8,CD81,NOS2,TP53,EGFR,XPO1,NUP62,RBM22,RAN,NLRP3,UBE2D3,NF1,TRIM27,HRAS,PML,LGR4,PRKCD,SMAD3,CDK1,PAK1,NR0B2,ABL1,IRF3,UBE2L3,SLC2A2,MAPK8,SYK,APOE,TRAF6,ANXA5,MAPK11,ACSL4,ISL1,SAE1,HMGB1,MAPK1,MAPK3,TLR2,CDH1,LGALS9,SOCS1,PTPN11,JAK2,MAPK14,TP63,CD40,EZR,DDX58,RIPK2,RAC1,LYN,CCT2,CDC42,ARF1,HDAC3,GO…
GO:BP	homeostatic process	GO:0042592	1.89976e-24	23.7213	1958	2567	450	17906	CD55,F2,F2R,KNG1,PLG,BDKRB1,BDKRB2,C3AR1,C5AR1,ISG15,CAV1,CLIC4,SRC,PRKCA,PTK2B,NME2,HSP90AA1,HSPA1A,APP,ACIN1,HNRNPA2B1,HNRNPA1,YWHAE,XRN1,NCSTN,KRAS,ICAM1,NOS2,CLNS1A,IFIT1,EGFR,APEX1,PTGES3,ATP6V1A,STAU1,UPF1,SMG1,NF1,CALM1,CHERP,DDB1,EXOSC10,DIAPH1,STAT3,MRE11,MAP2K7,ERCC1,RBFOX2,PML,ABCA1,LGR4,PRKAA2,TAOK1,SMAD3,GADD45G,CLN3,ABL1,ATP6V1B2,YAP1,CREBBP,NPC1,ADCY7,ANXA2,ATF4,SYK,SLC40A1,APOE,AL…
GO:BP	protein targeting to membrane	GO:0006612	1.95208e-24	23.7095	197	2567	92	17906	HSPA5,RPL7A,RPS3A,RPL24,RPL3,RPL13A,RPL7,RPS9,RPS11,RPS3,SRP54,HRAS,PAK1,RPL36,RPL23,RPL11,RPS27A,UBA52,PRKCI,RPS15A,RPSA,TAOK2,ERBB2,SSR1,RPS6,RPL6,RPS4X,RPS26,RPL10A,RPL14,RPL32,RPS2,RPS16,RPS5,RPS24,RPL13,RPS8,RPS20,SSR3,ANK3,ITGB2,RPS12,RPL27,RPL27A,RPL12,RPLP2,RPL31,RPS13,RPS14,RPS18,RPS15,SEC61A1,PRNP,RPS7,RPL18,RPL30,RPL19,RPS10,RPL10,RPL9,RPL21,RPL18A,RPL35A,ZDHHC7,RAB8B,AKT2,PDZK1,SEC61A…
GO:BP	mitotic cell cycle process	GO:1903047	2.03664e-24	23.6911	892	2567	250	17906	PRKCA,DNM2,CCDC8,HSP90AA1,MDM2,PSMA3,PIN1,FLNA,HSPA1A,APP,VCP,SPTBN1,PSMC5,YWHAE,DDX3X,TP53,BANF1,EGFR,APEX1,NUP62,RAN,CTDP1,PSMA2,TUBB,CLASP1,ARHGEF2,NUMA1,PLK1,DCTN2,KPNB1,CKAP5,ROCK2,PPP2R1A,TOP2A,DDB1,PSMD12,KHDRBS1,MRE11,INTS3,TACC1,HRAS,PML,TAOK1,CDK1,LZTS2,PSMA5,PSMA7,PSMB3,SMARCD3,CAMK2G,MAP4,BRCA1,PSMB9,RPS6KB1,AKT1,PLK2,PSMA1,EIF4E,CDKN2D,CCND3,PSME2,PSME1,CSNK1E,CRADD,RASA1,ATF2,STK33,…
GO:BP	macromolecule metabolic process	GO:0043170	3.37738e-24	23.4714	9592	2567	1627	17906	CR1,F2,F2R,F3,F5,F7,F8,F9,F10,F11,F12,FGA,FGB,FGG,CFI,KLKB1,KNG1,CD46,SERPINC1,SERPINE1,SERPINA5,SERPINA1,PLAT,PLAU,PLAUR,PLG,PROC,PROS1,BDKRB1,BDKRB2,CFB,TFPI,C3,C4A,C4B,C4BPA,C5AR1,FNTA,PPP1CC,ISG15,CAV1,SRC,EPS15,PRKCA,PTK2B,DNM2,NTRK1,DNM1,NME2,FER,GRB2,PACSIN3,NCK2,NOSTRIN,SUMO1,CCDC8,RANGAP1,RANBP2,RNPS1,GSK3B,HSP90AA1,SART1,HNRNPK,SNRPB,UBR4,EEF1A1,MDM2,HUWE1,PSMA3,CD2BP2,PIN1,DDX17,GRK5,X…
GO:BP	positive regulation of cellular component movement	GO:0051272	3.46392e-24	23.4604	602	2567	189	17906	F2R,F3,F7,F10,SERPINE1,PLAU,BDKRB1,C3AR1,C5AR1,CAV1,SRC,PRKCA,PTK2B,FER,MDM2,FLNA,HDAC6,APP,HSPA5,ILK,ICAM1,EGFR,LGALS3,CLASP1,ARHGEF2,ROCK2,OXSR1,DIAPH1,STAT3,DOCK5,HRAS,SMAD3,PAK1,MAP2K3,ABL1,PTK2,DAPK2,NOS3,NEDD9,AKT1,PLK2,DAB2,DDRGK1,ETS1,CAMK1D,HMGB1,MAPK1,MAPK3,CXCR4,DAPK3,LGALS9,JAK2,APC,MAPK14,SWAP70,CD40,COL1A1,SMURF2,RAC1,LYN,ADAM10,PTN,TGFBR1,FGFR1,RDX,PDGFRA,MTOR,STMN1,CREB3,BMPR2,RHO…
GO:BP	peptidyl-serine modification	GO:0018209	1.03627e-23	22.9845	327	2567	125	17906	BDKRB2,CAV1,SRC,PRKCA,NCK2,GSK3B,HSP90AA1,HDAC6,APP,ILK,CLK1,CSNK2A1,CSNK2A2,EGFR,SMG1,STK38,MARK2,PKN2,PLK1,ROCK2,RPS6KA4,PRKCD,PRKAA2,MAP2K2,CDK1,PAK1,TSSK2,MAPK8,MAST1,SYK,RPS6KB1,AKT1,PAK2,PLK2,TBK1,CSNK1G2,CSNK1E,MKNK1,MAPK7,MAPK13,CSNK1G1,RPS6KA5,MAPK1,MAPK3,PTEN,IKBKE,MKNK2,MAPK14,RPS6KA3,GADD45A,IKBKB,RIPK2,PRKCI,PKD1,RAF1,TGFBR1,NTRK2,MTOR,RPTOR,MAPKAP1,RPS6KA2,NEK6,GSK3A,BAX,SMAD7,GRK2,…
GO:BP	wound healing	GO:0042060	1.10713e-23	22.9558	584	2567	184	17906	F2,F2R,F3,F5,F7,F8,F9,F10,F11,F12,FGA,FGB,FGG,KLKB1,KNG1,SERPINC1,SERPINE1,SERPINA5,SERPINA1,PLAT,PLAU,PLAUR,PLG,PROC,PROS1,TFPI,THBD,CD59,CAV1,SRC,PRKCA,FLNA,PLEC,ILK,CD81,EGFR,MYH9,PKM,ITPK1,NF1,CLASP1,DSP,HDAC1,HRAS,VCL,SERPINB2,PRKCD,AP3B1,OCLN,SMAD3,PAK1,VAV2,YAP1,GSN,ANXA2,STXBP1,SYK,APOE,GNA12,NOS3,FGFR2,ODAM,ANXA5,PLSCR1,CASP3,TARBP2,ETS1,MAPK1,MAPK3,PTEN,CFLAR,CXCR4,PTPN11,JAK2,CD40,COL1…
GO:BP	cytokine production	GO:0001816	1.12819e-23	22.9476	837	2567	237	17906	CD55,F2,F2R,CD46,SERPINE1,C3,C3AR1,C5AR1,ISG15,SRC,UBASH3A,PIN1,HSPA1A,APP,SPTBN1,DDX3X,CD81,NOS2,RELA,NLRP3,NFKB1,TRIM21,NFKB2,ARHGEF2,ROCK2,RPS3,STAT3,MRE11,RPS6KA4,TRIM27,CAPN2,HRAS,RARA,PML,ABCA1,LGR4,PRKCD,SMAD3,MAP2K3,ABL1,BRCA1,ITCH,IRF3,CREBBP,HLA-A,ADCY7,CLU,ATF4,SYK,TRAF6,TRIB2,TBK1,MAPK11,MAPK13,IDO1,ATF2,ISL1,RPS6KA5,HMGB1,MAPK3,TLR2,TRIM56,IKBKE,LGALS9,SOCS1,PTPN11,JAK2,MAPK14,ACE2,C…
GO:BP	response to hormone	GO:0009725	1.44299e-23	22.8407	1024	2567	274	17906	F7,FGB,TFPI,CAV1,SRC,PTK2B,NME2,FER,GRB2,RANGAP1,GSK3B,MDM2,DDX17,HDAC6,DDX5,XRN1,KRAS,ICAM1,NOS2,RELA,EGFR,APEX1,PTGES3,RBM14,NUP62,ATP6V1A,RAN,PKM,NFKB1,CALM1,ROCK2,HDAC1,STAT3,RXRB,SHC1,RBFOX2,RARA,NEDD4,LGR4,PRKCD,PRKAA2,DAXX,PAK1,NR0B2,IDH1,ATP6V1B2,BRCA1,YAP1,UBE2L3,NPC1,ADCY7,CRYAB,ANXA2,BAIAP2,PTK2,STXBP1,HPGD,NOS3,PCK1,ASS1,RPS6KB1,AKT1,EIF4E,DAB2,ANXA5,CCND3,CASP3,EIF2B5,DDRGK1,TRIM63,M…
GO:BP	positive regulation of innate immune response	GO:0045089	1.73343e-23	22.7611	374	2567	136	17906	FGA,FGB,FGG,CAV1,SRC,PSMA3,HSPA1A,PSMC5,DDX3X,UBC,KRAS,RELA,RBM14,NFKB1,PSMA2,UBE2D3,PSMD12,HRAS,LGR4,PRKCD,IKBKG,PAK1,PSMA5,PSMA7,PSMB3,ITCH,PSMB9,NFKBIA,IRF3,CREBBP,SYK,TRAF6,PAK2,PSMA1,PLSCR1,RPS27A,UBB,TBK1,PSME2,PSME1,RPS6KA5,HMGB1,TLR2,IKBKE,BIRC3,XIAP,RPS6KA3,UBA52,DDX58,IKBKB,RIPK2,LYN,RAF1,PSMC3,MUC1,IRAK1,PARP9,IRF1,SKP1,CHUK,MAPKAPK2,NOD1,NOD2,PSMB6,TRIM5,PRKACA,PIK3C3,BCL10,PAK3,TXK,C…
GO:BP	biological adhesion	GO:0022610	2.04399e-23	22.6895	1447	2567	354	17906	CD55,FGA,FGB,FGG,KNG1,CD46,SERPINE1,PLAU,PLAUR,PLG,CAV1,SRC,PRKCA,PTK2B,DNM2,NME2,FER,GRB2,NCK2,GSK3B,SART1,FLNA,NF2,APP,ILK,CD81,ICAM1,RELA,EGFR,MYH9,JAK1,NLRP3,LGALS3,PARVA,PARVB,KRT18,PAK4,PKN2,LMO7,NF1,CLASP1,DSP,SYMPK,ROCK2,PPP2R1A,RPS3,DOCK5,SHC1,STAB1,KIFAP3,VCL,RARA,PML,PLXNA2,PRKCD,AP3B1,SMAD3,PAK1,ABL1,ITCH,HLA-A,GSN,PARVG,ANXA2,TBCD,BAIAP2,PTK2,STXBP1,SYK,TRAF6,ASS1,NEDD9,AKT1,PAK2,CAS…
GO:BP	positive regulation of MAP kinase activity	GO:0043406	2.33664e-23	22.6314	262	2567	108	17906	F2R,C5AR1,SRC,PTK2B,NTRK1,ILK,UBC,KRAS,CD81,EGFR,RPS3,MAP2K7,SHC1,HRAS,TAOK1,IKBKG,MAP2K2,CDK1,DAXX,PAK1,MAP2K3,GADD45G,SYK,TRAF6,MAP3K11,RPS27A,UBB,MAPK10,MAPK11,MAPK1,MAPK3,CXCR4,PTPN11,JAK2,MAPK14,CD40,MAP2K1,GADD45A,UBA52,RIPK2,EIF2AK2,RAF1,TGFBR1,FGFR1,IRAK1,MAP3K14,RAPGEF1,PRKAA1,PIK3CG,DBNL,MAPKAPK2,NOD1,NOD2,MAP3K2,MAP3K4,MAPK8IP3,MAP4K2,PKN1,TAOK3,EPHA4,SASH1,PAK3,MOS,TAOK2,MEF2C,FPR1,PD…
GO:BP	positive regulation of establishment of protein localization	GO:1904951	2.47218e-23	22.6069	470	2567	158	17906	F2R,FGA,FGB,FGG,SRC,GSK3B,MDM2,HUWE1,UBL5,FLNA,SPTBN1,YWHAE,CSNK2A2,CD81,TP53,EGFR,RBM22,RAN,NLRP3,UBE2D3,HRAS,PRKCD,SMAD3,CDK1,PAK1,NR0B2,ABL1,IRF3,UBE2L3,MAPK8,SYK,MAPK11,ACSL4,ISL1,SAE1,HMGB1,MAPK1,MAPK3,TLR2,CDH1,LGALS9,JAK2,MAPK14,TP63,EZR,DDX58,RIPK2,RAC1,CCT2,CDC42,ARF1,HDAC3,CFTR,DKC1,NMT1,GSK3A,PRKAA1,CHUK,BAP1,NOD2,ZC3H12A,PRKACA,HPS4,XBP1,PRKCZ,PDCD10,SRI,PLK3,TFDP1,NLRP10,RIPOR1,ZIC1,…
GO:BP	activation of immune response	GO:0002253	3.39267e-23	22.4695	721	2567	212	17906	CR1,CR2,CD55,F2,FGA,FGB,FGG,CFI,MBL2,CD46,PROS1,CFB,C3,C3AR1,C4A,C4B,C4BPA,C5AR1,C9,CD59,CAV1,SRC,GRB2,UBASH3A,HSP90AA1,PSMA3,HSPA1A,PSMC5,DDX3X,UBC,KRAS,CD81,RELA,RBM14,NFKB1,LGALS3,PSMA2,UBE2D3,ACTR2,RPS3,PSMD12,HRAS,LGR4,PRKCD,IKBKG,PAK1,VAV2,PSMA5,PSMA7,PSMB3,ABL1,ITCH,PSMB9,NFKBIA,IRF3,CREBBP,HLA-A,BAIAP2,CLU,PTK2,SYK,TRAF6,PAK2,PSMA1,PLSCR1,LIMK1,RPS27A,UBB,TBK1,EIF2B5,STK11,PSME2,PSME1,RPS…
GO:BP	neuron death	GO:0070997	5.13017e-23	22.2899	365	2567	133	17906	F2R,C5AR1,PTK2B,NTRK1,GSK3B,PIN1,APP,HSPA5,ILK,NCSTN,KRAS,TP53,EGLN3,NF1,STAT3,CAPN2,HRAS,IKBKG,DAXX,CLN3,ABL1,CLU,ATF4,ATG7,STXBP1,APOE,AKT1,MAP3K11,CASP3,UBB,TBK1,RASA1,ATF2,ISL1,JAK2,TP63,XIAP,PRKCI,WNT1,CDC42,NTRK2,HSF1,MTOR,CACNA1A,GSK3A,BAX,RHOA,NRP1,CASP9,ROCK1,CIT,PAK3,SIX1,HIPK2,MEF2C,SSH1,G6PD,DHCR24,GRIN2B,FOXO3,CITED1,EGR1,AGAP2,CCL5,NR4A2,MAP3K12,TRIM2,RACK1,RAB29,BTG2,CCL3,POU4F1,PO…
GO:BP	regulation of intracellular transport	GO:0032386	5.4222e-23	22.2658	361	2567	132	17906	PPP1CC,SRC,FER,RANGAP1,GSK3B,MDM2,HUWE1,XPO5,UBL5,FLNA,YWHAE,CSNK2A2,CD81,TP53,XPO1,NUP62,RBM22,RAN,UBE2D3,NF1,NUMA1,KHDRBS1,HRAS,NEDD4,PRKCD,SMAD3,MAP2K2,CDK1,PAK1,CPSF6,UBE2L3,CRYAB,ANXA2,STXBP1,SYK,DAB2,SAE1,MAPK1,MAPK3,CDH1,LGALS9,PTPN11,JAK2,MAPK14,MAP2K1,EZR,LYN,ACTN2,RDX,CDC42,ARF1,HDAC3,GSK3A,PRKAA1,BAP1,ZC3H12A,MSN,PRKACA,HPS4,ARHGAP1,SPAG5,PKIA,PKIG,PDCD10,PLK3,LAMP1,SNX4,RIPOR1,ZIC1,RA…
GO:BP	positive regulation of cell differentiation	GO:0045597	5.6129e-23	22.2508	1022	2567	272	17906	FGA,FGB,FGG,CD46,SERPINE1,PROC,PPP1CC,ISG15,PRKCA,PTK2B,DNM2,NTRK1,NME2,SART1,MDM2,PIN1,FLNA,NF2,HSPA1A,ACIN1,HSPA5,ILK,SMURF1,RELA,FMR1,STK25,NLRP3,NFKB1,ACTR2,TWF1,MARK2,ARHGEF2,NUMA1,HDAC1,STAT3,DOCK5,DDX39B,CAPN2,SRRT,RARA,PLXNA2,SCARB2,AP3B1,SMAD3,PAK1,SMARCD3,ABL1,ANXA2,BAIAP2,SYK,APOE,TRAF6,NEDD9,AKT1,DAB2,MTURN,NUMBL,LIMK1,STK11,TARBP2,CSNK1E,MAPK11,FBXO38,ETS1,ISL1,CAMK1D,HMGB1,PTEN,CFLA…
GO:BP	cell adhesion	GO:0007155	7.17147e-23	22.1444	1440	2567	351	17906	CD55,FGA,FGB,FGG,KNG1,CD46,SERPINE1,PLAU,PLAUR,PLG,CAV1,SRC,PRKCA,PTK2B,DNM2,NME2,FER,GRB2,NCK2,GSK3B,SART1,FLNA,NF2,APP,ILK,CD81,ICAM1,RELA,EGFR,MYH9,JAK1,NLRP3,LGALS3,PARVA,PARVB,KRT18,PAK4,PKN2,LMO7,NF1,CLASP1,DSP,SYMPK,ROCK2,PPP2R1A,RPS3,DOCK5,SHC1,STAB1,KIFAP3,VCL,RARA,PML,PLXNA2,PRKCD,AP3B1,SMAD3,PAK1,ABL1,ITCH,HLA-A,GSN,PARVG,ANXA2,TBCD,BAIAP2,PTK2,STXBP1,SYK,TRAF6,ASS1,NEDD9,AKT1,PAK2,CAS…
GO:BP	antigen processing and presentation	GO:0019882	8.37151e-23	22.0772	231	2567	99	17906	DNM2,PSMA3,PSMC5,ICAM1,AP2M1,PSMA2,DCTN2,SEC24C,PSMD12,KIFAP3,AP3B1,IKBKG,PSMA5,PSMA7,PSMB3,PSMB9,HLA-A,TRAF6,PSMA1,PSME2,PSME1,IKBKB,CLEC4M,PSMC3,AP2A1,ARF1,CHUK,NOD1,NOD2,PSMB6,SNAP23,DYNC1I1,CD209,CD1D,PSMB10,LGMN,AP2B1,CLTA,CLTC,PSMD1,RAB7A,AP3D1,RAB5B,DYNC1H1,HLA-B,PSMC4,PSMD3,PSMD2,PSMD11,PSMC1,B2M,KIF2C,CYBA,RAB6A,RAB10,PDIA3,THBS1,HLA-E,RAB8B,WAS,CYBB,AP1M1,FCGRT,CTSL,ITGB5,TREM2,HLA-F,MR…
GO:BP	regulation of proteolysis	GO:0030162	8.62103e-23	22.0644	745	2567	216	17906	CR1,F2,F2R,F3,F12,KLKB1,KNG1,SERPINC1,SERPINE1,SERPINA5,SERPINA1,PLAT,PLAUR,PROS1,TFPI,C3,C4A,C4B,CAV1,SRC,PTK2B,PACSIN3,SUMO1,GSK3B,MDM2,PSMA3,HDAC6,HSPA1A,APP,VCP,YWHAE,DDX3X,CSNK2A1,CSNK2A2,SMURF1,TP53,MYH9,FMR1,NLRP3,ENO1,EGLN3,HIP1R,TRIM21,PLK1,ROCK2,HDAC1,RPS3,STAT3,PML,SERPINB2,SMAD3,CLN3,ITCH,PSMB9,GSN,CRYAB,ANXA2,CASP4,CLU,PTK2,GABARAPL2,SYK,APOE,GNA12,AKT1,PAK2,PLK2,DAB2,CDKN2D,TRIB2,RP…
GO:BP	animal organ development	GO:0048513	1.30696e-22	21.8837	3677	2567	733	17906	CR1,CR2,F7,MBL2,CD46,SERPINC1,SERPINE1,SERPINA5,PLG,C5AR1,ISG15,CAV1,CLIC4,SRC,PRKCA,PTK2B,DNM2,NTRK1,NME2,GRB2,GSK3B,SART1,SNRPB,MDM2,PSMA3,PIN1,DDX17,FLNA,NF2,HSPA1A,APP,ACIN1,PSMC5,DDX5,YWHAE,HSPA5,ILK,SRPK3,CSNK2A2,NCSTN,KRAS,IKZF3,SMURF1,CD81,ICAM1,TP53,RELA,EGFR,PTGES3,AP2M1,ACTC1,MYH9,KRT19,YBX3,PKM,KRT5,FASN,CTDP1,NLRP3,LGALS3,PSMA2,PARVA,KRT18,NF1,CLASP1,DSP,NFKB2,CALM1,NUMA1,ROCK2,HDAC1…
GO:BP	multicellular organismal process	GO:0032501	1.34577e-22	21.871	7873	2567	1374	17906	CR1,CR2,CD55,F2,F2R,F3,F5,F7,F8,F9,F10,F11,F12,FGA,FGB,FGG,KLKB1,KNG1,MBL2,CD46,SERPINC1,SERPINE1,SERPINA5,SERPINA1,PLAT,PLAU,PLAUR,PLG,PROC,PROS1,BDKRB1,BDKRB2,TFPI,THBD,C3,C3AR1,C5AR1,CD59,PPP1CC,ISG15,CAV1,CLIC4,SRC,PRKCA,PTK2B,DNM2,NTRK1,NME2,GRB2,NCK2,UBASH3A,SUMO1,GSK3B,HSP90AA1,SART1,HNRNPK,SNRPB,MDM2,HUWE1,PSMA3,PIN1,DDX17,FLNA,NF2,HDAC6,HSPA1A,APP,ACIN1,SPTBN1,PSMC5,DDX5,YWHAE,DDX3X,HSPA…
GO:BP	negative regulation of molecular function	GO:0044092	1.47105e-22	21.8324	1189	2567	303	17906	CR1,KNG1,SERPINC1,SERPINE1,SERPINA5,SERPINA1,PLAUR,PROS1,TFPI,C3,C4A,C4B,CAV1,SRC,SUMO1,CCDC8,GSK3B,MDM2,CD2BP2,PIN1,FLNA,NF2,HDAC6,APP,YWHAE,DDX3X,ILK,ABCE1,CSNK2A1,TP53,IFIT2,IFIT1,NUP62,FMR1,STK38,NLRP3,NFKB1,LGALS3,TRIM21,NF1,SYMPK,CALM1,PLK1,ROCK2,PPP2R1A,MVP,OXSR1,TRIM27,PRPSAP2,HRAS,NEDD4,SERPINB2,PRKCD,NR0B2,CLN3,ABL1,ITCH,NFKBIA,CRYAB,ANXA2,MAPK8,APOE,NOS3,AKT1,PAK2,DAB2,ANXA5,CDKN2D,MTU…
GO:BP	regulation of hydrolase activity	GO:0051336	1.73238e-22	21.7614	1296	2567	323	17906	CR1,F2R,F3,KNG1,SERPINC1,SERPINE1,SERPINA5,SERPINA1,PLAUR,PROS1,TFPI,C3,C4A,C4B,C5AR1,FNTA,CAV1,SRC,PTK2B,NTRK1,CCDC8,RANGAP1,RANBP2,GSK3B,MDM2,PSMA3,CD2BP2,PIN1,HSPA1A,APP,VCP,YWHAE,DDX3X,ABCE1,CSNK2A1,ICAM1,TP53,IFIT1,EGFR,EIF5,NLRP3,LGALS3,EGLN3,HIP1R,NF1,CALM1,ROCK2,HDAC1,PPP2R1A,RPS3,STAT3,DOCK5,HRAS,PML,PLXNA2,SCARB2,SERPINB2,PRKCD,SMAD3,ARAP1,VAV2,ABL1,PSMB9,GSN,CRYAB,TBCD,CASP4,PTK2,GABAR…
GO:BP	cellular process	GO:0009987	1.76171e-22	21.7541	16230	2567	2458	17906	CR1,CR2,CD55,F2,F2R,F3,F5,F7,F8,F10,F12,FGA,FGB,FGG,KLKB1,KNG1,MBL2,CD46,SERPINC1,SERPINE1,SERPINA5,SERPINA1,PLAT,PLAU,PLAUR,PLG,PROC,PROS1,BDKRB1,BDKRB2,TFPI,THBD,C3,C3AR1,C4A,C4B,C4BPA,C5AR1,C9,CD59,FNTA,PPP1CC,ISG15,CAV1,CLIC4,SRC,EPS15,PRKCA,PTK2B,DNM2,NTRK1,DNM1,NME2,FER,GRB2,DNMBP,CLINT1,PACSIN3,NCK2,UBASH3A,NOSTRIN,SUMO1,CCDC8,RANGAP1,RANBP2,RNPS1,GSK3B,HSP90AA1,SART1,HNRNPK,SNRPB,UBR4,EEF…
GO:BP	cell population proliferation	GO:0008283	2.02002e-22	21.6946	2038	2567	457	17906	CR2,CD55,F2,F2R,F3,CD46,PLAU,PLG,C5AR1,PPP1CC,CAV1,SRC,EPS15,PRKCA,PTK2B,NTRK1,NME2,FER,NCK2,MDM2,GRK5,FLNA,NF2,HSPA1A,APP,ILK,CSNK2A1,NCSTN,KRAS,IKZF3,CD81,NOS2,TP53,RELA,EGFR,PTGES3,NUP62,RPS9,LGALS3,EGLN3,NF1,ARHGEF2,CHERP,NACC1,HDAC1,RPS3,EIF2S2,STAT3,MRE11,ERCC1,DDX39B,SHC1,KIFAP3,RBFOX2,TACC1,HRAS,RARA,PML,LGR4,PRKCD,SMAD3,CDK1,LZTS2,PAK1,SMARCD3,ABL1,BRCA1,ITCH,NFKBIA,YAP1,UBE2L3,ANXA2,CLU…
GO:BP	regulation of cytokine production	GO:0001817	2.0236e-22	21.6939	764	2567	219	17906	F2,F2R,CD46,SERPINE1,C3,C3AR1,C5AR1,ISG15,SRC,UBASH3A,PIN1,HSPA1A,APP,SPTBN1,DDX3X,CD81,NOS2,RELA,NLRP3,NFKB1,TRIM21,NFKB2,ARHGEF2,ROCK2,RPS3,STAT3,MRE11,RPS6KA4,TRIM27,CAPN2,HRAS,RARA,PML,LGR4,SMAD3,MAP2K3,ABL1,BRCA1,ITCH,IRF3,CREBBP,HLA-A,ADCY7,CLU,ATF4,SYK,TRAF6,TRIB2,TBK1,MAPK11,MAPK13,IDO1,ATF2,ISL1,RPS6KA5,HMGB1,MAPK3,TLR2,TRIM56,IKBKE,LGALS9,SOCS1,PTPN11,JAK2,MAPK14,ACE2,CD40,BIRC3,EZR,DDX…
GO:BP	organic substance metabolic process	GO:0071704	2.10512e-22	21.6767	11103	2567	1826	17906	CR1,F2,F2R,F3,F5,F7,F8,F9,F10,F11,F12,FGA,FGB,FGG,CFI,KLKB1,KNG1,CD46,SERPINC1,SERPINE1,SERPINA5,SERPINA1,PLAT,PLAU,PLAUR,PLG,PROC,PROS1,BDKRB1,BDKRB2,CFB,TFPI,C3,C4A,C4B,C4BPA,C5AR1,FNTA,PPP1CC,ISG15,CAV1,SRC,EPS15,PRKCA,PTK2B,DNM2,NTRK1,DNM1,NME2,FER,GRB2,PACSIN3,NCK2,NOSTRIN,SUMO1,CCDC8,RANGAP1,RANBP2,RNPS1,GSK3B,HSP90AA1,SART1,HNRNPK,SNRPB,UBR4,EEF1A1,MDM2,HUWE1,PSMA3,CD2BP2,PIN1,DDX17,GRK5,X…
GO:BP	apoptotic signaling pathway	GO:0097190	2.23627e-22	21.6505	616	2567	188	17906	FGA,FGB,FGG,SERPINE1,PLAUR,BDKRB2,CAV1,SRC,PRKCA,NCK2,GSK3B,HNRNPK,MDM2,HSPA1A,DDX5,YWHAE,DDX3X,CSNK2A1,CSNK2A2,ICAM1,TP53,RELA,YBX3,STK25,ENO1,LGALS3,HIP1R,KRT18,NF1,ARHGEF2,HDAC1,PPP2R1A,RPS3,STK24,BCLAF1,HRAS,PML,PRKCD,SMAD3,DAXX,ABL1,BRCA1,YAP1,GSN,CASP4,CLU,ATF4,DAPK2,MAPK8,NOS3,TPT1,AKT1,PAK2,CDKN2D,RPL11,CASP3,UBB,STK11,MAPK7,CRADD,SYVN1,SIVA1,KRT8,PTEN,CFLAR,IKBKE,MKNK2,DAPK3,LGALS9,JAK2,…
GO:BP	response to oxygen levels	GO:0070482	2.43214e-22	21.614	400	2567	140	17906	F7,PLAT,PLAU,CAV1,SRC,PTK2B,MDM2,PSMA3,PIN1,PSMC5,UBC,ICAM1,NOS2,TP53,ATP6V1A,PKM,ENO1,PSMA2,EGLN3,NF1,ROCK2,PSMD12,CAPN2,PML,SMAD3,PAK1,PSMA5,PSMA7,PSMB3,PSMB9,CREBBP,CRYAB,ATF4,ATG7,PCK1,AKT1,PSMA1,RPS27A,CASP3,UBB,PSME2,PSME1,ETS1,PTEN,CFLAR,TLR2,CXCR4,COL1A1,UBA52,PLOD1,RAF1,PTN,PSMC3,HSF1,MTOR,IRAK1,RHOA,PRKAA1,CDKN1B,PSMB6,PDK1,HIPK2,PHB2,PLK3,FOXO3,EGR1,NR4A2,ARNT,TMBIM6,POLB,PSMB10,RWDD3,…
GO:BP	response to lipid	GO:0033993	3.19898e-22	21.495	956	2567	257	17906	CD55,F2R,F7,SERPINE1,BDKRB1,TFPI,THBD,C5AR1,CAV1,SRC,PRKCA,PTK2B,NME2,FER,MDM2,DDX17,HDAC6,DDX5,XRN1,KRAS,ICAM1,NOS2,RELA,EGFR,PTGES3,RAN,UPF1,NLRP3,NFKB1,NFKB2,CALM1,ROCK2,HDAC1,STAT3,RXRB,RBFOX2,CAPN2,RARA,NEDD4,ABCA1,PRKAA2,DAXX,PAK1,NR0B2,IDH1,ABL1,BRCA1,NFKBIA,YAP1,IRF3,UBE2L3,NPC1,CRYAB,CLU,MAPK8,STXBP1,HPGD,NOS3,TRAF6,PCK1,ASS1,FGFR2,AKT1,EIF4E,DAB2,CDKN2D,CASP3,IDO1,DDRGK1,TRIM63,MBD1,ETS…
GO:BP	organelle localization	GO:0051640	4.63808e-22	21.3337	643	2567	193	17906	F5,F8,SERPINA1,CD59,DNM2,DNM1,FER,RANBP2,HSP90AA1,HDAC6,YWHAE,ABCE1,XPO1,MYH9,NUP62,STK25,RAN,ACTR2,MARK2,TUBB,CLASP1,ARHGEF2,NUMA1,PLK1,DCTN2,COPG1,KPNB1,CKAP5,PPP2R1A,ARCN1,SEC24C,NSF,KIFAP3,PLXNA2,AP3B1,IKBKG,CDK1,CLN3,MAP4,PTK2,STXBP1,SYK,ALB,UBB,STK11,CSNK1E,PTEN,LGALS9,EZR,AREG,LYN,TMED9,TCTN3,CDC42,SPICE1,ARF1,VAPB,UBE2B,YKT6,CFTR,PIK3CG,ACTR3,ITGB1,PRKACA,FNBP1L,SNAP23,SNAP29,KAT2A,CLUH,M…
GO:BP	response to peptide	GO:1901652	4.67436e-22	21.3303	545	2567	172	17906	F7,CAV1,SRC,DNM1,NME2,FER,GRB2,RANGAP1,GSK3B,MDM2,APP,ICAM1,TP53,RELA,APEX1,ATP6V1A,PKM,NFKB1,ARHGEF2,ROCK2,STAT3,SHC1,PRKCD,PAK1,ATP6V1B2,NFKBIA,ADCY7,BAIAP2,CASP4,PTK2,PCK1,ASS1,RPS6KB1,AKT1,ANXA5,CCND3,RPL23,EIF2B5,SIK2,PTEN,CFLAR,TLR2,SOCS1,PTPN11,JAK2,APC,MAPK14,CD40,COL1A1,STAT1,RIPK2,AREG,PRKCI,LYN,ACTN2,CAD,ADRB2,WNT1,INPPL1,HSF1,MTOR,CACNA1A,GSK3A,PRKAA1,CDKN1B,CHUK,NOD1,NOD2,PRKACA,ROCK…
GO:BP	negative regulation of signaling	GO:0023057	4.68273e-22	21.3295	1454	2567	351	17906	FGA,FGB,FGG,CD46,SERPINE1,PLAUR,BDKRB2,CAV1,SRC,EPS15,PTK2B,DNM2,DNM1,GRB2,NCK2,UBASH3A,GSK3B,MDM2,PSMA3,PIN1,NF2,HSPA1A,PSMC5,DDX3X,HSPA5,CSNK2A1,CSNK2A2,UBC,SMURF1,ICAM1,TP53,RELA,EGFR,NUP62,FMR1,YBX3,STK38,NLRP3,ENO1,LGALS3,PSMA2,NF1,ARHGEF2,CALM1,HDAC1,PPP2R1A,MVP,PSMD12,NEDD4,LGR4,PRKCD,PRKAA2,SMAD3,LZTS2,PSMA5,PSMA7,PSMB3,ABL1,BRCA1,ITCH,PSMB9,NFKBIA,YAP1,CLU,STXBP1,APOE,NOS3,TPT1,RPS6KB1,A…
GO:BP	regulation of protein transport	GO:0051223	5.95522e-22	21.2251	755	2567	216	17906	F2R,FGA,FGB,FGG,SRC,PRKCA,RANGAP1,GSK3B,MDM2,HUWE1,XPO5,UBL5,FLNA,SPTBN1,YWHAE,CSNK2A2,HSPA8,CD81,NOS2,TP53,EGFR,XPO1,NUP62,RBM22,RAN,NLRP3,UBE2D3,NF1,TRIM27,HRAS,PML,LGR4,PRKCD,SMAD3,CDK1,PAK1,NR0B2,ABL1,IRF3,UBE2L3,SLC2A2,SYK,APOE,TRAF6,ANXA5,MAPK11,ACSL4,ISL1,SAE1,HMGB1,MAPK1,MAPK3,TLR2,CDH1,LGALS9,SOCS1,PTPN11,JAK2,MAPK14,CD40,EZR,DDX58,RIPK2,RAC1,LYN,CDC42,ARF1,HDAC3,GOPC,CFTR,CACNA1A,GSK3A,…
GO:BP	actin filament-based process	GO:0030029	7.87963e-22	21.1035	781	2567	221	17906	CAV1,SRC,PTK2B,FER,GRB2,NCK2,SUMO1,FLNA,NF2,SPTBN1,ILK,KRAS,ICAM1,ACTC1,MYH9,KRT19,ACTR2,HIP1R,TWF1,PARVA,PARVB,NF1,CLASP1,DSP,ARHGEF2,ENAH,ROCK2,DIAPH1,SHC1,TRIM27,AMOTL2,HRAS,PRKCD,VASP,TAOK1,SMAD3,PAK1,ARAP1,ABL1,MYO6,GSN,PARVG,BAIAP2,NEDD9,ODAM,PAK2,LIMK1,SSH3,RASA1,NUAK2,KRT8,CFLAR,DAPK3,JAK2,SWAP70,EZR,IKBKB,DSG2,PRKCI,RAC1,DAAM1,ACTN2,ATP1A1,TGFBR1,RDX,INPPL1,CDC42,BCR,CCDC88A,ARF1,PAWR,PD…
GO:BP	regulation of peptide transport	GO:0090087	7.99444e-22	21.0972	786	2567	222	17906	F2R,FGA,FGB,FGG,SRC,PRKCA,RANGAP1,GSK3B,MDM2,HUWE1,XPO5,UBL5,FLNA,SPTBN1,YWHAE,CSNK2A2,HSPA8,CD81,NOS2,TP53,EGFR,XPO1,NUP62,RBM22,RAN,NLRP3,UBE2D3,NF1,TRIM27,HRAS,PML,LGR4,PRKCD,SMAD3,CDK1,PAK1,NR0B2,ABL1,IRF3,UBE2L3,SLC2A2,SYK,APOE,TRAF6,ANXA5,MAPK11,ACSL4,ISL1,SAE1,HMGB1,MAPK1,MAPK3,TLR2,CDH1,LGALS9,SOCS1,PTPN11,JAK2,MAPK14,CD40,EZR,DDX58,RIPK2,RAC1,LYN,CDC42,ARF1,HDAC3,GOPC,CFTR,CACNA1A,GSK3A,…
GO:BP	negative regulation of signal transduction	GO:0009968	9.12411e-22	21.0398	1340	2567	329	17906	FGA,FGB,FGG,CD46,SERPINE1,PLAUR,BDKRB2,CAV1,SRC,EPS15,DNM2,DNM1,GRB2,NCK2,UBASH3A,GSK3B,MDM2,PSMA3,PIN1,NF2,HSPA1A,PSMC5,DDX3X,HSPA5,CSNK2A1,CSNK2A2,UBC,SMURF1,ICAM1,TP53,RELA,EGFR,NUP62,YBX3,STK38,NLRP3,ENO1,LGALS3,PSMA2,NF1,ARHGEF2,CALM1,HDAC1,PPP2R1A,PSMD12,NEDD4,LGR4,PRKCD,PRKAA2,SMAD3,LZTS2,PSMA5,PSMA7,PSMB3,ABL1,BRCA1,ITCH,PSMB9,NFKBIA,YAP1,CLU,APOE,NOS3,TPT1,RPS6KB1,AKT1,PSMA1,DAB2,CDKN2D,…
GO:BP	nuclear-transcribed mRNA catabolic process	GO:0000956	1.05753e-21	20.9757	211	2567	92	17906	RNPS1,DDX5,RPL7A,RPS3A,XRN1,UPF3B,UPF1,RPL24,RPL3,RPL13A,RPL7,RPS9,RPS11,SMG1,PPP2R1A,RPS3,EXOSC10,ETF1,SSB,RPL36,EXOSC3,RPL23,RPL11,RPS27A,UBA52,RPS15A,RPSA,EXOSC5,ZC3H12A,DCP2,CNOT2,PAPD5,CNOT6L,BTG2,RPS6,RPL6,RPS4X,RPS26,RPL10A,RPL14,RPL32,RPS2,RPS16,RPS5,RPS24,ATM,RPL13,RPS8,RPS20,RPS12,RPL27,RPL27A,RPL12,RPLP2,RPL31,RPS13,RPS14,RPS18,RPS15,CNOT1,RPS7,RPL18,RPL30,RPL19,RPS10,RPL10,RPL9,RPL21,…
GO:BP	negative regulation of cell communication	GO:0010648	1.16039e-21	20.9354	1450	2567	349	17906	FGA,FGB,FGG,CD46,SERPINE1,PLAUR,BDKRB2,CAV1,SRC,EPS15,PTK2B,DNM2,DNM1,GRB2,NCK2,UBASH3A,GSK3B,MDM2,PSMA3,PIN1,NF2,HSPA1A,PSMC5,DDX3X,HSPA5,CSNK2A1,CSNK2A2,UBC,SMURF1,ICAM1,TP53,RELA,EGFR,NUP62,FMR1,YBX3,STK38,NLRP3,ENO1,LGALS3,PSMA2,NF1,ARHGEF2,CALM1,HDAC1,PPP2R1A,PSMD12,NEDD4,LGR4,PRKCD,PRKAA2,SMAD3,LZTS2,PSMA5,PSMA7,PSMB3,ABL1,BRCA1,ITCH,PSMB9,NFKBIA,YAP1,CLU,STXBP1,APOE,NOS3,TPT1,RPS6KB1,AKT1,…
GO:BP	cell projection organization	GO:0030030	1.49349e-21	20.8258	1578	2567	372	17906	CAV1,SRC,PRKCA,PTK2B,DNM2,NTRK1,NME2,FER,GRB2,NCK2,GSK3B,HSP90AA1,MDM2,FLNA,HDAC6,APP,SPTBN1,YWHAE,HSPA5,ILK,SMURF1,ICAM1,EGFR,MYH9,FMR1,STK25,ACTR2,TWF1,PARVA,PARVB,MARK2,PAK4,PKN2,TUBB,CLASP1,PLK1,DCTN2,ENAH,CKAP5,PPP2R1A,STK24,SHC1,KIFAP3,RBFOX2,HRAS,VCL,PLXNA2,NEDD4,SCARB2,PRKCD,VASP,OCLN,TUBB3,CDK1,PAK1,ARAP1,VAV2,ABL1,MAP4,GSN,PARVG,ABLIM1,BAIAP2,PTK2,STXBP1,APOE,FGFR2,AKT1,PAK2,PLK2,DYNLRB…
GO:BP	regulation of cytoskeleton organization	GO:0051493	1.51173e-21	20.8205	564	2567	175	17906	CLIC4,PTK2B,FER,GRB2,NCK2,GSK3B,FLNA,NF2,HDAC6,HSPA1A,SPTBN1,ILK,ICAM1,XPO1,RBM14,NUP62,ACTR2,HIP1R,TWF1,MARK2,CLASP1,ARHGEF2,NUMA1,PLK1,CKAP5,ROCK2,RPS3,DIAPH1,TRIM27,CAPN2,HRAS,PRKCD,VASP,OCLN,PRKAA2,TAOK1,SMAD3,PAK1,ARAP1,ABL1,BRCA1,GSN,TBCD,BAIAP2,PTK2,TPPP,ODAM,PAK2,PLK2,LIMK1,SSH3,RASA1,MAPK1,MAPK3,DAPK3,APC,SWAP70,RAC1,ACTN2,PKD1,TGFBR1,RDX,CDC42,CCDC88A,SPICE1,ARF1,PDGFRA,MTOR,STMN1,STMN2…
GO:BP	activation of innate immune response	GO:0002218	1.62925e-21	20.788	318	2567	119	17906	FGA,FGB,FGG,CAV1,SRC,PSMA3,HSPA1A,PSMC5,DDX3X,UBC,KRAS,RELA,RBM14,NFKB1,PSMA2,UBE2D3,PSMD12,HRAS,LGR4,PRKCD,IKBKG,PAK1,PSMA5,PSMA7,PSMB3,ITCH,PSMB9,NFKBIA,IRF3,CREBBP,SYK,TRAF6,PAK2,PSMA1,RPS27A,UBB,TBK1,PSME2,PSME1,RPS6KA5,HMGB1,TLR2,IKBKE,BIRC3,XIAP,RPS6KA3,UBA52,DDX58,IKBKB,RIPK2,LYN,RAF1,PSMC3,MUC1,IRAK1,IRF1,SKP1,CHUK,MAPKAPK2,NOD1,NOD2,PSMB6,TRIM5,PRKACA,PIK3C3,BCL10,PAK3,CD209,MAP2K6,IRAK3…
GO:BP	positive regulation of catabolic process	GO:0009896	1.67499e-21	20.776	442	2567	148	17906	C4BPA,CAV1,PTK2B,PACSIN3,SUMO1,GSK3B,HSP90AA1,MDM2,HUWE1,HDAC6,HSPA1A,APP,VCP,CSNK2A1,SMURF1,CD81,FMR1,UPF1,CALCOCO2,TRIM21,PLK1,ROCK2,DDB1,NSF,NEDD4,PIP4K2A,PRKCD,PRKAA2,IKBKG,ITCH,CLU,PTK2,ATG7,APOE,AKT1,PLK2,DAB2,TRIB2,SNX1,TBK1,STK11,CSNK1E,DDRGK1,HMGB1,MAPK3,PTEN,APC,BAG6,SMURF2,EZR,RIPK2,HERPUD1,VIP,ADRB2,RDX,HSF1,DTX3L,LARP1,RAD23A,GSK3A,BAX,SMAD7,PRKAA1,CDKN1B,NOD1,DNAJB2,NEDD4L,TRIM32,ZC…
GO:BP	regulation of anatomical structure morphogenesis	GO:0022603	3.14109e-21	20.5029	1194	2567	300	17906	F2,F3,FGA,FGB,FGG,SERPINE1,C3,C3AR1,C5AR1,SRC,PRKCA,PTK2B,DNM2,DNMBP,GSK3B,PSMA3,FLNA,PSMC5,ILK,SMURF1,ICAM1,AP2M1,MYH9,STK25,PKM,JAK1,PSMA2,ACTR2,PARVA,PARVB,MARK2,PAK4,NF1,CLASP1,CARD10,ROCK2,PSMD12,DIAPH1,STAT3,DOCK5,STAB1,CAPN2,PML,PLXNA2,NEDD4,LGR4,PAK1,ARAP1,PSMA5,PSMA7,PSMB3,ABL1,BRCA1,PSMB9,BAIAP2,PTK2,APOE,GNA12,NOS3,FGFR2,NEDD9,PLK2,PSMA1,DAB2,LIMK1,STK11,PSME2,PSME1,MAPK7,RASA1,TNFSF13…
GO:BP	peptide metabolic process	GO:0006518	3.90217e-21	20.4087	910	2567	245	17906	PTK2B,NCK2,EEF1A1,PIN1,APP,DDX3X,YBX1,ELAVL1,RPL7A,RPS3A,ABCE1,ILF3,XRN1,NCSTN,EGFR,EIF5,FMR1,YBX3,UPF3B,UPF1,RPL24,RPL3,RPL13A,RPL7,RPS9,RPS11,ROCK2,RPS3,EIF3G,EIF2S2,EIF2S3,STAT3,KHDRBS1,EIF2D,ETF1,DDX39B,RARA,RPL36,IDH1,CLU,ATF4,APOE,RPS6KB1,AKT1,EIF4E,CIRBP,RPL23,RPL11,RPS27A,CASP3,EIF2B5,TARBP2,MKNK1,BRF1,ETHE1,CTSG,MAPK1,MAPK3,MKNK2,DAPK3,ACE2,RGS2,RPS6KA3,UBA52,EIF2AK2,MRPL44,ADAM10,BCL3,A…
GO:BP	response to hypoxia	GO:0001666	4.28721e-21	20.3678	363	2567	129	17906	F7,PLAT,PLAU,CAV1,SRC,PTK2B,MDM2,PSMA3,PIN1,PSMC5,UBC,ICAM1,NOS2,TP53,PKM,ENO1,PSMA2,EGLN3,NF1,ROCK2,PSMD12,CAPN2,PML,SMAD3,PAK1,PSMA5,PSMA7,PSMB3,PSMB9,CREBBP,CRYAB,PCK1,AKT1,PSMA1,RPS27A,CASP3,UBB,PSME2,PSME1,ETS1,PTEN,CFLAR,TLR2,CXCR4,UBA52,PLOD1,RAF1,PTN,PSMC3,HSF1,MTOR,IRAK1,RHOA,PRKAA1,CDKN1B,PSMB6,PDK1,HIPK2,PHB2,PLK3,FOXO3,EGR1,NR4A2,ARNT,TMBIM6,PSMB10,RWDD3,PSEN2,PSMD1,FAM162A,ATM,TGFBR2…
GO:BP	immune response-regulating signaling pathway	GO:0002764	4.30639e-21	20.3659	673	2567	197	17906	CR1,CR2,FGA,FGB,FGG,C3AR1,C5AR1,CAV1,SRC,FER,GRB2,UBASH3A,HSP90AA1,PSMA3,HSPA1A,PSMC5,DDX3X,UBC,KRAS,CD81,RELA,NFKB1,LGALS3,PSMA2,UBE2D3,ACTR2,CALM1,RPS3,PSMD12,MAP2K7,SHC1,HRAS,LGR4,PRKCD,IKBKG,PAK1,VAV2,PSMA5,PSMA7,PSMB3,ABL1,ITCH,PSMB9,NFKBIA,IRF3,CREBBP,HLA-A,BAIAP2,PTK2,MAPK8,SYK,TRAF6,PAK2,PSMA1,PLSCR1,LIMK1,RPS27A,UBB,TBK1,EIF2B5,STK11,PSME2,PSME1,MAPK10,RPS6KA5,HMGB1,MAPK1,MAPK3,TLR2,IKBK…
GO:BP	response to decreased oxygen levels	GO:0036293	4.53255e-21	20.3437	376	2567	132	17906	F7,PLAT,PLAU,CAV1,SRC,PTK2B,MDM2,PSMA3,PIN1,PSMC5,UBC,ICAM1,NOS2,TP53,PKM,ENO1,PSMA2,EGLN3,NF1,ROCK2,PSMD12,CAPN2,PML,SMAD3,PAK1,PSMA5,PSMA7,PSMB3,PSMB9,CREBBP,CRYAB,ATF4,PCK1,AKT1,PSMA1,RPS27A,CASP3,UBB,PSME2,PSME1,ETS1,PTEN,CFLAR,TLR2,CXCR4,UBA52,PLOD1,RAF1,PTN,PSMC3,HSF1,MTOR,IRAK1,RHOA,PRKAA1,CDKN1B,PSMB6,PDK1,HIPK2,PHB2,PLK3,FOXO3,EGR1,NR4A2,ARNT,TMBIM6,PSMB10,RWDD3,PSEN2,PSMD1,FAM162A,ATM,T…
GO:BP	cell junction organization	GO:0034330	5.11751e-21	20.2909	297	2567	113	17906	F2R,CAV1,SRC,PRKCA,PTK2B,FLNA,NF2,PLEC,ILK,KRT5,PKN2,CLASP1,DSP,ROCK2,VCL,VASP,OCLN,SMAD3,ABL1,TBCD,PTK2,PAK2,NUMBL,PTEN,CDH1,DAPK3,APC,ACE2,IKBKB,DSG2,PRKCI,RAC1,ACTN2,ADAM10,TGFBR1,RDX,CDC42,BCR,RAPGEF1,SMAD7,RHOA,NRP1,DLG5,RAPGEF2,FLNC,PRKACA,ROCK1,EPHA4,TJP1,TAOK2,FSCN1,PRKCH,CDH11,PKP4,IQSEC1,CLDN1,MAP4K4,MPP7,HIPK1,PEAK1,PDCD6IP,NECTIN4,LRP1,DSG1,FLOT1,ITGA5,LSR,RAP1B,THBS1,RAB8B,ITGB4,PARD…
GO:BP	plasma membrane bounded cell projection organization	GO:0120036	5.6383e-21	20.2489	1539	2567	363	17906	CAV1,SRC,PRKCA,PTK2B,DNM2,NTRK1,NME2,FER,GRB2,NCK2,GSK3B,HSP90AA1,MDM2,FLNA,HDAC6,APP,SPTBN1,YWHAE,HSPA5,ILK,SMURF1,ICAM1,EGFR,MYH9,FMR1,STK25,ACTR2,TWF1,PARVA,PARVB,MARK2,PAK4,TUBB,CLASP1,PLK1,DCTN2,ENAH,CKAP5,PPP2R1A,STK24,SHC1,KIFAP3,RBFOX2,HRAS,VCL,PLXNA2,NEDD4,SCARB2,PRKCD,VASP,OCLN,TUBB3,CDK1,PAK1,ARAP1,VAV2,ABL1,MAP4,GSN,ABLIM1,BAIAP2,PTK2,STXBP1,APOE,FGFR2,AKT1,PAK2,PLK2,DYNLRB2,NUMBL,LIM…
GO:BP	cell development	GO:0048468	7.23501e-21	20.1406	2215	2567	482	17906	F2,FGA,FGB,FGG,MBL2,PROC,C3,C5AR1,PPP1CC,CLIC4,SRC,PRKCA,PTK2B,DNM2,NTRK1,NME2,FER,GRB2,NCK2,GSK3B,HSP90AA1,MDM2,PIN1,FLNA,NF2,HDAC6,APP,SPTBN1,HSPA5,ILK,NCSTN,KRAS,SMURF1,ICAM1,TP53,RELA,EGFR,ACTC1,MYH9,KRT19,FMR1,STK25,FASN,YTHDC1,CTDP1,ACTR2,TWF1,PARVA,PARVB,MARK2,PAK4,NF1,ARHGEF2,ENAH,ROCK2,HOOK1,HDAC1,PPP2R1A,STK24,STAT3,DOCK5,ERCC1,DDX39B,SHC1,RBFOX2,VCL,SRRT,RARA,PLXNA2,NEDD4,PIP4K2A,SCARB…
GO:BP	regulation of neuron death	GO:1901214	7.50219e-21	20.1248	327	2567	120	17906	F2R,C5AR1,PTK2B,NTRK1,GSK3B,PIN1,ILK,KRAS,TP53,EGLN3,NF1,STAT3,CAPN2,HRAS,IKBKG,DAXX,CLN3,ABL1,CLU,ATF4,ATG7,STXBP1,APOE,AKT1,MAP3K11,CASP3,UBB,TBK1,RASA1,ATF2,ISL1,JAK2,PRKCI,WNT1,CDC42,NTRK2,HSF1,MTOR,CACNA1A,GSK3A,BAX,RHOA,NRP1,CASP9,ROCK1,PAK3,SIX1,HIPK2,MEF2C,SSH1,G6PD,DHCR24,GRIN2B,FOXO3,CITED1,EGR1,AGAP2,CCL5,NR4A2,MAP3K12,TRIM2,RACK1,RAB29,BTG2,CCL3,POU4F1,LGMN,AP2B1,BACE1,LRP1,ATM,EIF2S1…
GO:BP	positive regulation of intracellular transport	GO:0032388	7.56591e-21	20.1211	212	2567	91	17906	GSK3B,MDM2,HUWE1,UBL5,FLNA,YWHAE,CSNK2A2,CD81,TP53,RBM22,RAN,UBE2D3,NUMA1,KHDRBS1,HRAS,NEDD4,PRKCD,SMAD3,CDK1,PAK1,CPSF6,UBE2L3,ANXA2,STXBP1,SYK,DAB2,SAE1,MAPK1,CDH1,JAK2,MAPK14,EZR,ACTN2,RDX,CDC42,ARF1,HDAC3,GSK3A,PRKAA1,BAP1,ZC3H12A,MSN,PRKACA,HPS4,SPAG5,PDCD10,PLK3,SNX4,RIPOR1,ZIC1,RAB29,USP36,ERBB2,VPS11,UBR5,MAVS,DYNC1H1,PRKD1,ANK3,ITGB2,PRNP,SORL1,UBE2J2,FGR,AKT2,PDZK1,CACNB3,ITGAM,IL4R,PCN…
GO:BP	regulation of DNA-binding transcription factor activity	GO:0051090	9.79844e-21	20.0088	440	2567	146	17906	CAV1,NTRK1,FER,SUMO1,FLNA,HSPA1A,APP,UBC,KRAS,ICAM1,RELA,NLRP3,NFKB1,TRIM21,NFKB2,ARHGEF2,RPS3,STAT3,RPS6KA4,TRIM27,SMAD3,IKBKG,NR0B2,ITCH,NFKBIA,CLU,MAPK8,SYK,TRAF6,ERC1,AKT1,MTURN,RPS27A,UBB,MAPK10,MAPK11,DDRGK1,ATF2,RPS6KA5,CAMK1D,MAPK1,MAPK3,PTEN,CFLAR,TLR2,LGALS9,JAK2,MAPK14,CD40,UBA52,DDX58,IKBKB,RIPK2,EIF2AK2,TRIM14,PRKCI,FLOT2,PKD1,PKD2,WNT1,IRAK1,SMAD7,SAV1,CRTC2,BHLHE40,SIK1,CHUK,NOD1,N…
GO:BP	positive regulation of cell death	GO:0010942	1.11828e-20	19.9515	751	2567	212	17906	F2R,F3,KNG1,PLAUR,CAV1,SRC,DNM2,NTRK1,NCK2,RNPS1,GSK3B,PIN1,HDAC6,VCP,YWHAE,DDX3X,NCSTN,UBC,TP53,IFIT2,NLRP3,PNMA1,EGLN3,HIP1R,NF1,ARHGEF2,PPP2R1A,TOP2A,RPS3,BCLAF1,ZNF346,CAPN2,PML,PRKCD,SMAD3,DAXX,VAV2,ZMAT3,GADD45G,ABL1,GSN,CASP4,CLU,ATF4,ATG7,MAPK8,SYK,HPGD,TRAF6,AKT1,PAK2,MAP3K11,ANXA5,RPL11,RPS27A,CASP3,UBB,EIF2B5,CRADD,IDO1,ATF2,CAMK1D,HMGB1,PTEN,CFLAR,DAPK3,LGALS9,JAK2,APC,TP63,CD40,GADD4…
GO:BP	actin cytoskeleton organization	GO:0030036	1.40893e-20	19.8511	679	2567	197	17906	SRC,PTK2B,FER,GRB2,NCK2,FLNA,NF2,SPTBN1,ILK,KRAS,ICAM1,ACTC1,MYH9,KRT19,ACTR2,HIP1R,TWF1,PARVA,PARVB,NF1,CLASP1,ARHGEF2,ENAH,ROCK2,DIAPH1,SHC1,TRIM27,AMOTL2,HRAS,PRKCD,VASP,TAOK1,SMAD3,PAK1,ARAP1,ABL1,GSN,PARVG,BAIAP2,NEDD9,ODAM,PAK2,LIMK1,SSH3,RASA1,NUAK2,KRT8,CFLAR,DAPK3,JAK2,SWAP70,EZR,IKBKB,PRKCI,RAC1,DAAM1,ACTN2,TGFBR1,RDX,INPPL1,CDC42,BCR,CCDC88A,ARF1,PAWR,PDGFRA,MTOR,STMN1,MAPKAP1,ZYX,RHOA…
GO:BP	positive regulation of MAPK cascade	GO:0043410	1.59377e-20	19.7976	556	2567	171	17906	F2R,FGA,FGB,FGG,C5AR1,SRC,PRKCA,PTK2B,NTRK1,APP,ILK,UBC,KRAS,CD81,ICAM1,EGFR,STK25,ROCK2,RPS3,MAP2K7,SHC1,HRAS,TAOK1,IKBKG,MAP2K2,CDK1,DAXX,PAK1,MAP2K3,GADD45G,ABL1,SYK,APOE,TRAF6,FGFR2,MAP3K11,MTURN,RPS27A,UBB,MAPK10,MAPK11,HMGB1,MAPK1,MAPK3,PTEN,CFLAR,CXCR4,LGALS9,PTPN11,JAK2,MAPK14,CD40,MAP2K1,GADD45A,UBA52,RIPK2,EIF2AK2,CD4,RAF1,TGFBR1,FGFR1,ADRB2,NECAB2,CDC42,NTRK2,ADRA1B,PDGFRA,IRAK1,MAP3K1…
GO:BP	antigen processing and presentation of peptide antigen	GO:0048002	1.94047e-20	19.7121	192	2567	85	17906	DNM2,PSMA3,PSMC5,AP2M1,PSMA2,DCTN2,SEC24C,PSMD12,KIFAP3,IKBKG,PSMA5,PSMA7,PSMB3,PSMB9,HLA-A,TRAF6,PSMA1,PSME2,PSME1,IKBKB,CLEC4M,PSMC3,AP2A1,ARF1,CHUK,PSMB6,SNAP23,DYNC1I1,CD209,PSMB10,LGMN,AP2B1,CLTA,CLTC,PSMD1,RAB7A,DYNC1H1,HLA-B,PSMC4,PSMD3,PSMD2,PSMD11,PSMC1,B2M,KIF2C,CYBA,PDIA3,HLA-E,CYBB,AP1M1,FCGRT,CTSL,ITGB5,TREM2,HLA-F,MR1,HLA-G,IDE,AP2A2,SEC24A,CD74,ITGAV,CALR,CANX,PSMB5,CAPZA2,BCAP31,P…
GO:BP	regulation of symbiosis, encompassing mutualism through parasitism	GO:0043903	2.17035e-20	19.6635	226	2567	94	17906	MBL2,ISG15,CAV1,DDX5,DDX3X,ILF3,HSPA8,BANF1,IFIT1,FMR1,STAU1,CTDP1,POLR2A,PKN2,TRIM21,HDAC1,TOP2A,DDB1,TRIM27,PML,YTHDC2,GSN,ANXA2,APOBEC3G,APOE,PLSCR1,TARBP2,CXCR4,LGALS9,STAT1,EIF2AK2,TRIM14,VAPA,CD4,PSMC3,VAPB,LARP1,RAD23A,PPIH,TRIM10,TRIM11,TRIM32,ZC3H12A,PARP10,TRIM5,TRIM62,CHMP2B,VPS4A,CCL5,CCL3,OASL,PROX1,IFI16,CDK9,RAB7A,MAVS,BST2,IFITM1,IFI27,PPIA,PPIB,IFITM2,POLR2B,CHMP2A,KPNA6,CAV2,OAS…
GO:BP	cellular response to organic cyclic compound	GO:0071407	2.40209e-20	19.6194	624	2567	185	17906	TFPI,CAV1,SRC,DNM2,GSK3B,MDM2,DDX17,FLNA,HDAC6,APP,DDX5,HSPA5,XRN1,NCSTN,ICAM1,IFIT1,EGFR,APEX1,PTGES3,RAN,NFKB1,ACTR2,PAK4,ROCK2,HDAC1,DIAPH1,STAT3,RXRB,RBFOX2,RARA,NEDD4,ABCA1,DAXX,PAK1,NR0B2,ABL1,BRCA1,YAP1,IRF3,UBE2L3,NPC1,CLU,ATF4,ATG7,PCK1,ASS1,AKT1,PAK2,EIF4E,DAB2,CASP3,DDRGK1,ISL1,MAPK1,MAPK3,CFLAR,CDH1,JAK2,RAD51,TP63,COL1A1,EZR,DDX58,STAT1,ATP1A1,PKD2,PTN,HSF1,LARP1,CFTR,RAPGEF1,RXRG,GS…
GO:BP	positive regulation of protein transport	GO:0051222	3.8121e-20	19.4188	432	2567	143	17906	F2R,FGA,FGB,FGG,SRC,GSK3B,MDM2,HUWE1,UBL5,FLNA,SPTBN1,YWHAE,CSNK2A2,CD81,TP53,EGFR,RBM22,RAN,NLRP3,UBE2D3,HRAS,PRKCD,SMAD3,CDK1,PAK1,NR0B2,ABL1,IRF3,UBE2L3,SYK,MAPK11,ACSL4,ISL1,SAE1,HMGB1,MAPK1,MAPK3,TLR2,CDH1,LGALS9,JAK2,MAPK14,EZR,DDX58,RIPK2,RAC1,CDC42,ARF1,HDAC3,CFTR,GSK3A,PRKAA1,CHUK,BAP1,NOD2,ZC3H12A,PRKACA,HPS4,XBP1,PRKCZ,PDCD10,SRI,PLK3,NLRP10,RIPOR1,ZIC1,RACK1,RAB29,CCL3,USP36,IL33,ERBB…
GO:BP	regulation of protein catabolic process	GO:0042176	4.11505e-20	19.3856	397	2567	135	17906	C4BPA,CAV1,PTK2B,PACSIN3,SUMO1,GSK3B,HSP90AA1,EEF1A1,MDM2,PIN1,FLNA,HSPA1A,VCP,CSNK2A1,CSNK2A2,SMURF1,CD81,NOS2,RELA,EGFR,XPO1,FMR1,PLK1,DDB1,NSF,PML,NEDD4,SMAD3,ITCH,ANXA2,CLU,PTK2,GABARAPL2,ATG7,APOE,GNA12,AKT1,PLK2,DAB2,TRIB2,RPL23,RPL11,SNX1,UBB,PSME2,PSME1,CSNK1E,DDRGK1,PTEN,CDH1,APC,UBQLN4,BAG6,SMURF2,EZR,HERPUD1,VIP,PKD1,WNT1,RDX,RAD23A,GSK3A,SMAD7,MYCBP2,CDKN1B,DNAJB2,NEDD4L,TRIM32,RYBP,M…
GO:BP	negative regulation of cellular metabolic process	GO:0031324	5.09965e-20	19.2925	2718	2567	564	17906	CR1,F2,KNG1,SERPINC1,SERPINE1,SERPINA5,SERPINA1,PLAT,PLAUR,PROS1,BDKRB1,BDKRB2,TFPI,C3,C4A,C4B,ISG15,CAV1,SRC,NCK2,NOSTRIN,SUMO1,CCDC8,RNPS1,GSK3B,HNRNPK,MDM2,CD2BP2,PIN1,FLNA,NF2,HDAC6,HSPA1A,APP,PSMC5,HNRNPA2B1,DDX5,HNRNPA1,YWHAE,DDX3X,ILK,YBX1,ELAVL1,ABCE1,ILF3,XRN1,CSNK2A1,CSNK2A2,HSPA8,UBC,TP53,RELA,TRDMT1,APEX1,XPO1,NUP62,FMR1,YBX3,UPF1,RPL13A,SRSF2,STK38,SRSF7,THOC1,NFKB1,ENO1,LGALS3,USP4,…
GO:BP	innate immune response-activating signal transduction	GO:0002758	5.26202e-20	19.2788	296	2567	111	17906	FGA,FGB,FGG,CAV1,SRC,PSMA3,HSPA1A,PSMC5,DDX3X,UBC,KRAS,RELA,NFKB1,PSMA2,UBE2D3,PSMD12,HRAS,LGR4,PRKCD,IKBKG,PAK1,PSMA5,PSMA7,PSMB3,ITCH,PSMB9,NFKBIA,IRF3,CREBBP,SYK,TRAF6,PAK2,PSMA1,RPS27A,UBB,TBK1,PSME2,PSME1,RPS6KA5,HMGB1,TLR2,IKBKE,BIRC3,XIAP,RPS6KA3,UBA52,DDX58,IKBKB,RIPK2,LYN,RAF1,PSMC3,MUC1,IRAK1,IRF1,SKP1,CHUK,MAPKAPK2,NOD1,NOD2,PSMB6,PRKACA,PIK3C3,BCL10,PAK3,CD209,MAP2K6,IRAK3,SEC14L1,LRR…
GO:BP	antigen processing and presentation of exogenous antigen	GO:0019884	6.03187e-20	19.2195	180	2567	81	17906	DNM2,PSMA3,PSMC5,AP2M1,PSMA2,DCTN2,SEC24C,PSMD12,KIFAP3,AP3B1,IKBKG,PSMA5,PSMA7,PSMB3,PSMB9,HLA-A,TRAF6,PSMA1,PSME2,PSME1,IKBKB,PSMC3,AP2A1,ARF1,CHUK,PSMB6,SNAP23,DYNC1I1,CD1D,PSMB10,LGMN,AP2B1,CLTA,CLTC,PSMD1,RAB7A,AP3D1,DYNC1H1,HLA-B,PSMC4,PSMD3,PSMD2,PSMD11,PSMC1,B2M,KIF2C,CYBA,PDIA3,HLA-E,CYBB,AP1M1,CTSL,ITGB5,HLA-F,HLA-G,CD1A,AP2A2,SEC24A,CD74,ITGAV,CALR,CANX,PSMB5,CAPZA2,PSMA6,AP1B1,SEC23A,…
GO:BP	immune response-activating signal transduction	GO:0002757	7.16393e-20	19.1448	639	2567	187	17906	CR1,CR2,FGA,FGB,FGG,C3AR1,C5AR1,CAV1,SRC,GRB2,UBASH3A,HSP90AA1,PSMA3,HSPA1A,PSMC5,DDX3X,UBC,KRAS,CD81,RELA,NFKB1,LGALS3,PSMA2,UBE2D3,ACTR2,RPS3,PSMD12,HRAS,LGR4,PRKCD,IKBKG,PAK1,VAV2,PSMA5,PSMA7,PSMB3,ABL1,ITCH,PSMB9,NFKBIA,IRF3,CREBBP,HLA-A,BAIAP2,PTK2,SYK,TRAF6,PAK2,PSMA1,PLSCR1,LIMK1,RPS27A,UBB,TBK1,EIF2B5,STK11,PSME2,PSME1,RPS6KA5,HMGB1,MAPK1,MAPK3,TLR2,IKBKE,CYFIP2,BIRC3,XIAP,RPS6KA3,BAG6,UB…
GO:BP	regulation of vesicle-mediated transport	GO:0060627	8.46625e-20	19.0723	559	2567	170	17906	FGA,FGB,FGG,MBL2,SERPINE1,C3,C4A,C4B,C4BPA,CAV1,SRC,DNM2,DNM1,FER,PACSIN3,GSK3B,HNRNPK,AP2M1,FMR1,LGALS3,HIP1R,CLASP1,CALM1,NSF,MAP2K2,ABL1,ANXA2,CLU,STXBP1,SYK,APOE,DAB2,ANKRD13D,USP6,CAMK1D,HMGB1,MAPK1,MAPK3,PTEN,TLR2,LGALS9,MAP2K1,EZR,RAC1,LYN,ACTN2,AP2A1,IL15RA,NECAB2,RDX,ARFGAP1,BCR,ARF1,GOPC,CFTR,RAPGEF1,CACNA1A,NRP1,PRKAA1,NEDD4L,MIB1,MSN,ROCK1,ARHGAP1,MICAL1,RAB5A,ATXN2,VPS4A,CDK5R2,DGKQ,…
GO:BP	protein catabolic process	GO:0030163	8.73337e-20	19.0588	965	2567	252	17906	PLG,C4BPA,ISG15,CAV1,PTK2B,PACSIN3,SUMO1,GSK3B,HSP90AA1,UBR4,EEF1A1,MDM2,HUWE1,PSMA3,PIN1,FLNA,HDAC6,HSPA1A,VCP,PSMC5,HSPA5,CSNK2A1,CSNK2A2,HSPA8,UBC,SMURF1,CD81,NOS2,RELA,EGFR,XPO1,AP2M1,FMR1,FBXO6,PSMA2,USP4,UBE2D3,PLK1,DDB1,PSMD12,NSF,CAPN2,PML,NEDD4,SMAD3,CDK1,PSMA5,PSMA7,PSMB3,ITCH,PSMB9,UBE2L3,ANXA2,CLU,PTK2,GABARAPL2,ATG7,APOE,GNA12,AKT1,PLK2,PSMA1,DAB2,TRIB2,RPL23,RPL11,RPS27A,SNX1,UBB,PS…
GO:BP	positive regulation of cell adhesion	GO:0045785	8.90667e-20	19.0503	422	2567	140	17906	CD55,FGA,FGB,FGG,CD46,PLAUR,CAV1,SRC,PRKCA,PTK2B,DNM2,GRB2,NCK2,GSK3B,SART1,FLNA,ILK,CD81,ICAM1,RELA,JAK1,NLRP3,RPS3,DOCK5,KIFAP3,RARA,AP3B1,SMAD3,PAK1,ABL1,HLA-A,SYK,TRAF6,NEDD9,AKT1,PAK2,TNFSF13B,ETS1,HMGB1,LGALS9,SOCS1,PTPN11,JAK2,RIPK2,RAC1,FLOT2,CD4,UTRN,LYN,PTN,COL26A1,CDC42,IRAK1,HSPH1,SMAD7,HES1,RHOA,NRP1,NOD2,CDK6,ROCK1,BCL10,PAK3,TJP1,XBP1,PRKCZ,RREB1,SOX2,PTPN6,TNFSF11,ZMIZ1,CD209,CCL5…
GO:BP	proteolysis	GO:0006508	1.39472e-19	18.8555	1818	2567	408	17906	CR1,F2,F2R,F3,F7,F9,F10,F11,F12,FGA,FGB,FGG,CFI,KLKB1,KNG1,SERPINC1,SERPINE1,SERPINA5,SERPINA1,PLAT,PLAU,PLAUR,PLG,PROC,PROS1,CFB,TFPI,C3,C4A,C4B,ISG15,CAV1,SRC,PTK2B,PACSIN3,SUMO1,GSK3B,UBR4,MDM2,HUWE1,PSMA3,HDAC6,HSPA1A,APP,VCP,PSMC5,YWHAE,DDX3X,HSPA5,CSNK2A1,CSNK2A2,NCSTN,UBC,SMURF1,TP53,RELA,MYH9,FMR1,FBXO6,NLRP3,NFKB1,ENO1,PSMA2,USP4,EGLN3,UBE2D3,HIP1R,TRIM21,PLK1,ROCK2,HDAC1,DDB1,RPS3,PSMD1…
GO:BP	regulation of viral process	GO:0050792	1.57485e-19	18.8028	212	2567	89	17906	MBL2,ISG15,DDX5,DDX3X,ILF3,HSPA8,BANF1,IFIT1,FMR1,STAU1,CTDP1,POLR2A,PKN2,TRIM21,HDAC1,TOP2A,DDB1,TRIM27,PML,YTHDC2,GSN,ANXA2,APOBEC3G,APOE,PLSCR1,TARBP2,CXCR4,LGALS9,STAT1,EIF2AK2,TRIM14,VAPA,CD4,PSMC3,VAPB,LARP1,RAD23A,PPIH,TRIM10,TRIM11,TRIM32,ZC3H12A,PARP10,TRIM5,TRIM62,CHMP2B,VPS4A,CCL5,CCL3,OASL,PROX1,IFI16,CDK9,RAB7A,MAVS,BST2,IFITM1,IFI27,PPIA,PPIB,IFITM2,POLR2B,CHMP2A,KPNA6,CAV2,OAS1,IFI…
GO:BP	tissue development	GO:0009888	1.67657e-19	18.7756	2118	2567	460	17906	MBL2,SERPINE1,PLG,PROC,ISG15,CAV1,CLIC4,SRC,PTK2B,NTRK1,NME2,GRB2,GSK3B,MDM2,PSMA3,PIN1,DDX17,FLNA,NF2,PSMC5,DDX5,ILK,YBX1,SRPK3,KRAS,IKZF3,SMURF1,CD81,ICAM1,TP53,RELA,EGFR,AP2M1,ACTC1,KRT19,YBX3,PKM,KRT5,FASN,CTDP1,LGALS3,PSMA2,KRT18,ITPK1,NF1,CLASP1,DSP,NUMA1,ROCK2,HDAC1,PSMD12,DDX39B,VCL,RARA,PML,PLXNA2,NEDD4,LGR4,VASP,TUBB3,SMAD3,CDK1,LZTS2,PAK1,HNRNPAB,PSMA5,PSMA7,PSMB3,ABL1,PSMB9,YAP1,GSN,A…
GO:BP	positive regulation of organelle organization	GO:0010638	1.92196e-19	18.7163	644	2567	187	17906	PLAUR,SRC,PTK2B,FER,GRB2,NCK2,GSK3B,HUWE1,UBL5,FLNA,NF2,HDAC6,HSPA1A,HNRNPA2B1,HNRNPA1,YWHAE,CSNK2A2,SMURF1,ICAM1,TP53,NUP62,FMR1,CALCOCO2,UBE2D3,ACTR2,HIP1R,CLASP1,NUMA1,CKAP5,ROCK2,RPS3,MRE11,RPS6KA4,MAP2K7,ERCC1,TRIM27,HRAS,PML,PIP4K2A,VASP,OCLN,SMAD3,PAK1,ABL1,BRCA1,UBE2L3,GSN,ANXA2,BAIAP2,MAPK8,LIMK1,ISL1,RPS6KA5,SAE1,MAPK1,MAPK3,TP63,SWAP70,RAC1,ACTN2,UBE2C,TGFBR1,CCT2,ADRB2,TMED9,MUC1,CDC4…
GO:BP	stress-activated protein kinase signaling cascade	GO:0031098	2.07393e-19	18.6832	317	2567	115	17906	PTK2B,APP,UBC,EGFR,STK25,NFKB1,PAK4,RPS3,OXSR1,STK24,MAP2K7,HRAS,TAOK1,IKBKG,MAP2K2,DAXX,PAK1,MAP2K3,GADD45G,ITCH,CRYAB,MAPK8,SYK,TRAF6,AKT1,PAK2,MAP3K11,MTURN,RPS27A,UBB,MAPK10,MAPK11,MAPK13,HMGB1,MAPK1,MAPK3,LGALS9,MAPK14,MAP2K1,GADD45A,UBA52,EZR,IKBKB,RIPK2,EIF2AK2,LYN,CDC42,IRAK1,HDAC3,MAP3K14,RAPGEF1,RHOA,SKP1,DBNL,CHUK,MAPKAPK2,NOD1,NOD2,ZC3H12A,MAP3K2,DUSP1,MAP3K4,MAPK8IP3,MAP4K2,PKN1,TAOK…
GO:BP	positive regulation of programmed cell death	GO:0043068	2.52618e-19	18.5975	699	2567	198	17906	F2R,F3,KNG1,PLAUR,CAV1,SRC,DNM2,NTRK1,NCK2,RNPS1,GSK3B,PIN1,HDAC6,VCP,YWHAE,DDX3X,NCSTN,UBC,TP53,IFIT2,NLRP3,PNMA1,EGLN3,HIP1R,NF1,ARHGEF2,PPP2R1A,TOP2A,RPS3,BCLAF1,ZNF346,CAPN2,PML,PRKCD,SMAD3,VAV2,ZMAT3,GADD45G,ABL1,GSN,CASP4,CLU,ATF4,ATG7,MAPK8,SYK,HPGD,TRAF6,AKT1,PAK2,MAP3K11,ANXA5,RPL11,RPS27A,CASP3,UBB,EIF2B5,CRADD,IDO1,ATF2,CAMK1D,HMGB1,PTEN,CFLAR,DAPK3,LGALS9,JAK2,APC,TP63,CD40,GADD45A,UB…
GO:BP	positive regulation of cellular catabolic process	GO:0031331	3.12161e-19	18.5056	374	2567	128	17906	CAV1,PTK2B,PACSIN3,SUMO1,GSK3B,HSP90AA1,MDM2,HUWE1,HDAC6,HSPA1A,APP,VCP,SMURF1,CD81,FMR1,UPF1,CALCOCO2,TRIM21,PLK1,ROCK2,PIP4K2A,PRKCD,PRKAA2,IKBKG,ITCH,CLU,PTK2,ATG7,APOE,AKT1,PLK2,DAB2,TRIB2,TBK1,STK11,CSNK1E,DDRGK1,HMGB1,MAPK3,PTEN,BAG6,EZR,RIPK2,HERPUD1,ADRB2,RDX,HSF1,DTX3L,LARP1,RAD23A,GSK3A,BAX,SMAD7,PRKAA1,NOD1,DNAJB2,ZC3H12A,MSN,ROCK1,CSNK1A1,ZBTB20,PIK3C2A,PLK3,HSPB8,TRIM22,FOXO3,PNPLA2,…
GO:BP	positive regulation of apoptotic process	GO:0043065	3.5381e-19	18.4512	691	2567	196	17906	F2R,F3,KNG1,PLAUR,CAV1,SRC,DNM2,NCK2,RNPS1,GSK3B,PIN1,VCP,YWHAE,DDX3X,NCSTN,UBC,TP53,IFIT2,NLRP3,PNMA1,EGLN3,HIP1R,NF1,ARHGEF2,PPP2R1A,TOP2A,RPS3,BCLAF1,ZNF346,CAPN2,PML,PRKCD,SMAD3,VAV2,ZMAT3,GADD45G,ABL1,GSN,CASP4,CLU,ATF4,ATG7,MAPK8,SYK,HPGD,TRAF6,AKT1,PAK2,MAP3K11,ANXA5,RPL11,RPS27A,CASP3,UBB,EIF2B5,CRADD,IDO1,ATF2,CAMK1D,HMGB1,PTEN,CFLAR,DAPK3,LGALS9,JAK2,APC,TP63,CD40,GADD45A,UBA52,RIPK2,PR…
GO:BP	neurogenesis	GO:0022008	6.42958e-19	18.1918	1679	2567	381	17906	F2,C3,C5AR1,PPP1CC,SRC,PRKCA,PTK2B,DNM2,NTRK1,NME2,GRB2,NCK2,GSK3B,HSP90AA1,MDM2,PIN1,FLNA,NF2,HDAC6,APP,SPTBN1,YWHAE,HSPA5,ILK,NCSTN,KRAS,SMURF1,TP53,RELA,EGFR,FMR1,STK25,ACTR2,TWF1,MARK2,PAK4,NF1,ARHGEF2,ENAH,HDAC1,STK24,STAT3,SHC1,RBFOX2,VCL,SRRT,RARA,PLXNA2,NEDD4,SCARB2,VASP,TUBB3,CDK1,PAK1,SMARCD3,ABL1,MAP4,YAP1,GSN,TBCD,BAIAP2,CLU,PTK2,ATF4,STXBP1,APOE,FGFR2,TPPP,AKT1,PAK2,PLK2,EIF4E,NUMBL,…
GO:BP	response to inorganic substance	GO:0010035	9.04323e-19	18.0437	575	2567	171	17906	FGA,FGB,FGG,CAV1,CLIC4,SRC,PTK2B,DNM2,NTRK1,SUMO1,MDM2,HDAC6,APP,VCP,HNRNPA1,HSPA5,NCSTN,ICAM1,RELA,EGFR,APEX1,FMR1,STK25,UBE2D3,CALM1,RPS3,STK24,DTYMK,ERCC1,CAPN2,NEDD4,PRKCD,PRKAA2,CDK1,DAXX,ABL1,NPC1,ADCY7,GSN,CRYAB,ATF4,ATG7,MAPK8,SLC40A1,NOS3,ASS1,AKT1,ANXA5,CASP3,EIF2B5,MAPK10,MAPK7,MAPK13,ATF2,ETS1,KRT8,MAPK1,MAPK3,PTEN,CFLAR,CDH1,RAD51,COL1A1,CCND1,STAT1,AREG,PKD2,PAWR,HSF1,CALM2,GSK3A,FB…
GO:BP	process utilizing autophagic mechanism	GO:0061919	9.49019e-19	18.0227	514	2567	158	17906	SRC,GSK3B,HSP90AA1,EEF1A1,HUWE1,HDAC6,VCP,CSNK2A1,CSNK2A2,HSPA8,SMURF1,TP53,ATP6V1A,CALCOCO2,MARK2,TRIM21,STAT3,NEDD4,PIP4K2A,PRKAA2,IKBKG,CLN3,ABL1,ATP6V1B2,NPC1,CLU,PTK2,GABARAPL2,DAPK2,ATG7,MAPK8,AKT1,PLK2,CASP3,RRAGB,TBK1,STK11,HMGB1,MAPK3,DAPK3,UBQLN4,RIPK2,ADRB2,MTOR,RPTOR,LARP1,LARS,PIK3C2B,GSK3A,PRKAA1,TRIM11,NOD1,TOLLIP,ZC3H12A,STAM2,TRIM5,PRKACA,FNBP1L,SNAP29,ROCK1,PIK3C3,CHMP2B,XBP1,RA…
GO:BP	autophagy	GO:0006914	9.49019e-19	18.0227	514	2567	158	17906	SRC,GSK3B,HSP90AA1,EEF1A1,HUWE1,HDAC6,VCP,CSNK2A1,CSNK2A2,HSPA8,SMURF1,TP53,ATP6V1A,CALCOCO2,MARK2,TRIM21,STAT3,NEDD4,PIP4K2A,PRKAA2,IKBKG,CLN3,ABL1,ATP6V1B2,NPC1,CLU,PTK2,GABARAPL2,DAPK2,ATG7,MAPK8,AKT1,PLK2,CASP3,RRAGB,TBK1,STK11,HMGB1,MAPK3,DAPK3,UBQLN4,RIPK2,ADRB2,MTOR,RPTOR,LARP1,LARS,PIK3C2B,GSK3A,PRKAA1,TRIM11,NOD1,TOLLIP,ZC3H12A,STAM2,TRIM5,PRKACA,FNBP1L,SNAP29,ROCK1,PIK3C3,CHMP2B,XBP1,RA…
GO:BP	positive regulation of cellular component biogenesis	GO:0044089	1.14812e-18	17.94	543	2567	164	17906	CAV1,SRC,PRKCA,PTK2B,DNM2,NTRK1,FER,GRB2,NCK2,SUMO1,GSK3B,HSP90AA1,FLNA,NF2,HDAC6,HSPA1A,VCP,PSMC5,DDX3X,ICAM1,TP53,NUP62,FMR1,LGALS3,ACTR2,HIP1R,CLASP1,NUMA1,CKAP5,ROCK2,DDB1,RPS3,ERCC1,TRIM27,HRAS,PIP4K2A,ABCA1,VASP,OCLN,SMAD3,PAK1,ARAP1,ABL1,GSN,BAIAP2,CLU,SYK,TPPP,LIMK1,APC,ACE2,SWAP70,RAC1,PSMC3,TGFBR1,WNT1,CDC42,NTRK2,CCDC88A,ARF1,HSF1,MTOR,BAX,RHOA,NRP1,ACTR3,CDKN1B,DLG5,MSN,FNBP1L,ROCK1,S…
GO:BP	positive regulation of cytokine production	GO:0001819	1.57303e-18	17.8033	470	2567	148	17906	F2R,CD46,SERPINE1,C3,C3AR1,C5AR1,SRC,HSPA1A,APP,SPTBN1,DDX3X,CD81,RELA,NLRP3,NFKB1,NFKB2,ARHGEF2,ROCK2,RPS3,STAT3,MRE11,HRAS,RARA,SMAD3,ABL1,BRCA1,IRF3,CREBBP,HLA-A,CLU,ATF4,SYK,TRAF6,TBK1,MAPK11,MAPK13,IDO1,ATF2,ISL1,HMGB1,MAPK3,TLR2,LGALS9,PTPN11,JAK2,MAPK14,CD40,BIRC3,DDX58,STAT1,RIPK2,EIF2AK2,CD4,BCL3,IRAK1,IRF1,CHUK,MAPKAPK2,NOD1,NOD2,TRIM32,BCL10,FLT4,XBP1,EIF2AK3,PRKCZ,ZBTB20,SPN,PLCB1,TXK…
GO:BP	regulation of cell cycle process	GO:0010564	1.59699e-18	17.7967	794	2567	215	17906	CCDC8,HSP90AA1,MDM2,PSMA3,PIN1,HSPA1A,APP,PSMC5,YWHAE,DDX3X,CSNK2A1,CSNK2A2,TP53,EGFR,APEX1,XPO1,RBM14,NUP62,PSMA2,PKN2,TUBB,CLASP1,CALM1,NUMA1,PLK1,DCTN2,CKAP5,ROCK2,PPP2R1A,DDB1,PSMD12,MRE11,PML,TAOK1,CDK1,PSMA5,PSMA7,PSMB3,SMARCD3,BRCA1,PSMB9,AKT1,PLK2,PSMA1,CDKN2D,CCND3,RPL23,PSME2,PSME1,CSNK1E,CRADD,DDRGK1,PTEN,DAPK3,APC,RAD51,CDKN2C,GADD45A,CCND1,PKD1,PKD2,UBE2C,PSMC3,FGFR1,MUC1,RDX,CDC42,S…
GO:BP	antigen processing and presentation of exogenous peptide antigen	GO:0002478	1.69833e-18	17.77	173	2567	77	17906	DNM2,PSMA3,PSMC5,AP2M1,PSMA2,DCTN2,SEC24C,PSMD12,KIFAP3,IKBKG,PSMA5,PSMA7,PSMB3,PSMB9,HLA-A,TRAF6,PSMA1,PSME2,PSME1,IKBKB,PSMC3,AP2A1,ARF1,CHUK,PSMB6,SNAP23,DYNC1I1,PSMB10,LGMN,AP2B1,CLTA,CLTC,PSMD1,RAB7A,DYNC1H1,HLA-B,PSMC4,PSMD3,PSMD2,PSMD11,PSMC1,B2M,KIF2C,CYBA,PDIA3,HLA-E,CYBB,AP1M1,CTSL,ITGB5,HLA-F,HLA-G,AP2A2,SEC24A,CD74,ITGAV,CALR,CANX,PSMB5,CAPZA2,PSMA6,AP1B1,SEC23A,VAMP3,HLA-C,PSMB7,SH3G…
GO:BP	regulation of body fluid levels	GO:0050878	2.44489e-18	17.6117	509	2567	156	17906	F2,F2R,F3,F5,F7,F8,F9,F10,F11,F12,FGA,FGB,FGG,KLKB1,KNG1,SERPINC1,SERPINE1,SERPINA5,SERPINA1,PLAT,PLAU,PLAUR,PLG,PROC,PROS1,TFPI,THBD,CD59,CAV1,SRC,PRKCA,FLNA,ILK,MYH9,ITPK1,HDAC1,COPA,UMPS,VCL,SERPINB2,PRKCD,AP3B1,VAV2,ADCY7,ANXA2,STXBP1,SYK,APOE,GNA12,NOS3,ANXA5,PLSCR1,MAPK1,MAPK3,PTPN11,JAK2,TP63,CD40,COL1A1,CELSR2,CCND1,RAC1,RAP2B,LYN,VIP,CAD,RAF1,CDC42,PDGFRA,STMN1,IRF1,CFTR,PIK3CG,PRKACA,HP…
GO:BP	establishment of localization in cell	GO:0051649	2.96301e-18	17.5283	557	2567	166	17906	F2,F2R,F5,F8,SERPINA1,BDKRB1,CD59,CAV1,PTK2B,DNM2,DNM1,SMURF1,MYH9,NUP62,STK25,ACTR2,CLASP1,ARHGEF2,CALM1,NUMA1,PLK1,DCTN2,COPG1,KPNB1,CHERP,SEC24C,DIAPH1,NSF,KIFAP3,PML,AP3B1,IKBKG,CLN3,ABL1,MAP4,PLCD1,FKBP1A,EZR,AREG,RAC1,CD4,LYN,PKD2,RAF1,TMED9,CDC42,SPICE1,ARF1,CCR5,UBE2B,YKT6,CFTR,CALM2,BAX,ACTR3,ITGB1,PRKACA,FNBP1L,SNAP23,SNAP29,MAP4K2,CHMP2B,MOS,SPAG5,DYNC1I1,PRKCZ,VPS4A,PDCD10,PLCB1,SRI,P…
GO:BP	cellular homeostasis	GO:0019725	3.11666e-18	17.5063	978	2567	250	17906	CD55,F2,F2R,KNG1,PLG,BDKRB1,BDKRB2,C3AR1,C5AR1,CAV1,CLIC4,PTK2B,NME2,APP,YWHAE,ICAM1,NOS2,CLNS1A,APEX1,ATP6V1A,CALM1,CHERP,DIAPH1,PML,PRKAA2,TAOK1,SMAD3,CLN3,ABL1,ATP6V1B2,ANXA2,ATF4,SLC40A1,APOE,NOS3,TPT1,PCK1,PLCD1,ANXA5,FKBP1A,HMGB1,MAPK1,MAPK3,CXCR4,JAK2,FTL,SWAP70,CD40,PDIA6,HERPUD1,RAC1,ATP12A,CD4,LYN,ATP1A1,PKD1,PKD2,UBE2C,RAF1,ARF1,ADRA1B,PDGFRA,CCR5,VAPB,CFTR,CALM2,CACNA1A,BAX,PRKAA1,PIK…
GO:BP	regulation of apoptotic signaling pathway	GO:2001233	3.21981e-18	17.4922	414	2567	135	17906	FGA,FGB,FGG,SERPINE1,PLAUR,BDKRB2,CAV1,SRC,NCK2,GSK3B,HNRNPK,MDM2,HSPA1A,YWHAE,DDX3X,CSNK2A1,CSNK2A2,ICAM1,TP53,RELA,YBX3,ENO1,LGALS3,HIP1R,NF1,ARHGEF2,HDAC1,PPP2R1A,RPS3,BCLAF1,PML,PRKCD,SMAD3,BRCA1,YAP1,GSN,CLU,DAPK2,MAPK8,NOS3,TPT1,AKT1,PAK2,CDKN2D,RPL11,UBB,MAPK7,CRADD,SYVN1,PTEN,CFLAR,DAPK3,LGALS9,JAK2,TP63,HERPUD1,RAF1,TGFBR1,FGFR1,MUC1,CREB3,NMT1,GSK3A,BAX,NRP1,TRIM32,BCL10,SIAH2,TMC8,XBP1…
GO:BP	cell morphogenesis	GO:0000902	3.38385e-18	17.4706	1068	2567	267	17906	F2,FGA,FGB,FGG,MBL2,CLIC4,SRC,PRKCA,PTK2B,DNM2,NTRK1,FER,GRB2,DNMBP,GSK3B,HSP90AA1,FLNA,HDAC6,APP,SPTBN1,ILK,SMURF1,ICAM1,EGFR,MYH9,STK25,ACTR2,PARVA,PARVB,MARK2,ARHGEF2,ENAH,DIAPH1,DOCK5,SHC1,RBFOX2,VCL,PLXNA2,NEDD4,VASP,TUBB3,PAK1,ARAP1,ABL1,YAP1,PARVG,TBCD,BAIAP2,CLU,PTK2,STXBP1,APOE,GNA12,FGFR2,NEDD9,NUMBL,LIMK1,CASP3,SNX1,UBB,STK11,RANBP9,MAPK7,RASA1,ISL1,RPS6KA5,BCL11A,MAPK1,MAPK3,PTEN,CXCR…
GO:BP	establishment of organelle localization	GO:0051656	3.6446e-18	17.4383	419	2567	136	17906	F5,F8,SERPINA1,CD59,DNM2,DNM1,FER,ABCE1,XPO1,MYH9,NUP62,STK25,RAN,ACTR2,CLASP1,ARHGEF2,NUMA1,PLK1,DCTN2,COPG1,KPNB1,SEC24C,NSF,KIFAP3,AP3B1,IKBKG,CLN3,MAP4,PTK2,STXBP1,SYK,UBB,LGALS9,EZR,AREG,LYN,TMED9,CDC42,SPICE1,ARF1,UBE2B,YKT6,PIK3CG,ACTR3,ITGB1,FNBP1L,SNAP23,SNAP29,MAP4K2,CHMP2B,MOS,SPAG5,DYNC1I1,PRKCZ,VPS4A,PDCD10,LAMP1,SNX4,SPAST,RIPOR1,BICD2,PIK3CD,WIPI1,AGTPBP1,FAM83D,NDC80,NUF2,AP3D1,RA…
GO:BP	cellular response to peptide	GO:1901653	4.59254e-18	17.3379	402	2567	132	17906	CAV1,SRC,FER,GRB2,RANGAP1,GSK3B,MDM2,APP,ICAM1,TP53,RELA,APEX1,ATP6V1A,PKM,NFKB1,ARHGEF2,ROCK2,STAT3,SHC1,PRKCD,PAK1,ATP6V1B2,ADCY7,BAIAP2,CASP4,PTK2,PCK1,ASS1,RPS6KB1,AKT1,ANXA5,CCND3,RPL23,SIK2,PTEN,CFLAR,SOCS1,PTPN11,JAK2,APC,STAT1,RIPK2,PRKCI,LYN,ACTN2,ADRB2,WNT1,HSF1,CACNA1A,GSK3A,PRKAA1,NOD1,NOD2,PRKACA,ROCK1,EPHA4,XBP1,PRKCZ,EPRS,ESRRA,PIK3C2A,FOXO3,CDC6,NR4A2,CA2,ADCY2,LGMN,GDF15,BACE1,LR…
GO:BP	cell junction assembly	GO:0034329	5.21479e-18	17.2828	245	2567	95	17906	CAV1,SRC,PRKCA,PTK2B,FLNA,PLEC,ILK,KRT5,PKN2,CLASP1,ROCK2,VCL,VASP,OCLN,SMAD3,ABL1,TBCD,PTK2,PAK2,PTEN,CDH1,DAPK3,APC,ACE2,IKBKB,PRKCI,RAC1,ACTN2,CDC42,BCR,RAPGEF1,SMAD7,RHOA,NRP1,DLG5,RAPGEF2,FLNC,PRKACA,ROCK1,TJP1,TAOK2,FSCN1,PRKCH,CDH11,PKP4,CLDN1,MAP4K4,MPP7,HIPK1,PEAK1,PDCD6IP,LRP1,DSG1,FLOT1,ITGA5,LSR,RAP1B,THBS1,ITGB4,PARD6B,EPHA2,PTPRJ,ITGA2,SDC4,EPHA3,HEG1,CRB3,PKP2,MYO1C,STRN,CTNND1,AGT…
GO:BP	generation of neurons	GO:0048699	5.35604e-18	17.2712	1574	2567	359	17906	F2,C3,PPP1CC,SRC,PRKCA,PTK2B,DNM2,NTRK1,NME2,GRB2,NCK2,GSK3B,HSP90AA1,MDM2,PIN1,FLNA,NF2,HDAC6,APP,SPTBN1,YWHAE,HSPA5,ILK,SMURF1,TP53,RELA,EGFR,FMR1,STK25,ACTR2,TWF1,MARK2,PAK4,NF1,ARHGEF2,ENAH,HDAC1,STK24,STAT3,SHC1,RBFOX2,VCL,SRRT,RARA,PLXNA2,NEDD4,SCARB2,VASP,TUBB3,CDK1,PAK1,SMARCD3,ABL1,MAP4,YAP1,TBCD,BAIAP2,PTK2,ATF4,STXBP1,APOE,FGFR2,AKT1,PAK2,PLK2,EIF4E,NUMBL,LIMK1,CASP3,UBB,STK11,GAK,RANB…
GO:BP	Wnt signaling pathway	GO:0016055	5.68051e-18	17.2456	527	2567	159	17906	CAV1,SRC,GSK3B,PSMA3,PIN1,GRK5,APP,VCP,PSMC5,DDX3X,ILK,CSNK2A1,CSNK2A2,UBC,SMURF1,EGFR,AP2M1,NFKB1,PSMA2,MARK2,CALM1,HDAC1,PPP2R1A,DDB1,PSMD12,AMOTL2,LGR4,PRKAA2,SMAD3,LZTS2,PSMA5,PSMA7,PSMB3,ABL1,PSMB9,YAP1,APOE,FGFR2,PSMA1,DAB2,SCEL,RPS27A,UBB,STK11,PSME2,PSME1,CSNK1G2,CSNK1E,CSNK1G1,ISL1,PRICKLE2,PTEN,TLR2,DAPK3,APC,MAPK14,XIAP,COL1A1,CELSR2,CCND1,UBA52,SMURF2,RAC1,DAAM1,PKD1,PKD2,PSMC3,AP2A1,…
GO:BP	cellular protein-containing complex assembly	GO:0034622	5.69953e-18	17.2442	1077	2567	268	17906	FGA,FGB,FGG,SRC,EPS15,PTK2B,FER,GRB2,CLINT1,NCK2,HSP90AA1,SART1,SNRPB,CD2BP2,HDAC6,HSPA1A,SPTBN1,PSMC5,SLU7,DDX3X,SRPK3,UBC,ICAM1,CLNS1A,TP53,PTGES3,EIF5,AP2M1,RPL24,RPL3,RPL13A,YTHDC1,NLRP3,USP4,ACTR2,HIP1R,TWF1,CLASP1,NUMA1,CKAP5,DDB1,RPS3,EIF3G,EIF2S2,EIF2S3,DIAPH1,EIF2D,SRP54,DDX39B,TRIM27,PRKCD,VASP,OCLN,SMAD3,DAXX,PAK1,CPSF6,TGS1,ABL1,TBP,GSN,CRYAB,TBCD,BAIAP2,CLU,PTK2,STXBP1,TPPP,FKBP1A,SS…
GO:BP	cell-cell signaling by wnt	GO:0198738	8.65161e-18	17.0629	529	2567	159	17906	CAV1,SRC,GSK3B,PSMA3,PIN1,GRK5,APP,VCP,PSMC5,DDX3X,ILK,CSNK2A1,CSNK2A2,UBC,SMURF1,EGFR,AP2M1,NFKB1,PSMA2,MARK2,CALM1,HDAC1,PPP2R1A,DDB1,PSMD12,AMOTL2,LGR4,PRKAA2,SMAD3,LZTS2,PSMA5,PSMA7,PSMB3,ABL1,PSMB9,YAP1,APOE,FGFR2,PSMA1,DAB2,SCEL,RPS27A,UBB,STK11,PSME2,PSME1,CSNK1G2,CSNK1E,CSNK1G1,ISL1,PRICKLE2,PTEN,TLR2,DAPK3,APC,MAPK14,XIAP,COL1A1,CELSR2,CCND1,UBA52,SMURF2,RAC1,DAAM1,PKD1,PKD2,PSMC3,AP2A1,…
GO:BP	regulation of protein-containing complex assembly	GO:0043254	8.87651e-18	17.0518	450	2567	142	17906	SRC,PTK2B,FER,GRB2,NCK2,SUMO1,GSK3B,HSP90AA1,HDAC6,HSPA1A,VCP,SPTBN1,PSMC5,DDX3X,HSPA5,HSPA8,ICAM1,TP53,RPL13A,LGALS3,ACTR2,HIP1R,TWF1,CLASP1,ARHGEF2,NUMA1,CKAP5,DDB1,RPS3,ERCC1,TRIM27,ABCA1,PRKCD,VASP,OCLN,PAK1,ABL1,GSN,CRYAB,TBCD,BAIAP2,CLU,STXBP1,SYK,APOE,TPPP,SSH3,RASA1,ISL1,HMGB1,PTPN11,EIF2AK2,RAC1,RAF1,PSMC3,RDX,CDC42,ARF1,HSF1,MTOR,STMN1,STMN2,BAX,RHOA,ACTR3,DBNL,CDKN1B,MSN,TMC8,PAK3,PRKC…
GO:BP	regulation of cell population proliferation	GO:0042127	9.86983e-18	17.0057	1749	2567	389	17906	CD55,F2,F2R,F3,CD46,PLAU,PLG,C5AR1,PPP1CC,CAV1,SRC,EPS15,PRKCA,PTK2B,NTRK1,NME2,FER,NCK2,MDM2,GRK5,FLNA,NF2,HSPA1A,APP,ILK,CSNK2A1,KRAS,IKZF3,CD81,NOS2,TP53,RELA,EGFR,NUP62,RPS9,LGALS3,EGLN3,NF1,ARHGEF2,CHERP,NACC1,HDAC1,RPS3,STAT3,DDX39B,SHC1,KIFAP3,RBFOX2,HRAS,RARA,PML,SMAD3,CDK1,LZTS2,PAK1,SMARCD3,ABL1,BRCA1,ITCH,NFKBIA,YAP1,ANXA2,CLU,PTK2,SYK,HPGD,APOE,NOS3,TRAF6,PLCD1,FGFR2,ODAM,AKT1,CDKN2D,…
GO:BP	peptidyl-tyrosine phosphorylation	GO:0018108	1.00738e-17	16.9968	374	2567	125	17906	CAV1,SRC,PTK2B,NTRK1,FER,NCK2,NF2,APP,CLK1,CD81,ICAM1,TP53,EGFR,JAK1,TWF1,ARHGEF2,PPP2R1A,MVP,STAT3,MAP2K7,SHC1,PRKCD,MAP2K2,MAP2K3,ABL1,PTK2,SYK,FGFR2,NEDD9,PAK2,MAP3K11,ISL1,MAPK3,SOCS1,PTPN11,JAK2,CD40,MAP2K1,RIPK2,EIF2AK2,AREG,RAP2B,CD4,LYN,FGFR1,GPRC5A,NTRK2,PDGFRA,HSF1,TYK2,MTOR,PARP9,HES1,NRP1,EPHA4,FLT4,PRKCZ,HIPK2,DGKQ,TNK2,PTPN6,TXK,CCL5,MAP2K6,TNK1,MAP2K5,WEE1,HIPK1,RACK1,HIPK3,PEAK1,M…
GO:BP	cell-cell signaling	GO:0007267	1.11691e-17	16.952	1699	2567	380	17906	F2R,FGA,FGB,FGG,PLAT,PLG,C3,CAV1,SRC,PRKCA,PTK2B,NTRK1,DNM1,GRB2,GSK3B,PSMA3,PIN1,GRK5,FLNA,APP,VCP,PSMC5,DDX3X,ILK,CSNK2A1,CSNK2A2,HSPA8,NCSTN,UBC,KRAS,SMURF1,NOS2,RELA,EGFR,AP2M1,KPNA1,FMR1,STAU1,NFKB1,PSMA2,MARK2,NF1,CALM1,HDAC1,PPP2R1A,DDB1,PSMD12,STAT3,STAB1,AMOTL2,HRAS,RARA,LGR4,PRKAA2,SMAD3,LZTS2,NR0B2,PSMA5,PSMA7,PSMB3,CAMK2G,ABL1,PSMB9,YAP1,BAIAP2,SLC2A2,STXBP1,APOE,FGFR2,AKT1,PLK2,PSMA1…
GO:BP	positive regulation of NF-kappaB transcription factor activity	GO:0051092	1.15504e-17	16.9374	152	2567	70	17906	CAV1,NTRK1,FER,HSPA1A,APP,UBC,KRAS,ICAM1,RELA,NLRP3,NFKB1,NFKB2,ARHGEF2,RPS3,STAT3,RPS6KA4,IKBKG,CLU,TRAF6,ERC1,RPS27A,UBB,DDRGK1,RPS6KA5,CFLAR,TLR2,LGALS9,CD40,UBA52,IKBKB,RIPK2,EIF2AK2,TRIM14,PRKCI,FLOT2,IRAK1,CHUK,NOD1,NOD2,TRIM32,TRIM5,TRIM62,BCL10,PRKCZ,TRIM22,PRKCH,TNFSF11,DHX33,IRAK3,CRNN,CAPN3,TICAM1,PRKD1,ITGB2,IL1RAP,FLOT1,MAP3K7,TAB2,RAB7B,CX3CL1,AGT,NPM1,HSPA1B,PSMA6,DHX9,TRADD,LRRFIP…
GO:BP	regulation of viral life cycle	GO:1903900	1.15504e-17	16.9374	152	2567	70	17906	ISG15,DDX5,DDX3X,ILF3,HSPA8,BANF1,IFIT1,FMR1,STAU1,PKN2,TRIM21,TOP2A,DDB1,TRIM27,PML,YTHDC2,GSN,ANXA2,APOBEC3G,PLSCR1,TARBP2,LGALS9,EIF2AK2,VAPA,CD4,VAPB,LARP1,RAD23A,PPIH,TRIM10,TRIM11,TRIM32,ZC3H12A,PARP10,TRIM5,TRIM62,CHMP2B,VPS4A,CCL5,OASL,PROX1,IFI16,MAVS,BST2,IFITM1,IFI27,PPIA,PPIB,IFITM2,CHMP2A,KPNA6,CAV2,OAS1,IFIT5,IFITM3,PABPC1,STOM,CD74,P4HB,PPID,KPNA2,SRPK2,ZC3HAV1,MORC2,TSG101,CHMP3,L…
GO:BP	cell surface receptor signaling pathway involved in cell-cell signaling	GO:1905114	1.57472e-17	16.8028	633	2567	180	17906	C3,CAV1,SRC,PTK2B,GSK3B,PSMA3,PIN1,GRK5,APP,VCP,PSMC5,DDX3X,ILK,CSNK2A1,CSNK2A2,UBC,SMURF1,EGFR,AP2M1,NFKB1,PSMA2,MARK2,CALM1,HDAC1,PPP2R1A,DDB1,PSMD12,AMOTL2,LGR4,PRKAA2,SMAD3,LZTS2,PSMA5,PSMA7,PSMB3,ABL1,PSMB9,YAP1,BAIAP2,APOE,FGFR2,AKT1,PSMA1,DAB2,SCEL,RPS27A,UBB,STK11,PSME2,PSME1,CSNK1G2,CSNK1E,CSNK1G1,ISL1,PRICKLE2,PTEN,TLR2,DAPK3,APC,MAPK14,XIAP,COL1A1,CELSR2,CCND1,UBA52,SMURF2,RAC1,DAAM1,P…
GO:BP	cellular component morphogenesis	GO:0032989	1.92801e-17	16.7149	1177	2567	285	17906	F2,FGA,FGB,FGG,MBL2,CLIC4,SRC,PRKCA,PTK2B,DNM2,NTRK1,FER,GRB2,DNMBP,GSK3B,HSP90AA1,FLNA,HDAC6,APP,SPTBN1,ILK,SMURF1,ICAM1,EGFR,ACTC1,MYH9,KRT19,STK25,ACTR2,PARVA,PARVB,MARK2,CLASP1,ARHGEF2,ENAH,DIAPH1,DOCK5,SHC1,RBFOX2,VCL,PLXNA2,NEDD4,VASP,TUBB3,PAK1,ARAP1,ABL1,YAP1,PARVG,TBCD,BAIAP2,CLU,PTK2,STXBP1,APOE,GNA12,FGFR2,NEDD9,TPPP,NUMBL,LIMK1,CASP3,SNX1,UBB,STK11,RANBP9,MAPK7,RASA1,ISL1,RPS6KA5,BCL1…
GO:BP	Golgi vesicle transport	GO:0048193	2.17156e-17	16.6632	377	2567	125	17906	CD55,F2,F5,F7,F8,F9,F10,SERPINA1,PROC,PROS1,CD59,EPS15,DNM2,VCP,SPTBN1,KRT18,DCTN2,COPG1,GOLGB1,COPA,COPB2,COPB1,ARCN1,SEC24C,NSF,KIFAP3,SEC31B,GABARAPL2,SNX1,GAK,VAPA,AREG,PRKCI,AP2A1,TMED9,ARFGAP1,ARF1,GOPC,VAPB,YKT6,GOLGA3,SNAP23,ARL1,ARF3,DYNC1I1,MYO1B,RP2,LAMP1,SPAST,BICD2,RACK1,WIPI1,NRBP1,ARL3,SPTAN1,AP3D1,DYNC1H1,PRKD1,ANK3,CTSC,STX5,TMED10,SORT1,KIF2C,TMED1,SORL1,GBF1,SCAMP2,GGA1,RAB6A,G…
GO:BP	peptidyl-tyrosine modification	GO:0018212	2.17156e-17	16.6632	377	2567	125	17906	CAV1,SRC,PTK2B,NTRK1,FER,NCK2,NF2,APP,CLK1,CD81,ICAM1,TP53,EGFR,JAK1,TWF1,ARHGEF2,PPP2R1A,MVP,STAT3,MAP2K7,SHC1,PRKCD,MAP2K2,MAP2K3,ABL1,PTK2,SYK,FGFR2,NEDD9,PAK2,MAP3K11,ISL1,MAPK3,SOCS1,PTPN11,JAK2,CD40,MAP2K1,RIPK2,EIF2AK2,AREG,RAP2B,CD4,LYN,FGFR1,GPRC5A,NTRK2,PDGFRA,HSF1,TYK2,MTOR,PARP9,HES1,NRP1,EPHA4,FLT4,PRKCZ,HIPK2,DGKQ,TNK2,PTPN6,TXK,CCL5,MAP2K6,TNK1,MAP2K5,WEE1,HIPK1,RACK1,HIPK3,PEAK1,M…
GO:BP	cellular amide metabolic process	GO:0043603	3.2566e-17	16.4872	1181	2567	285	17906	PTK2B,NCK2,EEF1A1,PIN1,APP,DDX3X,YBX1,ELAVL1,RPL7A,RPS3A,ABCE1,ILF3,XRN1,NCSTN,TP53,EGFR,EIF5,FMR1,YBX3,UPF3B,UPF1,RPL24,RPL3,RPL13A,RPL7,RPS9,RPS11,FASN,ROCK2,PPP2R1A,RPS3,EIF3G,EIF2S2,EIF2S3,STAT3,KHDRBS1,EIF2D,ETF1,DDX39B,RARA,PRKCD,RPL36,IDH1,CLU,ATF4,APOE,ASS1,RPS6KB1,AKT1,EIF4E,CIRBP,RPL23,RPL11,RPS27A,CASP3,EIF2B5,TARBP2,MKNK1,BRF1,ACSL4,ST6GALNAC6,ETHE1,CTSG,MAPK1,MAPK3,MKNK2,DAPK3,ACE2,R…
GO:BP	negative regulation of nitrogen compound metabolic process	GO:0051172	3.96025e-17	16.4023	2523	2567	519	17906	CR1,F2,KNG1,SERPINC1,SERPINE1,SERPINA5,SERPINA1,PLAT,PLAUR,PROS1,BDKRB1,BDKRB2,TFPI,C3,C4A,C4B,ISG15,CAV1,SRC,NCK2,NOSTRIN,SUMO1,RNPS1,GSK3B,HNRNPK,MDM2,PIN1,FLNA,NF2,HDAC6,HSPA1A,APP,PSMC5,HNRNPA2B1,DDX5,HNRNPA1,YWHAE,DDX3X,ILK,YBX1,ELAVL1,ABCE1,ILF3,XRN1,CSNK2A1,CSNK2A2,HSPA8,UBC,NOS2,TP53,RELA,TRDMT1,EGFR,APEX1,XPO1,NUP62,FMR1,YBX3,UPF1,RPL13A,SRSF2,STK38,SRSF7,THOC1,NFKB1,ENO1,LGALS3,USP4,UBE…
GO:BP	epithelium development	GO:0060429	4.03207e-17	16.3945	1319	2567	310	17906	SERPINE1,PROC,CAV1,CLIC4,SRC,NTRK1,NME2,GRB2,GSK3B,PSMA3,FLNA,NF2,PSMC5,ILK,KRAS,SMURF1,ICAM1,TP53,RELA,EGFR,AP2M1,KRT19,KRT5,FASN,LGALS3,PSMA2,KRT18,ITPK1,NF1,CLASP1,DSP,NUMA1,ROCK2,HDAC1,PSMD12,VCL,RARA,PML,PLXNA2,LGR4,VASP,SMAD3,CDK1,LZTS2,PAK1,PSMA5,PSMA7,PSMB3,ABL1,PSMB9,YAP1,ANXA2,SLC40A1,TRAF6,PCK1,FGFR2,AKT1,PSMA1,DAB2,SCEL,CASP3,PSME2,PSME1,PRICKLE2,KRT8,MAPK1,PTEN,CXCR4,JAK2,SPINK5,TP63…
GO:BP	blood coagulation	GO:0007596	4.26602e-17	16.37	340	2567	116	17906	F2,F2R,F3,F5,F7,F8,F9,F10,F11,F12,FGA,FGB,FGG,KLKB1,KNG1,SERPINC1,SERPINE1,SERPINA5,SERPINA1,PLAT,PLAU,PLAUR,PLG,PROC,PROS1,TFPI,THBD,CD59,CAV1,SRC,PRKCA,FLNA,ILK,MYH9,ITPK1,HDAC1,VCL,SERPINB2,PRKCD,AP3B1,VAV2,ANXA2,STXBP1,SYK,APOE,GNA12,NOS3,ANXA5,PLSCR1,MAPK1,MAPK3,PTPN11,JAK2,CD40,COL1A1,RAC1,RAP2B,LYN,RAF1,CDC42,PDGFRA,IRF1,PIK3CG,PRKACA,HPS4,MICAL1,RAB5A,DGKQ,PTPN6,PRKCH,DGKE,FOXA2,HPS6,ITPR…
GO:BP	response to growth factor	GO:0070848	4.33624e-17	16.3629	743	2567	201	17906	FNTA,CAV1,SRC,DNM2,NTRK1,FER,GRB2,EEF1A1,MDM2,PIN1,HDAC6,HSPA1A,APP,DDX5,HNRNPA1,HNRNPF,HSPA5,ILK,UBC,SMURF1,TP53,RELA,EGFR,POLR2A,UBE2D3,NUMA1,ROCK2,DTYMK,SHC1,RBFOX2,PML,NEDD4,SMAD3,MAP2K3,ABL1,CREBBP,BAIAP2,PTK2,HPGD,FGFR2,RPS6KB1,AKT1,DAB2,RPS27A,CASP3,UBB,STK11,MAPK7,MAPK1,MAPK3,PTEN,CFLAR,PTPN11,MAPK14,CYFIP2,XIAP,COL1A1,UBA52,SMURF2,CAD,RAF1,PTN,TGFBR1,FGFR1,WNT1,RDX,NTRK2,PDGFRA,ZYX,STMN2…
GO:BP	nuclear transport	GO:0051169	4.34247e-17	16.3623	362	2567	121	17906	PPP1CC,RANGAP1,RANBP2,RNPS1,GSK3B,SNRPB,MDM2,XPO5,FLNA,HNRNPA2B1,SLU7,HNRNPA1,YWHAE,ELAVL1,ABCE1,NXF1,SMURF1,TP53,BANF1,XPO1,KPNA1,NUP62,RBM22,UPF3B,RAN,UPF1,SRSF2,SMG1,SRSF7,THOC1,YTHDC1,NF1,SYMPK,KPNB1,DDX19B,CSE1L,STAT3,KHDRBS1,DDX39B,SSB,PML,NEDD4,PRKCD,SMAD3,CDK1,LZTS2,XPO6,CPSF6,NFKBIA,SYK,AKT1,EIF4E,RPL23,MAPK1,CDH1,PTPN11,JAK2,MAPK14,NUP210,PKD1,HDAC3,TNPO3,ZC3H12A,PRKACA,GEMIN2,PKIA,PKIG…
GO:BP	hemostasis	GO:0007599	5.05227e-17	16.2965	345	2567	117	17906	F2,F2R,F3,F5,F7,F8,F9,F10,F11,F12,FGA,FGB,FGG,KLKB1,KNG1,SERPINC1,SERPINE1,SERPINA5,SERPINA1,PLAT,PLAU,PLAUR,PLG,PROC,PROS1,TFPI,THBD,CD59,CAV1,SRC,PRKCA,FLNA,ILK,MYH9,ITPK1,HDAC1,VCL,SERPINB2,PRKCD,AP3B1,VAV2,ANXA2,STXBP1,SYK,APOE,GNA12,NOS3,ANXA5,PLSCR1,MAPK1,MAPK3,PTPN11,JAK2,CD40,COL1A1,RAC1,RAP2B,LYN,RAF1,CDC42,PDGFRA,IRF1,PIK3CG,PRKACA,HPS4,MICAL1,RAB5A,DGKQ,PTPN6,PRKCH,DGKE,FOXA2,HPS6,ITPR…
GO:BP	regulation of cell-cell adhesion	GO:0022407	5.68733e-17	16.2451	426	2567	135	17906	CD55,FGA,FGB,FGG,CD46,PLAUR,PLG,CAV1,SRC,PRKCA,GRB2,NCK2,SART1,NF2,CD81,ICAM1,RELA,JAK1,NLRP3,LGALS3,RPS3,KIFAP3,RARA,PRKCD,AP3B1,PAK1,ABL1,ITCH,HLA-A,PTK2,SYK,TRAF6,ASS1,AKT1,PAK2,CASP3,MAPK7,IDO1,TNFSF13B,ETS1,HMGB1,CDH1,LGALS9,SOCS1,PTPN11,JAK2,MAPK14,SWAP70,CELSR2,RIPK2,RAC1,FLOT2,CD4,LYN,WNT1,RDX,CDC42,PAWR,IRAK1,IRF1,HSPH1,SMAD7,HES1,RHOA,DLG5,NOD2,ZC3H12A,DTX1,BCL10,PAK3,TJP1,XBP1,PRKCZ,SP…
GO:BP	translation	GO:0006412	6.06499e-17	16.2172	745	2567	201	17906	PTK2B,NCK2,EEF1A1,APP,DDX3X,YBX1,ELAVL1,RPL7A,RPS3A,ABCE1,ILF3,XRN1,EGFR,EIF5,FMR1,YBX3,UPF3B,UPF1,RPL24,RPL3,RPL13A,RPL7,RPS9,RPS11,ROCK2,RPS3,EIF3G,EIF2S2,EIF2S3,STAT3,KHDRBS1,EIF2D,ETF1,DDX39B,RARA,RPL36,ATF4,RPS6KB1,AKT1,EIF4E,CIRBP,RPL23,RPL11,RPS27A,EIF2B5,TARBP2,MKNK1,BRF1,MAPK1,MAPK3,MKNK2,DAPK3,RGS2,RPS6KA3,UBA52,EIF2AK2,MRPL44,BCL3,AGO3,MTOR,RPS15A,RPSA,LARP1,EIF3A,MRPS27,LARS,RHOA,ZC3H…
GO:BP	nucleocytoplasmic transport	GO:0006913	6.25508e-17	16.2038	359	2567	120	17906	PPP1CC,RANGAP1,RANBP2,RNPS1,GSK3B,SNRPB,MDM2,XPO5,FLNA,HNRNPA2B1,SLU7,HNRNPA1,YWHAE,ELAVL1,ABCE1,NXF1,SMURF1,TP53,XPO1,KPNA1,NUP62,RBM22,UPF3B,RAN,UPF1,SRSF2,SMG1,SRSF7,THOC1,YTHDC1,NF1,SYMPK,KPNB1,DDX19B,CSE1L,STAT3,KHDRBS1,DDX39B,SSB,PML,NEDD4,PRKCD,SMAD3,CDK1,LZTS2,XPO6,CPSF6,NFKBIA,SYK,AKT1,EIF4E,RPL23,MAPK1,CDH1,PTPN11,JAK2,MAPK14,NUP210,PKD1,HDAC3,TNPO3,ZC3H12A,PRKACA,GEMIN2,PKIA,PKIG,PHB2,…
GO:BP	regulation of binding	GO:0051098	7.47281e-17	16.1265	373	2567	123	17906	PLAUR,CAV1,SRC,SUMO1,GSK3B,PIN1,APP,IFIT2,IFIT1,FMR1,RAN,HIP1R,MARK2,SYMPK,PLK1,RARA,PRKCD,SMAD3,SMARCD3,ABL1,NFKBIA,ANXA2,MAPK8,APOE,TRAF6,AKT1,PLK2,DAB2,FKBP1A,RPL11,CSNK1E,DDRGK1,ISL1,HMGB1,MAPK3,JAK2,RIPK2,PKD1,TGFBR1,ADRB2,BCL3,CDC42,HSF1,DTX3L,STMN1,PARP9,CALM2,BAX,HES1,MARK3,NRP1,RAPGEF2,DNAJB2,PRKACA,ROCK1,TMC8,EPHA4,CSNK1A1,STK3,HIPK2,MEF2C,CTNNBIP1,SRI,TNFSF11,TMBIM6,POU4F1,DZIP1,HEY1,M…
GO:BP	regulation of supramolecular fiber organization	GO:1902903	8.55281e-17	16.0679	378	2567	124	17906	PTK2B,FER,GRB2,NCK2,FLNA,NF2,HDAC6,HSPA1A,APP,SPTBN1,HSPA8,ICAM1,ACTR2,HIP1R,TWF1,CLASP1,ARHGEF2,NUMA1,CKAP5,ROCK2,RPS3,TRIM27,PRKCD,VASP,OCLN,TAOK1,SMAD3,PAK1,ARAP1,ABL1,GSN,CRYAB,TBCD,BAIAP2,CLU,APOE,PAK2,LIMK1,SSH3,RASA1,DAPK3,APC,SWAP70,RAC1,ACTN2,TGFBR1,RDX,CDC42,CCDC88A,ARF1,MTOR,STMN1,STMN2,RHOA,NRP1,ACTR3,DBNL,CDKN1B,ROCK1,CIT,PAK3,TJP1,APC2,MEF2C,CORO1B,SSH1,CDC42EP3,PPP1R9A,SPAST,TMSB10…
GO:BP	neuron projection development	GO:0031175	8.88112e-17	16.0515	1017	2567	253	17906	SRC,PRKCA,PTK2B,DNM2,NTRK1,NME2,GRB2,NCK2,GSK3B,HSP90AA1,MDM2,HDAC6,APP,SPTBN1,HSPA5,ILK,SMURF1,EGFR,FMR1,STK25,ACTR2,TWF1,MARK2,PAK4,ENAH,STK24,SHC1,RBFOX2,VCL,PLXNA2,NEDD4,SCARB2,VASP,TUBB3,PAK1,ABL1,MAP4,BAIAP2,PTK2,STXBP1,APOE,FGFR2,AKT1,PAK2,PLK2,NUMBL,LIMK1,CASP3,UBB,STK11,GAK,RANBP9,MAPK7,FBXO38,ACSL4,ISL1,RPS6KA5,BCL11A,CAMK1D,HMGB1,MAPK1,MAPK3,PTEN,CFLAR,CXCR4,CDH1,PTPN11,JAK2,CYFIP2,MAP…
GO:BP	positive regulation of DNA-binding transcription factor activity	GO:0051091	9.00105e-17	16.0457	266	2567	98	17906	CAV1,NTRK1,FER,HSPA1A,APP,UBC,KRAS,ICAM1,RELA,NLRP3,NFKB1,TRIM21,NFKB2,ARHGEF2,RPS3,STAT3,RPS6KA4,TRIM27,SMAD3,IKBKG,CLU,TRAF6,ERC1,AKT1,RPS27A,UBB,DDRGK1,ATF2,RPS6KA5,CAMK1D,PTEN,CFLAR,TLR2,LGALS9,JAK2,CD40,UBA52,DDX58,IKBKB,RIPK2,EIF2AK2,TRIM14,PRKCI,FLOT2,WNT1,IRAK1,SAV1,CRTC2,CHUK,NOD1,NOD2,TRIM32,TRIM5,TRIM62,BCL10,STK3,PRKCZ,HIPK2,PHB2,TRIM22,PRKCH,TNFSF11,TFDP1,DHX33,IRAK3,JMY,CRTC3,CRNN,C…
GO:BP	response to peptide hormone	GO:0043434	9.7757e-17	16.0099	456	2567	141	17906	F7,CAV1,SRC,NME2,FER,GRB2,RANGAP1,GSK3B,MDM2,ICAM1,RELA,APEX1,ATP6V1A,PKM,NFKB1,ROCK2,STAT3,SHC1,PRKCD,PAK1,ATP6V1B2,ADCY7,BAIAP2,PTK2,PCK1,ASS1,RPS6KB1,AKT1,ANXA5,CCND3,EIF2B5,SIK2,PTEN,CFLAR,TLR2,SOCS1,PTPN11,JAK2,APC,COL1A1,STAT1,AREG,PRKCI,LYN,ACTN2,CAD,WNT1,INPPL1,HSF1,MTOR,GSK3A,PRKAA1,CDKN1B,CHUK,PRKACA,ROCK1,XBP1,PRKCZ,EPRS,ESRRA,PIK3C2A,EGR2,FOXO3,CITED1,EGR1,CDC6,NR4A2,BTG2,CA2,ADCY2,HH…
GO:BP	coagulation	GO:0050817	1.11207e-16	15.9539	348	2567	117	17906	F2,F2R,F3,F5,F7,F8,F9,F10,F11,F12,FGA,FGB,FGG,KLKB1,KNG1,SERPINC1,SERPINE1,SERPINA5,SERPINA1,PLAT,PLAU,PLAUR,PLG,PROC,PROS1,TFPI,THBD,CD59,CAV1,SRC,PRKCA,FLNA,ILK,MYH9,ITPK1,HDAC1,VCL,SERPINB2,PRKCD,AP3B1,VAV2,ANXA2,STXBP1,SYK,APOE,GNA12,NOS3,ANXA5,PLSCR1,MAPK1,MAPK3,PTPN11,JAK2,CD40,COL1A1,RAC1,RAP2B,LYN,RAF1,CDC42,PDGFRA,IRF1,PIK3CG,PRKACA,HPS4,MICAL1,RAB5A,ANXA4,DGKQ,PTPN6,PRKCH,DGKE,FOXA2,HPS…
GO:BP	import into cell	GO:0098657	1.12957e-16	15.9471	815	2567	214	17906	CFI,SERPINE1,C3,CAV1,SRC,EPS15,DNM2,DNM1,GRB2,CLINT1,PACSIN3,NOSTRIN,HSP90AA1,HNRNPK,APP,CD81,EGFR,AP2M1,MYH9,FMR1,LGALS3,HIP1R,CALM1,GULP1,STAB1,HRAS,NEDD4,SCARB2,ABCA1,CLN3,ABL1,MYO6,NPC1,GSN,ANXA2,CLU,TOM1,SYK,APOE,ALB,RPS6KB1,AKT1,DAB2,SNX1,GAK,ANKRD13D,MAPK1,MAPK3,RGS2,EZR,SLC3A2,RAC1,ATP12A,CLEC4M,ATP1A1,ADRB2,AP2A1,NECAB2,INPPL1,ARFGAP1,CDC42,ARF1,HSPH1,GRK2,PIK3CG,DBNL,ITGB1,MAPKAPK2,NEDD…
GO:BP	immune system development	GO:0002520	1.27874e-16	15.8932	1009	2567	251	17906	CR1,CR2,CD46,ISG15,SRC,PRKCA,PTK2B,NTRK1,NME2,SART1,PSMA3,HSPA1A,APP,ACIN1,PSMC5,IKZF3,CD81,TP53,MYH9,THOC1,FASN,NLRP3,LGALS3,PSMA2,NF1,NFKB2,HDAC1,TOP2A,PSMD12,STAT3,ERCC1,RBFOX2,RARA,PML,PIP4K2A,AP3B1,SMAD3,PSMA5,PSMA7,PSMB3,ABL1,ITCH,PSMB9,NFKBIA,YAP1,CREBBP,ANXA2,SYK,SLC40A1,TRAF6,FGFR2,PSMA1,MTURN,EXOSC3,CASP3,STK11,PSME2,PSME1,IDO1,ETS1,HMGB1,MAPK1,MAPK3,TLR2,MKNK2,LGALS9,SOCS1,PTPN11,JAK2,…
GO:BP	peptide biosynthetic process	GO:0043043	1.3225e-16	15.8786	770	2567	205	17906	PTK2B,NCK2,EEF1A1,APP,DDX3X,YBX1,ELAVL1,RPL7A,RPS3A,ABCE1,ILF3,XRN1,EGFR,EIF5,FMR1,YBX3,UPF3B,UPF1,RPL24,RPL3,RPL13A,RPL7,RPS9,RPS11,ROCK2,RPS3,EIF3G,EIF2S2,EIF2S3,STAT3,KHDRBS1,EIF2D,ETF1,DDX39B,RARA,RPL36,ATF4,RPS6KB1,AKT1,EIF4E,CIRBP,RPL23,RPL11,RPS27A,EIF2B5,TARBP2,MKNK1,BRF1,MAPK1,MAPK3,MKNK2,DAPK3,RGS2,RPS6KA3,UBA52,EIF2AK2,MRPL44,BCL3,AGO3,MTOR,RPS15A,RPSA,LARP1,EIF3A,MRPS27,LARS,RHOA,ZC3H…
GO:BP	antigen processing and presentation of peptide antigen via MHC class I	GO:0002474	2.69676e-16	15.5692	97	2567	52	17906	PSMA3,PSMC5,PSMA2,SEC24C,PSMD12,IKBKG,PSMA5,PSMA7,PSMB3,PSMB9,HLA-A,PSMA1,PSME2,PSME1,IKBKB,PSMC3,CHUK,PSMB6,SNAP23,PSMB10,PSMD1,HLA-B,PSMC4,PSMD3,PSMD2,PSMD11,PSMC1,B2M,CYBA,PDIA3,HLA-E,CYBB,ITGB5,HLA-F,MR1,HLA-G,IDE,SEC24A,ITGAV,CALR,CANX,PSMB5,BCAP31,PSMA6,SEC23A,VAMP3,HLA-C,PSMB7,VAMP8,ERAP1,PSMD13,PSMB2
GO:BP	microtubule cytoskeleton organization	GO:0000226	3.28024e-16	15.4841	576	2567	165	17906	FER,CCDC8,GSK3B,FLNA,HDAC6,HSPA1A,VCP,XPO1,RBM14,MYH9,NUP62,RAN,MARK2,TUBB,CLASP1,ARHGEF2,CALM1,NUMA1,PLK1,DCTN2,KPNB1,CKAP5,ROCK2,HOOK1,PPP2R1A,RPS3,TUBA1C,TACC1,OCLN,PRKAA2,TUBB3,TAOK1,CDK1,LZTS2,PAK1,ABL1,MAP4,BRCA1,CRYAB,TBCD,PTK2,TPPP,PLK2,RANBP9,APC,TUBB8,GADD45A,EZR,RAC1,PKD1,PKD2,CCDC88A,SPICE1,STMN1,HDAC3,UBE2B,STMN2,CALM2,NEK6,TUBA8,SIK3,MARK3,RHOA,PRKAA1,CDKN1B,ITGB1,KAT2A,ROCK1,LIMK2,…
GO:BP	Ras protein signal transduction	GO:0007265	3.37726e-16	15.4714	457	2567	140	17906	F2R,DNM2,NTRK1,GRB2,DNMBP,KRAS,TP53,NUP62,NF1,ARHGEF2,KPNB1,ROCK2,SHC1,HRAS,ABCA1,VAV2,ABL1,APOE,GNA12,PLK2,RAB28,LIMK1,MAPK11,RASA1,JAK2,MAPK14,RAC1,RAP2B,LYN,RAF1,RDX,ARFGAP1,CDC42,BCR,STMN1,MAPKAP1,RAPGEF1,FBP1,RHOA,NRP1,DBNL,ITGB1,CHUK,RAPGEF2,ROCK1,RND3,RHOB,CDC42SE2,MCF2L,ARHGAP1,HACE1,CYTH2,RAB5A,RHOBTB3,CDC42EP3,DHCR24,RREB1,IQSEC1,RIPOR1,TNK1,KSR2,MAP4K4,MADD,RALGPS2,RAB29,FGD6,ARHGEF12,…
GO:BP	cellular response to growth factor stimulus	GO:0071363	3.43047e-16	15.4646	715	2567	193	17906	FNTA,CAV1,SRC,DNM2,NTRK1,GRB2,EEF1A1,MDM2,PIN1,HSPA1A,APP,DDX5,HNRNPA1,HNRNPF,HSPA5,ILK,UBC,SMURF1,TP53,RELA,EGFR,POLR2A,UBE2D3,NUMA1,DTYMK,SHC1,RBFOX2,PML,NEDD4,SMAD3,MAP2K3,ABL1,CREBBP,BAIAP2,PTK2,HPGD,FGFR2,RPS6KB1,AKT1,DAB2,RPS27A,CASP3,UBB,STK11,MAPK7,MAPK1,MAPK3,PTEN,CFLAR,PTPN11,MAPK14,CYFIP2,XIAP,COL1A1,UBA52,SMURF2,CAD,RAF1,PTN,TGFBR1,FGFR1,WNT1,RDX,NTRK2,PDGFRA,ZYX,STMN2,RAPGEF1,BMPR2,S…
GO:BP	neuron apoptotic process	GO:0051402	3.71422e-16	15.4301	254	2567	94	17906	F2R,C5AR1,PTK2B,NTRK1,PIN1,APP,HSPA5,ILK,NCSTN,KRAS,TP53,EGLN3,NF1,HRAS,CLN3,ATF4,STXBP1,APOE,MAP3K11,CASP3,RASA1,ATF2,ISL1,JAK2,TP63,XIAP,PRKCI,CDC42,NTRK2,CACNA1A,GSK3A,BAX,RHOA,NRP1,CASP9,ROCK1,CIT,PAK3,SIX1,HIPK2,MEF2C,G6PD,FOXO3,CITED1,AGAP2,NR4A2,MAP3K12,TRIM2,BTG2,CCL3,POU4F1,POLB,LGMN,BACE1,LRP1,FAM162A,ATM,GRN,PRNP,BID,XRCC2,AXL,ERBB3,EPHA7,AKT2,SIGMAR1,SYNGAP1,BRAF,ITGAM,CX3CL1,PTPRZ1,H…
GO:BP	regulation of protein stability	GO:0031647	4.56968e-16	15.3401	284	2567	101	17906	SRC,SUMO1,HSP90AA1,MDM2,PIN1,FLNA,NF2,HDAC6,HSPA1A,HSPA8,KRAS,CD81,TP53,PTGES3,USP4,HIP1R,TRIM21,PLK1,PRKCD,SMAD3,CREBBP,GSN,CRYAB,CLU,STXBP1,RPL23,RPL11,CASP3,SYVN1,MAPK1,PTEN,BAG6,FLOT2,CCT2,HDAC3,UBE2B,RAD23A,SMAD7,SAV1,NEDD4L,OTUD3,KAT2A,EPHA4,HPS4,XBP1,STK3,PDCD10,PHB2,LAMP1,CAMLG,PRKRA,PER3,USP36,CAPN3,VPS11,PRKDC,PRKD1,VHL,USP19,GRN,RNF128,RNF5,PRNP,RPS7,DSG1,PPIB,DVL1,FLOT1,SEL1L,NCLN,ATP…
GO:BP	actin filament organization	GO:0007015	6.99506e-16	15.1552	414	2567	130	17906	SRC,PTK2B,FER,GRB2,NCK2,FLNA,NF2,SPTBN1,ICAM1,ACTC1,ACTR2,HIP1R,TWF1,CLASP1,ARHGEF2,ENAH,ROCK2,DIAPH1,TRIM27,PRKCD,VASP,SMAD3,PAK1,ARAP1,ABL1,GSN,BAIAP2,NEDD9,PAK2,LIMK1,SSH3,RASA1,JAK2,SWAP70,EZR,PRKCI,RAC1,ACTN2,TGFBR1,RDX,INPPL1,CDC42,CCDC88A,ARF1,PAWR,MTOR,STMN1,ZYX,RHOA,NRP1,ACTR3,DBNL,ROCK1,RND3,CIT,RHOB,PAK3,MICAL1,TJP1,RHOBTB3,CORO1B,SSH1,WASF3,FSCN1,MYO1B,CDC42EP3,ESPN,PPP1R9A,TMSB10,JMY…
GO:BP	interleukin-1-mediated signaling pathway	GO:0070498	7.76901e-16	15.1096	102	2567	53	17906	PSMA3,PSMC5,UBC,RELA,NFKB1,PSMA2,PSMD12,RPS6KA4,IKBKG,PSMA5,PSMA7,PSMB3,PSMB9,NFKBIA,TRAF6,PSMA1,RPS27A,UBB,PSME2,PSME1,RPS6KA5,MAPK3,UBA52,IKBKB,RIPK2,PSMC3,IRAK1,SKP1,CHUK,NOD1,TOLLIP,NOD2,PSMB6,PLCB1,EGR1,IRAK3,PSMB10,IL1RN,PSMD1,PSMC4,PSMD3,PSMD2,PSMD11,PSMC1,IL1RAP,MAP3K7,TAB2,PSMB5,PSMA6,SQSTM1,PSMB7,PSMD13,PSMB2
GO:BP	regulation of intracellular protein transport	GO:0033157	8.07875e-16	15.0927	240	2567	90	17906	RANGAP1,GSK3B,MDM2,HUWE1,XPO5,UBL5,FLNA,YWHAE,CSNK2A2,CD81,TP53,XPO1,NUP62,RBM22,RAN,UBE2D3,NF1,HRAS,PRKCD,SMAD3,CDK1,PAK1,UBE2L3,SAE1,MAPK1,CDH1,PTPN11,JAK2,MAPK14,CDC42,HDAC3,GSK3A,PRKAA1,BAP1,ZC3H12A,PRKACA,HPS4,PKIA,PKIG,PDCD10,PLK3,RIPOR1,ZIC1,RAB29,USP36,ERBB2,VPS11,UBR5,MAVS,PRKD1,ANK3,ITGB2,PRNP,IFI27,SORL1,UBE2J2,OS9,AKT2,PDZK1,CACNB3,ITGAM,NUCB1,GCC2,PCNT,STOM,MYO1C,HAX1,IPO5,HTRA2,B3GA…
GO:BP	positive regulation of intracellular protein transport	GO:0090316	8.28372e-16	15.0818	158	2567	69	17906	GSK3B,MDM2,HUWE1,UBL5,FLNA,YWHAE,CSNK2A2,CD81,TP53,RBM22,RAN,UBE2D3,HRAS,PRKCD,SMAD3,CDK1,PAK1,UBE2L3,SAE1,MAPK1,CDH1,JAK2,MAPK14,CDC42,HDAC3,GSK3A,PRKAA1,BAP1,ZC3H12A,PRKACA,HPS4,PDCD10,PLK3,RIPOR1,ZIC1,RAB29,USP36,ERBB2,VPS11,UBR5,MAVS,PRKD1,ANK3,ITGB2,PRNP,SORL1,UBE2J2,AKT2,PDZK1,CACNB3,ITGAM,PCNT,STOM,MYO1C,IPO5,HTRA2,B3GAT3,HSP90AB1,JUP,BCAP31,SHH,VAMP2,TM9SF4,RIOK2,XPO4,TMEM30A,FIS1,GTSE1,C…
GO:BP	response to antibiotic	GO:0046677	9.30595e-16	15.0312	343	2567	114	17906	SRC,PTK2B,HSP90AA1,MDM2,HDAC6,HNRNPA1,HSPA5,XRN1,ICAM1,TP53,RELA,APEX1,ACTC1,STK25,JAK1,ACTR2,RPS3,STK24,STAT3,CAPN2,RARA,PRKCD,CDK1,DAXX,ABL1,ADCY7,GSN,CRYAB,CLU,HPGD,SDF4,FGFR2,RPL23,CASP3,MAPK7,MAPK13,ETS1,PTEN,JAK2,COL1A1,RGS2,CCND1,STAT1,AREG,PAWR,HSF1,LARP1,CFTR,RHOA,PRKAA1,AHR,CDKN1B,CHUK,ZC3H12A,DUSP1,CASP9,RHOB,TJP1,MEF2C,PDCD10,G6PD,GRIN2B,FOXO3,EGR1,RANBP1,CLDN1,CCR4,IMPACT,RACK1,FKBP1…
GO:BP	chemical homeostasis	GO:0048878	9.47501e-16	15.0234	1224	2567	288	17906	CD55,F2,F2R,KNG1,BDKRB1,BDKRB2,C3AR1,C5AR1,CAV1,CLIC4,SRC,PTK2B,NME2,APP,YWHAE,ICAM1,IFIT1,EGFR,ATP6V1A,STAU1,CALM1,CHERP,DDB1,DIAPH1,STAT3,PML,ABCA1,PRKAA2,SMAD3,CLN3,ABL1,ATP6V1B2,NPC1,ADCY7,ANXA2,ATF4,SLC40A1,APOE,TPT1,PCK1,PLCD1,AKT1,ANXA5,FKBP1A,STK11,HMGB1,MAPK1,MAPK3,CXCR4,PTPN11,JAK2,FTL,TP63,SWAP70,CD40,XIAP,STAT1,HERPUD1,RAC1,ATP12A,CD4,LYN,ATP1A1,PKD1,PKD2,RAF1,ARF1,ADRA1B,PDGFRA,CCR5,…
GO:BP	microtubule-based process	GO:0007017	1.07208e-15	14.9698	778	2567	204	17906	FER,CCDC8,GSK3B,FLNA,HDAC6,HSPA1A,APP,VCP,HSPA8,XPO1,RBM14,MYH9,NUP62,RAN,ACTR2,MARK2,TUBB,CLASP1,ARHGEF2,CALM1,NUMA1,PLK1,DCTN2,COPG1,KPNB1,CKAP5,ROCK2,HOOK1,PPP2R1A,RPS3,DIAPH1,TUBA1C,KIF21A,KIFAP3,TACC1,AP3B1,OCLN,PRKAA2,TUBB3,TAOK1,CDK1,LZTS2,PAK1,CLN3,ABL1,MAP4,BRCA1,CRYAB,TBCD,PTK2,TPPP,PLK2,DYNLRB2,MAP3K11,UBB,RANBP9,APC,TUBB8,CELSR2,GADD45A,EZR,RAC1,FLOT2,PKD1,PKD2,CDC42,CCDC88A,SPICE1,ST…
GO:BP	cell-cell adhesion	GO:0098609	1.07689e-15	14.9678	866	2567	221	17906	CD55,FGA,FGB,FGG,CD46,PLAUR,PLG,CAV1,SRC,PRKCA,FER,GRB2,NCK2,SART1,FLNA,NF2,ILK,CD81,ICAM1,RELA,EGFR,MYH9,JAK1,NLRP3,LGALS3,PARVA,KRT18,PAK4,LMO7,DSP,RPS3,SHC1,KIFAP3,VCL,RARA,PRKCD,AP3B1,PAK1,ABL1,ITCH,HLA-A,ANXA2,BAIAP2,PTK2,STXBP1,SYK,TRAF6,ASS1,AKT1,PAK2,CASP3,MAPK7,IDO1,TNFSF13B,ETS1,HMGB1,CDH1,LGALS9,SOCS1,PTPN11,JAK2,MAPK14,CYFIP2,SERPINB8,SWAP70,CELSR2,EZR,RIPK2,DSG2,RAC1,FLOT2,RAP2B,CD4,…
GO:BP	cellular response to hormone stimulus	GO:0032870	1.5131e-15	14.8201	724	2567	193	17906	FGB,TFPI,CAV1,SRC,FER,GRB2,RANGAP1,GSK3B,MDM2,DDX17,HDAC6,DDX5,ICAM1,RELA,EGFR,APEX1,PTGES3,NUP62,ATP6V1A,RAN,PKM,NFKB1,ROCK2,HDAC1,STAT3,RXRB,SHC1,RBFOX2,RARA,NEDD4,LGR4,PRKCD,PRKAA2,DAXX,PAK1,NR0B2,ATP6V1B2,BRCA1,YAP1,UBE2L3,NPC1,ADCY7,BAIAP2,PTK2,PCK1,ASS1,RPS6KB1,AKT1,EIF4E,DAB2,ANXA5,CCND3,DDRGK1,ISL1,SIK2,PTEN,CFLAR,SOCS1,PTPN11,JAK2,APC,TP63,STAT1,PRKCI,LYN,ACTN2,ATP1A1,WNT1,RDX,HSF1,RXRG,…
GO:BP	neuron development	GO:0048666	1.54307e-15	14.8116	1146	2567	273	17906	C3,SRC,PRKCA,PTK2B,DNM2,NTRK1,NME2,GRB2,NCK2,GSK3B,HSP90AA1,MDM2,HDAC6,APP,SPTBN1,HSPA5,ILK,SMURF1,EGFR,FMR1,STK25,ACTR2,TWF1,MARK2,PAK4,ENAH,STK24,SHC1,RBFOX2,VCL,PLXNA2,NEDD4,SCARB2,VASP,TUBB3,PAK1,ABL1,MAP4,TBCD,BAIAP2,PTK2,STXBP1,APOE,FGFR2,AKT1,PAK2,PLK2,NUMBL,LIMK1,CASP3,UBB,STK11,GAK,RANBP9,MAPK7,FBXO38,ACSL4,ISL1,RPS6KA5,BCL11A,CAMK1D,HMGB1,MAPK1,MAPK3,PTEN,CFLAR,CXCR4,CDH1,PTPN11,JAK2,CY…
GO:BP	antigen processing and presentation of exogenous peptide antigen via MHC class I, TAP-dependent	GO:0002479	1.57656e-15	14.8023	75	2567	44	17906	PSMA3,PSMC5,PSMA2,PSMD12,IKBKG,PSMA5,PSMA7,PSMB3,PSMB9,HLA-A,PSMA1,PSME2,PSME1,IKBKB,PSMC3,CHUK,PSMB6,SNAP23,PSMB10,PSMD1,HLA-B,PSMC4,PSMD3,PSMD2,PSMD11,PSMC1,B2M,CYBA,PDIA3,HLA-E,CYBB,ITGB5,HLA-F,HLA-G,ITGAV,CALR,PSMB5,PSMA6,VAMP3,HLA-C,PSMB7,VAMP8,PSMD13,PSMB2
GO:BP	stimulatory C-type lectin receptor signaling pathway	GO:0002223	1.68024e-15	14.7746	110	2567	55	17906	SRC,PSMA3,PSMC5,KRAS,RELA,NFKB1,PSMA2,PSMD12,HRAS,PRKCD,IKBKG,PAK1,PSMA5,PSMA7,PSMB3,PSMB9,CREBBP,SYK,TRAF6,PAK2,PSMA1,PSME2,PSME1,RPS6KA5,IKBKB,LYN,RAF1,PSMC3,MUC1,SKP1,CHUK,PSMB6,PRKACA,BCL10,PAK3,CD209,PSMB10,PSMD1,PSMC4,PSMD3,PSMD2,PSMD11,PSMC1,MUC16,MAP3K7,TAB2,PLCG2,MUC13,MUC5B,NRAS,PSMB5,PSMA6,PSMB7,PSMD13,PSMB2
GO:BP	regulation of cell development	GO:0060284	1.81083e-15	14.7421	991	2567	244	17906	F2,FGA,FGB,FGG,PROC,PPP1CC,PTK2B,DNM2,NTRK1,NME2,GSK3B,MDM2,PIN1,FLNA,NF2,APP,HSPA5,ILK,SMURF1,TP53,RELA,FMR1,STK25,CTDP1,ACTR2,TWF1,MARK2,NF1,ARHGEF2,ROCK2,HDAC1,PPP2R1A,STK24,STAT3,DOCK5,DDX39B,VCL,SRRT,RARA,PLXNA2,NEDD4,SCARB2,CDK1,PAK1,SMARCD3,ABL1,YAP1,BAIAP2,PTK2,APOE,NEDD9,AKT1,PLK2,EIF4E,NUMBL,LIMK1,STK11,GAK,CSNK1E,FBXO38,MBD1,ISL1,BCL11A,CAMK1D,PTEN,CFLAR,TLR2,CXCR4,MAP2K1,RGS2,IKBKB,PR…
GO:BP	hematopoietic or lymphoid organ development	GO:0048534	2.46115e-15	14.6089	956	2567	237	17906	CR1,CR2,CD46,ISG15,SRC,PRKCA,PTK2B,NTRK1,NME2,SART1,PSMA3,HSPA1A,APP,ACIN1,PSMC5,IKZF3,CD81,TP53,MYH9,FASN,NLRP3,LGALS3,PSMA2,NF1,NFKB2,HDAC1,TOP2A,PSMD12,STAT3,ERCC1,RBFOX2,RARA,PML,PIP4K2A,AP3B1,PSMA5,PSMA7,PSMB3,ABL1,ITCH,PSMB9,NFKBIA,YAP1,CREBBP,ANXA2,SYK,SLC40A1,TRAF6,FGFR2,PSMA1,MTURN,CASP3,STK11,PSME2,PSME1,ETS1,HMGB1,MAPK1,MAPK3,TLR2,MKNK2,LGALS9,SOCS1,PTPN11,JAK2,MAPK14,SPINK5,MAP2K1,STA…
GO:BP	organonitrogen compound catabolic process	GO:1901565	2.95172e-15	14.5299	1333	2567	306	17906	PLG,C4BPA,ISG15,CAV1,PTK2B,PACSIN3,SUMO1,GSK3B,HSP90AA1,UBR4,EEF1A1,MDM2,HUWE1,PSMA3,PIN1,FLNA,HDAC6,HSPA1A,VCP,PSMC5,HSPA5,CSNK2A1,CSNK2A2,HSPA8,UBC,SMURF1,CD81,NOS2,RELA,EGFR,XPO1,AP2M1,FMR1,FBXO6,PSMA2,USP4,UBE2D3,PLK1,DDB1,PSMD12,NSF,CAPN2,PML,NEDD4,PRKCD,SMAD3,CDK1,PSMA5,PSMA7,PSMB3,ITCH,PSMB9,UBE2L3,ANXA2,CLU,PTK2,APOBEC3G,GABARAPL2,ATG7,APOE,GNA12,NOS3,AKT1,PLK2,PSMA1,DAB2,TRIB2,RPL23,RPL1…
GO:BP	protein localization to nucleus	GO:0034504	3.18881e-15	14.4964	278	2567	98	17906	F2,SRC,SUMO1,RANGAP1,RANBP2,GSK3B,MDM2,PIN1,FLNA,NF2,YWHAE,ELAVL1,TP53,XPO1,KPNA1,NUP62,RBM22,RAN,NF1,CARD10,PLK1,KPNB1,CSE1L,STAT3,PML,PRKCD,SMAD3,CDK1,LZTS2,NFKBIA,BYSL,SYK,AKT1,RPL23,RPL11,STK11,MAPK1,CDH1,JAK2,MAPK14,COL1A1,CCT2,BCL3,DTX3L,HDAC3,PARP9,DKC1,SKP1,TNPO3,ZC3H12A,OTUD7B,EIF2AK3,SIX1,PKIA,PKIG,PHB2,RPAIN,DCLK2,ZIC1,RGPD8,RGPD5,HHEX,NUP133,UBR5,NUP107,NUP85,MAVS,PRKD1,HNRNPU,NUP155,…
GO:BP	activation of MAPK activity	GO:0000187	3.47309e-15	14.4593	154	2567	67	17906	C5AR1,UBC,CD81,MAP2K7,SHC1,TAOK1,IKBKG,MAP2K2,CDK1,DAXX,MAP2K3,SYK,TRAF6,MAP3K11,RPS27A,UBB,MAPK10,MAPK11,MAPK1,MAPK3,CXCR4,PTPN11,MAPK14,MAP2K1,UBA52,RIPK2,IRAK1,PRKAA1,DBNL,MAPKAPK2,NOD1,NOD2,MAP3K2,MAPK8IP3,MAP4K2,PKN1,PAK3,MOS,TAOK2,FPR1,TNFSF11,MAP2K6,MAP3K12,MAP4K1,MAP2K5,MADD,DUSP6,MAPKAPK5,MAP3K20,STK39,GDF15,CHRNA7,EGF,THBS1,MAP3K7,KARS,TAB2,RET,PLCE1,SPAG9,AGT,TF,CD74,MAPKAPK3,NRG1,ITGA…
GO:BP	nervous system development	GO:0007399	3.76784e-15	14.4239	2432	2567	495	17906	F2,C3,C5AR1,PPP1CC,SRC,PRKCA,PTK2B,DNM2,NTRK1,NME2,GRB2,NCK2,GSK3B,HSP90AA1,SNRPB,MDM2,PIN1,FLNA,NF2,HDAC6,APP,SPTBN1,YWHAE,HSPA5,ILK,CSNK2A2,NCSTN,KRAS,SMURF1,TP53,RELA,EGFR,FMR1,STK25,PRPS1,ACTR2,TWF1,MARK2,PAK4,ITPK1,NF1,ARHGEF2,CALM1,CHERP,ENAH,HDAC1,ARCN1,STK24,STAT3,SPATA5,SHC1,RBFOX2,TACC1,VCL,SRRT,RARA,PLXNA2,NEDD4,SCARB2,VASP,TUBB3,CDK1,PAK1,BZW2,SMARCD3,CAMK2G,ABL1,MAP4,YAP1,GSN,TBCD,BA…
GO:BP	neuron differentiation	GO:0030182	4.32343e-15	14.3642	1409	2567	319	17906	C3,PPP1CC,SRC,PRKCA,PTK2B,DNM2,NTRK1,NME2,GRB2,NCK2,GSK3B,HSP90AA1,MDM2,PIN1,HDAC6,APP,SPTBN1,HSPA5,ILK,SMURF1,EGFR,FMR1,STK25,ACTR2,TWF1,MARK2,PAK4,ARHGEF2,ENAH,HDAC1,STK24,STAT3,SHC1,RBFOX2,VCL,RARA,PLXNA2,NEDD4,SCARB2,VASP,TUBB3,PAK1,ABL1,MAP4,TBCD,BAIAP2,PTK2,ATF4,STXBP1,APOE,FGFR2,AKT1,PAK2,PLK2,EIF4E,NUMBL,LIMK1,CASP3,UBB,STK11,GAK,RANBP9,CSNK1E,MAPK7,FBXO38,ACSL4,MBD1,ISL1,RPS6KA5,BCL11A,C…
GO:BP	negative regulation of gene expression	GO:0010629	4.57201e-15	14.3399	2172	2567	451	17906	CD46,SERPINE1,CAV1,SRC,PRKCA,NCK2,NOSTRIN,SUMO1,RANBP2,RNPS1,HNRNPK,MDM2,PSMA3,DDX17,XPO5,FLNA,HDAC6,HSPA1A,APP,PSMC5,HNRNPA2B1,DDX5,DDX3X,YBX1,ELAVL1,RPL7A,RPS3A,ILF3,XRN1,HSPA8,UBC,NOS2,TP53,RELA,EGFR,APEX1,XPO1,NUP62,FMR1,YBX3,UPF3B,RAN,UPF1,RPL24,RPL3,RPL13A,RPL7,RPS9,RPS11,SMG1,SRSF7,NFKB1,ENO1,PSMA2,POLR2A,UBE2D3,NFKB2,PLK1,NACC1,ROCK2,HDAC1,PPP2R1A,RPS3,EXOSC10,PSMD12,STAT3,KHDRBS1,ETF1,BC…
GO:BP	negative regulation of protein modification process	GO:0031400	4.63465e-15	14.334	635	2567	174	17906	BDKRB1,BDKRB2,ISG15,CAV1,NCK2,GSK3B,PIN1,NF2,HSPA1A,YWHAE,ILK,RELA,NUP62,STK38,LGALS3,USP4,TRIM21,NF1,CALM1,PLK1,ROCK2,PPP2R1A,MVP,RPS3,TRIM27,PRKCD,OCLN,PRKAA2,ABL1,BRCA1,ITCH,APOE,TPPP,AKT1,PAK2,CDKN2D,FKBP1A,LIMK1,TRIB2,RPL23,RPL11,CASP3,RANBP9,TARBP2,PTEN,SOCS1,APC,CDKN2C,SWAP70,RGS2,GADD45A,EZR,IKBKB,LYN,PTN,GPRC5A,MTOR,DTX3L,HDAC3,RPTOR,UBE2B,EIF3A,CALM2,RAPGEF1,BAX,SMAD7,PRKAA1,CDKN1B,PPP1…
GO:BP	stress-activated MAPK cascade	GO:0051403	4.76835e-15	14.3216	288	2567	100	17906	PTK2B,APP,UBC,EGFR,STK25,NFKB1,RPS3,MAP2K7,HRAS,TAOK1,IKBKG,MAP2K2,DAXX,PAK1,MAP2K3,GADD45G,ITCH,CRYAB,MAPK8,SYK,TRAF6,AKT1,MAP3K11,MTURN,RPS27A,UBB,MAPK10,MAPK11,MAPK13,HMGB1,MAPK1,MAPK3,LGALS9,MAPK14,MAP2K1,GADD45A,UBA52,EZR,IKBKB,RIPK2,EIF2AK2,CDC42,IRAK1,HDAC3,RAPGEF1,SKP1,DBNL,CHUK,MAPKAPK2,NOD1,NOD2,ZC3H12A,MAP3K2,DUSP1,MAP3K4,MAPK8IP3,MAP4K2,PKN1,TAOK3,EPHA4,FLT4,SASH1,TAOK2,STK3,HIPK2,PDC…
GO:BP	cellular protein catabolic process	GO:0044257	5.55085e-15	14.2556	799	2567	206	17906	PLG,ISG15,CAV1,PTK2B,SUMO1,GSK3B,HSP90AA1,UBR4,MDM2,HUWE1,PSMA3,HDAC6,HSPA1A,VCP,PSMC5,HSPA5,CSNK2A1,CSNK2A2,UBC,SMURF1,CD81,AP2M1,FMR1,FBXO6,PSMA2,USP4,UBE2D3,PLK1,DDB1,PSMD12,CAPN2,PML,NEDD4,CDK1,PSMA5,PSMA7,PSMB3,ITCH,PSMB9,UBE2L3,ANXA2,CLU,PTK2,GABARAPL2,APOE,GNA12,AKT1,PLK2,PSMA1,DAB2,TRIB2,RPL23,RPL11,RPS27A,UBB,PSME2,PSME1,CSNK1E,NGLY1,FBXO38,SYVN1,DDRGK1,USP6,PTEN,UBQLN4,BAG6,UBA52,SMURF2…
GO:BP	cell cycle G2/M phase transition	GO:0044839	6.07523e-15	14.2164	276	2567	97	17906	DNM2,HSP90AA1,PSMA3,APP,PSMC5,YWHAE,TP53,PSMA2,TUBB,CLASP1,PLK1,DCTN2,CKAP5,PPP2R1A,PSMD12,KHDRBS1,MRE11,TAOK1,CDK1,PSMA5,PSMA7,PSMB3,SMARCD3,BRCA1,PSMB9,PSMA1,PSME2,PSME1,CSNK1E,CCND1,PSMC3,CALM2,SKP1,CDC25C,PSMB6,PRKACA,TAOK3,CIT,TAOK2,PBX1,VPS4A,PKIA,CCNB2,PLCB1,PLK3,CDC6,ZFYVE19,CDK14,PLK4,WEE1,CDC14B,BORA,PSMB10,RAD21,PSMD1,RAB11A,DYNC1H1,ATM,PSMC4,PSMD3,PSMD2,PSMD11,PSMC1,AKAP8,CENPF,CNTRL,…
GO:BP	response to extracellular stimulus	GO:0009991	7.58404e-15	14.1201	544	2567	155	17906	F7,SERPINC1,SRC,NTRK1,MDM2,HNRNPA1,HSPA5,HSPA8,ICAM1,TP53,RELA,EGFR,PKM,SRSF2,STK24,ERCC1,RARA,ABCA1,PRKAA2,GSN,BAIAP2,ATF4,GABARAPL2,ATG7,MAPK8,APOE,ALB,PCK1,ASS1,RPS6KB1,AKT1,CDKN2D,RRAGB,ACSL4,MBD1,BCL11A,NUAK2,MAPK1,MAPK3,PTEN,CD40,COL1A1,CCND1,STAT1,EIF2AK2,CD4,LYN,CAD,PTN,ADRB2,HSF1,MTOR,RPTOR,LARP1,LARS,PIK3C2B,BMPR2,PRKAA1,HMGCS1,NOD2,ZC3H12A,KAT2A,PIK3C3,BCL10,XBP1,EIF2AK1,EIF2AK3,SSH1,D…
GO:BP	innate immune response activating cell surface receptor signaling pathway	GO:0002220	8.16154e-15	14.0882	113	2567	55	17906	SRC,PSMA3,PSMC5,KRAS,RELA,NFKB1,PSMA2,PSMD12,HRAS,PRKCD,IKBKG,PAK1,PSMA5,PSMA7,PSMB3,PSMB9,CREBBP,SYK,TRAF6,PAK2,PSMA1,PSME2,PSME1,RPS6KA5,IKBKB,LYN,RAF1,PSMC3,MUC1,SKP1,CHUK,PSMB6,PRKACA,BCL10,PAK3,CD209,PSMB10,PSMD1,PSMC4,PSMD3,PSMD2,PSMD11,PSMC1,MUC16,MAP3K7,TAB2,PLCG2,MUC13,MUC5B,NRAS,PSMB5,PSMA6,PSMB7,PSMD13,PSMB2
GO:BP	regulation of cell projection organization	GO:0031344	8.27381e-15	14.0823	704	2567	187	17906	CAV1,SRC,PTK2B,DNM2,NTRK1,NME2,FER,GSK3B,MDM2,HSPA5,ILK,SMURF1,ICAM1,FMR1,STK25,ACTR2,TWF1,MARK2,STK24,HRAS,PLXNA2,NEDD4,SCARB2,PRKCD,OCLN,PAK1,ARAP1,ABL1,MAP4,BAIAP2,PTK2,APOE,AKT1,PLK2,LIMK1,STK11,GAK,FBXO38,BCL11A,CAMK1D,PTEN,CFLAR,CXCR4,APC,MAP2K1,RGS2,EZR,PRKCI,RAC1,LYN,ADAM10,PTN,TGFBR1,IST1,FGFR1,AP2A1,WNT1,RDX,CDC42,NTRK2,CCDC88A,ARF1,MTOR,STMN2,RAPGEF1,CACNA1A,BMPR2,GSK3A,RHOA,NRP1,MYCBP…
GO:BP	extrinsic apoptotic signaling pathway	GO:0097191	8.84358e-15	14.0534	227	2567	85	17906	FGA,FGB,FGG,SERPINE1,CAV1,SRC,GSK3B,HSPA1A,DDX3X,ICAM1,RELA,LGALS3,KRT18,NF1,ARHGEF2,PPP2R1A,PML,SMAD3,DAXX,BRCA1,YAP1,NOS3,AKT1,PAK2,CASP3,MAPK7,CRADD,SIVA1,KRT8,PTEN,CFLAR,MKNK2,DAPK3,JAK2,RAF1,TGFBR1,FGFR1,GSK3A,BAX,NRP1,CASP9,BCL10,SIAH2,TMC8,STK3,FOXO3,AGAP2,MAP2K5,MADD,HIPK1,EYA1,IL33,GABARAP,IFI27,SORT1,BID,DDX47,LTBR,TMBIM1,PDIA3,THBS1,ERBB3,MAL,RET,CD27,CX3CL1,BMPR1B,GPX1,HMOX1,HTRA2,AGT…
GO:BP	growth	GO:0040007	1.01546e-14	13.9933	1020	2567	247	17906	F2,MBL2,PLG,BDKRB1,CLIC4,SRC,PTK2B,DNM2,GSK3B,HSP90AA1,PIN1,HDAC6,HSPA1A,APP,DDX3X,ILK,CSNK2A1,SMURF1,CD81,TP53,EGFR,YBX3,PKM,CTDP1,ENO1,PAK4,PPP2R1A,STAT3,ERCC1,DDX39B,SHC1,VCL,RARA,PML,SMAD3,CDK1,LZTS2,PAK1,ZMAT3,ABL1,ITCH,YAP1,GSN,CRYAB,ANXA2,PTK2,APOE,FGFR2,NEDD9,AKT1,PAK2,CDKN2D,LIMK1,STK11,TARBP2,MAPK11,BCL11A,MAPK1,PTEN,CFLAR,CXCR4,SOCS1,PTPN11,CDKN2C,MAPK14,CYFIP2,RGS2,RPS6KA3,EZR,AREG,AD…
GO:BP	tumor necrosis factor-mediated signaling pathway	GO:0033209	1.10898e-14	13.9551	172	2567	71	17906	PTK2B,PSMA3,HSPA1A,PSMC5,ILK,RELA,PSMA2,KRT18,PSMD12,IKBKG,PSMA5,PSMA7,PSMB3,PSMB9,NFKBIA,CASP4,SYK,TRAF6,PSMA1,PSME2,PSME1,TNFSF13B,KRT8,JAK2,CD40,BIRC3,STAT1,IKBKB,PSMC3,MAP3K14,CHUK,TRIM32,PSMB6,TNFSF11,FOXO3,MADD,HIPK1,RACK1,PSMB10,PSMD1,PSMC4,PSMD3,PSMD2,PSMD11,PSMC1,LTBR,PTPN2,KARS,EDAR,TNFRSF4,TNFRSF25,CD27,TNFRSF9,TNFRSF18,TNFRSF13B,LTA,F2RL1,BAG4,GSTP1,HSPA1B,PSMB5,PSMA6,TMSB4X,TRADD,PSM…
GO:BP	anatomical structure formation involved in morphogenesis	GO:0048646	1.12327e-14	13.9495	1206	2567	281	17906	F3,SERPINE1,C3,C3AR1,C5AR1,CAV1,CLIC4,PRKCA,PTK2B,GRB2,NF2,ILK,CD81,TP53,ACTC1,MYH9,KRT19,PKM,JAK1,PARVA,PAK4,NF1,CLASP1,NFKB2,CARD10,ROCK2,HDAC1,STAT3,ERCC1,SHC1,STAB1,AMOTL2,CAPN2,RARA,PML,PLXNA2,VASP,SMAD3,VAV2,SMARCD3,ABL1,BRCA1,ANXA2,BYSL,PTK2,SYK,SLC40A1,NOS3,TRAF6,PLCD1,FGFR2,TPPP,AKT1,PLK2,FKBP1A,CASP3,MAPK7,TNFSF13B,ATF2,ETS1,ISL1,KRT8,MAPK1,MAPK3,PTEN,CFLAR,TLR2,CXCR4,PTPN11,MAPK14,SPIN…
GO:BP	ion homeostasis	GO:0050801	1.12619e-14	13.9484	835	2567	212	17906	CD55,F2,F2R,KNG1,BDKRB1,BDKRB2,C3AR1,C5AR1,CAV1,CLIC4,SRC,PTK2B,APP,YWHAE,EGFR,ATP6V1A,CALM1,CHERP,DIAPH1,PML,ABCA1,PRKAA2,SMAD3,CLN3,ABL1,ATP6V1B2,ANXA2,ATF4,SLC40A1,APOE,TPT1,PLCD1,ANXA5,FKBP1A,HMGB1,MAPK1,MAPK3,CXCR4,JAK2,FTL,SWAP70,CD40,XIAP,HERPUD1,ATP12A,CD4,LYN,ATP1A1,PKD1,PKD2,ARF1,ADRA1B,PDGFRA,CCR5,VAPB,CFTR,CALM2,CACNA1A,BAX,SMAD7,PRKAA1,PIK3CG,SKP1,PTH1R,NEDD4L,PRKACA,TMC8,XBP1,EIF2AK…
GO:BP	cellular response to chemical stress	GO:0062197	1.24648e-14	13.9043	358	2567	115	17906	BDKRB2,CAV1,SRC,DNM2,NME2,FER,MDM2,HDAC6,HSPA1A,DDX3X,TP53,RELA,EGFR,APEX1,YBX3,STK25,STAU1,ARHGEF2,RPS3,OXSR1,STK24,PML,PRKCD,PRKAA2,CDK1,ABL1,ATF4,ATG7,MAPK8,NOS3,AKT1,CASP3,MAPK10,MAPK7,MAPK13,LRRC8D,ETS1,MAPK1,MAPK3,CFLAR,JAK2,SERPINB6,PKD2,WNT1,PAWR,PDGFRA,HSF1,MAPKAP1,PRKAA1,CHUK,ZC3H12A,RHOB,EIF2AK3,PDK1,PDCD10,G6PD,NFE2L1,FOXO3,NR4A2,PRKRA,ARNT,ABCD1,IMPACT,RACK1,GPX2,STK39,CAPN3,LRRC8E,X…
GO:BP	cell cycle phase transition	GO:0044770	1.52688e-14	13.8162	642	2567	174	17906	DNM2,HSP90AA1,MDM2,PSMA3,APP,PSMC5,YWHAE,DDX3X,TP53,EGFR,APEX1,UPF1,CTDP1,PSMA2,TUBB,CLASP1,PLK1,DCTN2,CKAP5,PPP2R1A,DDB1,PSMD12,KHDRBS1,MRE11,PML,TAOK1,CDK1,PSMA5,PSMA7,PSMB3,SMARCD3,CAMK2G,BRCA1,PSMB9,UBE2L3,RPS6KB1,AKT1,PLK2,PSMA1,MAP3K11,EIF4E,CDKN2D,CCND3,PSME2,PSME1,CSNK1E,CRADD,DDRGK1,PTEN,APC,CDKN2C,GADD45A,CCND1,PKD1,PKD2,UBE2C,PSMC3,MUC1,RDX,RPTOR,CALM2,NEK6,BAX,SKP1,CDKN1B,ITGB1,CDC25C…
GO:BP	G2/M transition of mitotic cell cycle	GO:0000086	1.54825e-14	13.8102	258	2567	92	17906	DNM2,HSP90AA1,PSMA3,APP,PSMC5,YWHAE,PSMA2,TUBB,CLASP1,PLK1,DCTN2,CKAP5,PPP2R1A,PSMD12,KHDRBS1,MRE11,TAOK1,CDK1,PSMA5,PSMA7,PSMB3,SMARCD3,BRCA1,PSMB9,PSMA1,PSME2,PSME1,CSNK1E,CCND1,PSMC3,CALM2,SKP1,CDC25C,PSMB6,PRKACA,TAOK3,CIT,TAOK2,PBX1,VPS4A,PKIA,CCNB2,PLCB1,PLK3,CDC6,ZFYVE19,CDK14,PLK4,WEE1,BORA,PSMB10,RAD21,PSMD1,RAB11A,DYNC1H1,ATM,PSMC4,PSMD3,PSMD2,PSMD11,PSMC1,CENPF,CNTRL,PCNT,CDK5RAP2,AKAP…
GO:BP	cellular component disassembly	GO:0022411	1.62435e-14	13.7893	553	2567	156	17906	KLKB1,PLG,C3,CAV1,PRKCA,GSK3B,HUWE1,HDAC6,ACIN1,VCP,SPTBN1,ABCE1,CSNK2A2,HSPA8,SMURF1,TP53,KPNA1,UPF1,CALCOCO2,TWF1,MARK2,CLASP1,ARHGEF2,PLK1,KPNB1,CKAP5,TOP2A,EIF2D,ETF1,NSF,CAPN2,TAOK1,CDK1,SMARCD3,CLN3,GSN,GABARAPL2,ATG7,RPL23,CASP3,GAK,ETS1,CTSG,HMGB1,APC,SWAP70,UBQLN4,MRPL44,ACTN2,ADAM10,TGFBR1,IST1,ADRB2,KLK2,WNT1,RDX,HSF1,STMN1,STMN2,MRPS27,NEK6,GSK3A,BAX,SNAP29,CHMP2B,EPHA4,MICAL1,APC2,CS…
GO:BP	amide biosynthetic process	GO:0043604	1.78754e-14	13.7477	912	2567	226	17906	PTK2B,NCK2,EEF1A1,APP,DDX3X,YBX1,ELAVL1,RPL7A,RPS3A,ABCE1,ILF3,XRN1,EGFR,EIF5,FMR1,YBX3,UPF3B,UPF1,RPL24,RPL3,RPL13A,RPL7,RPS9,RPS11,FASN,ROCK2,RPS3,EIF3G,EIF2S2,EIF2S3,STAT3,KHDRBS1,EIF2D,ETF1,DDX39B,RARA,PRKCD,RPL36,ATF4,ASS1,RPS6KB1,AKT1,EIF4E,CIRBP,RPL23,RPL11,RPS27A,EIF2B5,TARBP2,MKNK1,BRF1,ACSL4,ST6GALNAC6,MAPK1,MAPK3,MKNK2,DAPK3,RGS2,RPS6KA3,UBA52,EIF2AK2,MRPL44,BCL3,AGO3,MTOR,RPS15A,RPSA,…
GO:BP	cell-substrate adhesion	GO:0031589	1.79169e-14	13.7467	355	2567	114	17906	FGA,FGB,FGG,SERPINE1,PLAU,PLG,SRC,PTK2B,DNM2,FER,GSK3B,FLNA,NF2,ILK,PARVA,PARVB,NF1,CLASP1,ROCK2,DOCK5,VCL,SMAD3,ABL1,PARVG,TBCD,PTK2,NEDD9,RASA1,PTEN,DAPK3,JAK2,COL1A1,RAC1,UTRN,ACTN2,PKD1,PTN,COL26A1,WNT1,CDC42,BCR,ZYX,RHOA,NRP1,ITGB1,CDK6,ROCK1,TAOK2,PRKCZ,RREB1,CD96,MINK1,PRKX,MAP4K4,SMAD6,PEAK1,LRP1,ITGB2,MYO1G,HSD17B12,ITGA5,THBS1,DMD,ITGA3,ITGA2B,ITGB4,AXL,TGFB1I1,PTPRJ,ITGA8,TRPM7,EPHB1,B…
GO:BP	circulatory system development	GO:0072359	1.92535e-14	13.7155	1194	2567	278	17906	F3,SERPINE1,PLG,C3,C3AR1,C5AR1,CAV1,CLIC4,PRKCA,PTK2B,DNM2,MDM2,PIN1,ILK,TP53,EGFR,ACTC1,MYH9,PKM,JAK1,CTDP1,PARVA,PAK4,NF1,DSP,CARD10,ROCK2,STAT3,DDX39B,SHC1,STAB1,AMOTL2,RARA,PML,NEDD4,SMAD3,CDK1,PAK1,VAV2,SMARCD3,ABL1,BRCA1,YAP1,ANXA2,PTK2,SYK,HPGD,APOE,NOS3,PLCD1,FGFR2,AKT1,PLK2,FKBP1A,SGCG,CASP3,STK11,GYS1,MAPK11,MAPK7,RASA1,ATF2,MBD1,ETS1,ISL1,MAPK1,MAPK3,PTEN,CFLAR,CXCR4,PTPN11,MAPK14,SPIN…
GO:BP	regulation of mitotic cell cycle phase transition	GO:1901990	1.96769e-14	13.706	448	2567	134	17906	HSP90AA1,MDM2,PSMA3,APP,PSMC5,YWHAE,DDX3X,TP53,EGFR,APEX1,PSMA2,TUBB,CLASP1,PLK1,DCTN2,CKAP5,PPP2R1A,DDB1,PSMD12,MRE11,PML,TAOK1,CDK1,PSMA5,PSMA7,PSMB3,SMARCD3,BRCA1,PSMB9,AKT1,PLK2,PSMA1,CDKN2D,CCND3,PSME2,PSME1,CSNK1E,CRADD,PTEN,APC,CDKN2C,GADD45A,CCND1,PKD1,PKD2,UBE2C,PSMC3,MUC1,RDX,RPTOR,NEK6,BAX,SKP1,CDKN1B,CDC25C,PSMB6,PRMT2,DUSP1,PRKACA,CDK6,TAOK3,TAOK2,PBX1,VPS4A,PKIA,PHB2,PLCB1,PLK3,PTPN…
GO:BP	negative regulation of catalytic activity	GO:0043086	2.0811e-14	13.6817	834	2567	211	17906	CR1,KNG1,SERPINC1,SERPINE1,SERPINA5,SERPINA1,PLAUR,PROS1,TFPI,C3,C4A,C4B,CAV1,SRC,CCDC8,GSK3B,MDM2,CD2BP2,NF2,HDAC6,APP,YWHAE,DDX3X,ILK,ABCE1,CSNK2A1,TP53,IFIT1,NUP62,STK38,NFKB1,LGALS3,NF1,PLK1,ROCK2,PPP2R1A,MVP,TRIM27,PRPSAP2,HRAS,SERPINB2,PRKCD,CLN3,ABL1,CRYAB,ANXA2,APOE,NOS3,AKT1,PAK2,ANXA5,CDKN2D,FKBP1A,LIMK1,TRIB2,RPL23,RPL11,CASP3,TARBP2,MAPK7,PTEN,CFLAR,SOCS1,APC,CDKN2C,SERPINB6,SERPINB8,…
GO:BP	positive regulation of viral life cycle	GO:1903902	2.15247e-14	13.6671	61	2567	38	17906	DDX3X,HSPA8,IFIT1,FMR1,STAU1,PKN2,TRIM21,TOP2A,DDB1,YTHDC2,ANXA2,TARBP2,LGALS9,VAPA,CD4,VAPB,LARP1,RAD23A,PPIH,TRIM11,CHMP2B,VPS4A,CCL5,PPIA,PPIB,CHMP2A,KPNA6,CAV2,PABPC1,STOM,CD74,P4HB,PPID,KPNA2,SRPK2,TSG101,CHMP3,LGALS1
GO:BP	antigen processing and presentation of exogenous peptide antigen via MHC class I	GO:0042590	2.49828e-14	13.6024	79	2567	44	17906	PSMA3,PSMC5,PSMA2,PSMD12,IKBKG,PSMA5,PSMA7,PSMB3,PSMB9,HLA-A,PSMA1,PSME2,PSME1,IKBKB,PSMC3,CHUK,PSMB6,SNAP23,PSMB10,PSMD1,HLA-B,PSMC4,PSMD3,PSMD2,PSMD11,PSMC1,B2M,CYBA,PDIA3,HLA-E,CYBB,ITGB5,HLA-F,HLA-G,ITGAV,CALR,PSMB5,PSMA6,VAMP3,HLA-C,PSMB7,VAMP8,PSMD13,PSMB2
GO:BP	protein folding	GO:0006457	2.52745e-14	13.5973	218	2567	82	17906	RANBP2,HSP90AA1,HSPA1A,VCP,HSPA5,CSNK2A1,CSNK2A2,HSPA8,PTGES3,CRYAB,TBCD,CLU,FKBP1A,DNAJB1,FKBP5,GAK,NGLY1,PDIA6,CCT2,GNB2,HSPA4L,HSPH1,PPIH,DNAJB2,NUDCD3,RP2,DNAJC2,FKBP1B,GANAB,DNAJA2,GRN,PSMC1,B2M,PPIA,PPIB,TOR1B,PDIA3,MESD,PDIA4,ERP44,GNAT2,GNB1,QSOX2,DNAJC19,MOGS,TBCA,CSNK2B,TOR1A,SIL1,BAG5,WFS1,SGTA,DNAJB6,BAG4,CD74,P4HB,HSP90AB1,HSPA1B,HSPD1,HSP90B1,TCP1,CALR,CANX,HSPA9,CCT6A,PEX19,PPIC,CC…
GO:BP	blood vessel development	GO:0001568	2.85974e-14	13.5437	784	2567	201	17906	F3,SERPINE1,PLG,C3,C3AR1,C5AR1,CAV1,CLIC4,PRKCA,PTK2B,DNM2,MDM2,MYH9,PKM,JAK1,PARVA,PAK4,NF1,CARD10,ROCK2,STAT3,SHC1,STAB1,AMOTL2,PML,NEDD4,VAV2,ABL1,BRCA1,YAP1,ANXA2,PTK2,SYK,HPGD,APOE,NOS3,PLCD1,FGFR2,AKT1,PLK2,MAPK7,RASA1,ATF2,ETS1,ISL1,MAPK1,PTEN,CFLAR,CXCR4,MAPK14,SPINK5,CD40,MAP2K1,COL1A1,GADD45A,STAT1,PKD1,PKD2,PTN,TGFBR1,FGFR1,CDC42,NTRK2,PDGFRA,PPIH,RAPGEF1,BMPR2,BAX,SMAD7,HES1,RHOA,NRP1…
GO:BP	posttranscriptional regulation of gene expression	GO:0010608	3.18915e-14	13.4963	858	2567	215	17906	CAV1,PRKCA,PTK2B,NCK2,RANBP2,PSMA3,XPO5,HSPA1A,APP,PSMC5,HNRNPA2B1,DDX5,DDX3X,YBX1,ELAVL1,ILF3,XRN1,HSPA8,UBC,TP53,TRDMT1,EGFR,APEX1,EIF5,XPO1,NUP62,FMR1,YBX3,UPF3B,RAN,UPF1,RPL13A,RPS9,YTHDC1,PSMA2,POLR2A,ROCK2,RPS3,EIF2S3,PSMD12,STAT3,KHDRBS1,ETF1,DDX39B,SRRT,RARA,PRKCD,SMAD3,MAP2K2,PSMA5,PSMA7,PSMB3,PSMB9,ATF4,RPS6KB1,AKT1,PSMA1,EIF4E,EXOSC3,CIRBP,RPS27A,UBB,EIF2B5,PSME2,SERBP1,PSME1,TARBP2,MK…
GO:BP	regulation of neuron apoptotic process	GO:0043523	3.36653e-14	13.4728	223	2567	83	17906	F2R,C5AR1,PTK2B,NTRK1,PIN1,ILK,KRAS,TP53,EGLN3,NF1,HRAS,CLN3,ATF4,STXBP1,APOE,MAP3K11,CASP3,RASA1,ATF2,ISL1,JAK2,PRKCI,CDC42,NTRK2,CACNA1A,GSK3A,BAX,RHOA,NRP1,CASP9,ROCK1,PAK3,SIX1,HIPK2,MEF2C,G6PD,FOXO3,CITED1,AGAP2,NR4A2,MAP3K12,TRIM2,BTG2,CCL3,POU4F1,LGMN,BACE1,LRP1,ATM,GRN,PRNP,XRCC2,AXL,ERBB3,EPHA7,SIGMAR1,SYNGAP1,BRAF,ITGAM,CX3CL1,PTPRZ1,HMOX1,HYOU1,WFS1,PPT1,GPI,HSP90AB1,HSPD1,CTNNB1,AARS,…
GO:BP	macroautophagy	GO:0016236	4.12964e-14	13.3841	296	2567	100	17906	SRC,HUWE1,HDAC6,VCP,CSNK2A1,CSNK2A2,SMURF1,TP53,ATP6V1A,CALCOCO2,NEDD4,PIP4K2A,PRKAA2,IKBKG,CLN3,ATP6V1B2,NPC1,GABARAPL2,ATG7,MAPK8,AKT1,CASP3,RRAGB,TBK1,MAPK3,UBQLN4,RIPK2,ADRB2,MTOR,RPTOR,LARP1,PIK3C2B,PRKAA1,NOD1,STAM2,PRKACA,SNAP29,PIK3C3,CHMP2B,RAB5A,VPS4A,HSPB8,WDFY3,WIPI1,USP36,ULK2,VPS16,VPS33A,RAB7A,BECN1,TOMM40,GABARAP,RNF5,PIP4K2C,PIK3R4,ATG12,CHMP2A,CHMP6,ATP6V0D1,ATG16L1,ATP6V0B,RAB1…
GO:BP	regulation of plasma membrane bounded cell projection organization	GO:0120035	4.34743e-14	13.3618	694	2567	183	17906	CAV1,SRC,PTK2B,DNM2,NTRK1,NME2,FER,GSK3B,MDM2,HSPA5,ILK,SMURF1,ICAM1,FMR1,STK25,ACTR2,TWF1,MARK2,STK24,HRAS,PLXNA2,NEDD4,SCARB2,PRKCD,OCLN,PAK1,ARAP1,ABL1,MAP4,BAIAP2,PTK2,APOE,AKT1,PLK2,LIMK1,STK11,GAK,FBXO38,BCL11A,CAMK1D,PTEN,CFLAR,CXCR4,APC,MAP2K1,RGS2,EZR,PRKCI,RAC1,LYN,ADAM10,PTN,TGFBR1,IST1,FGFR1,AP2A1,WNT1,RDX,CDC42,NTRK2,CCDC88A,ARF1,MTOR,STMN2,RAPGEF1,CACNA1A,BMPR2,GSK3A,RHOA,NRP1,MYCBP…
GO:BP	regulation of cell cycle phase transition	GO:1901987	4.93783e-14	13.3065	486	2567	141	17906	HSP90AA1,MDM2,PSMA3,APP,PSMC5,YWHAE,DDX3X,TP53,EGFR,APEX1,PSMA2,TUBB,CLASP1,PLK1,DCTN2,CKAP5,PPP2R1A,DDB1,PSMD12,MRE11,PML,TAOK1,CDK1,PSMA5,PSMA7,PSMB3,SMARCD3,BRCA1,PSMB9,AKT1,PLK2,PSMA1,CDKN2D,CCND3,PSME2,PSME1,CSNK1E,CRADD,DDRGK1,PTEN,APC,CDKN2C,GADD45A,CCND1,PKD1,PKD2,UBE2C,PSMC3,MUC1,RDX,RPTOR,NEK6,BAX,SKP1,CDKN1B,CDC25C,PSMB6,PRMT2,DUSP1,PRKACA,CDK6,TAOK3,MOS,TAOK2,PBX1,VPS4A,PKIA,PHB2,PLCB…
GO:BP	cellular response to drug	GO:0035690	5.20133e-14	13.2839	448	2567	133	17906	SRC,DNM2,NTRK1,GSK3B,MDM2,FLNA,HDAC6,HNRNPA1,HSPA5,XRN1,NCSTN,ICAM1,NOS2,TP53,RELA,EGFR,APEX1,FMR1,RBM22,STK25,NFKB1,ARHGEF2,ROCK2,RPS3,UMPS,PRKCD,PRKAA2,CDK1,DAXX,ABL1,BRCA1,ADCY7,BAIAP2,ATF4,ATG7,PCK1,ASS1,EIF4E,MAPK7,MAPK13,ETS1,BCL11A,MAPK1,MAPK3,PTEN,CFLAR,CXCR4,CDH1,RAD51,RIPK2,CAD,PAWR,HSF1,LARP1,CFTR,GSK3A,GRK2,FBP1,PRKAA1,AHR,NOD1,NOD2,ZC3H12A,CASP9,RHOB,MEF2C,SSH1,PDCD10,PLCB1,FOXO3,EGR…
GO:BP	organonitrogen compound biosynthetic process	GO:1901566	5.5083e-14	13.259	1905	2567	401	17906	PTK2B,NME2,NCK2,HNRNPK,EEF1A1,APP,VCP,DDX3X,YBX1,ELAVL1,RPL7A,RPS3A,ABCE1,ILF3,XRN1,CSNK2A1,CSNK2A2,NCSTN,NOS2,RELA,EGFR,EIF5,FMR1,YBX3,UPF3B,UPF1,PKM,RPL24,RPL3,RPL13A,RPL7,RPS9,RPS11,FASN,NFKB1,ENO1,PRPS1,ROCK2,RPS3,EIF3G,EIF2S2,EIF2S3,STAT3,KHDRBS1,DTYMK,EIF2D,UMPS,ETF1,DDX39B,PRPSAP2,CAPN2,RARA,ABCA1,PRKCD,RPL36,NPC1,ADCY7,ATF4,ATG7,SYK,APOE,NOS3,TRAF6,ASS1,RPS6KB1,AKT1,EIF4E,PLSCR1,CIRBP,TRI…
GO:BP	response to nutrient levels	GO:0031667	5.75843e-14	13.2397	511	2567	146	17906	F7,SERPINC1,SRC,NTRK1,MDM2,HNRNPA1,HSPA5,HSPA8,ICAM1,TP53,RELA,EGFR,PKM,SRSF2,STK24,ERCC1,RARA,ABCA1,PRKAA2,GSN,BAIAP2,ATF4,GABARAPL2,ATG7,MAPK8,APOE,ALB,PCK1,ASS1,RPS6KB1,AKT1,CDKN2D,RRAGB,ACSL4,MBD1,BCL11A,NUAK2,MAPK1,MAPK3,PTEN,CD40,COL1A1,CCND1,STAT1,EIF2AK2,CD4,CAD,PTN,ADRB2,HSF1,MTOR,RPTOR,LARP1,LARS,PIK3C2B,BMPR2,PRKAA1,HMGCS1,NOD2,ZC3H12A,KAT2A,PIK3C3,BCL10,XBP1,EIF2AK1,EIF2AK3,SSH1,DGKQ,…
GO:BP	negative regulation of cellular component organization	GO:0051129	6.49443e-14	13.1875	748	2567	193	17906	CAV1,SRC,DNM2,PACSIN3,GSK3B,MDM2,HDAC6,HSPA1A,SPTBN1,HNRNPA1,DDX3X,HSPA5,XRN1,HSPA8,TP53,RBM14,RPL13A,LGALS3,HIP1R,TWF1,CLASP1,ARHGEF2,PLK1,ROCK2,TOP2A,EXOSC10,ERCC1,PRKCD,TAOK1,ARAP1,MAP4,BRCA1,GSN,CRYAB,TBCD,CLU,PTK2,STXBP1,APOE,AKT1,PAK2,PLK2,SSH3,DNAJB1,GAK,ANKRD13D,ISL1,BCL11A,HMGB1,PTEN,CFLAR,TLR2,APC,SWAP70,UBQLN4,IKBKB,RAC1,RAF1,PTN,NECAB2,RDX,CDC42,HSF1,STMN1,RPS6KA2,UBE2B,STMN2,GSK3A,RH…
GO:BP	maintenance of location	GO:0051235	7.50857e-14	13.1244	352	2567	112	17906	F2,F2R,BDKRB1,C3,CAV1,PTK2B,RANGAP1,FLNA,HSPA5,NFKB1,TWF1,CALM1,CHERP,DIAPH1,PML,ABCA1,ABL1,NFKBIA,GSN,APOE,ALB,PLCD1,AKT1,ANXA5,FKBP1A,IKBKE,FTL,EZR,CD4,LYN,PKD1,PKD2,BCL3,CCDC88A,CCR5,GOPC,CALM2,BAX,SKP1,ZC3H12A,PRKACA,NFKBIE,PLCB1,SRI,PTPN6,PNPLA2,S100A7,TMSB10,NPSR1,CCL3,TMSB4Y,FKBP1B,PLCH2,DZIP1,CAPN3,TONSL,AP3D1,PRKD1,HK2,ANK3,HNRNPU,PLCB3,CYBA,SORL1,HTR2A,DYSF,OS9,GOLPH3,PTPN2,ITPR2,DMD,LP…
GO:BP	response to tumor necrosis factor	GO:0034612	8.59238e-14	13.0659	321	2567	105	17906	PTK2B,PSMA3,HSPA1A,PSMC5,ILK,ICAM1,RELA,YBX3,NFKB1,PSMA2,KRT18,ARHGEF2,RPS3,PSMD12,MAP2K7,OCLN,IKBKG,YTHDC2,PSMA5,PSMA7,PSMB3,BRCA1,PSMB9,NFKBIA,CASP4,SYK,TRAF6,PCK1,ASS1,AKT1,PSMA1,CASP3,PSME2,PSME1,TNFSF13B,KRT8,MAPK1,MAPK3,JAK2,MAPK14,CD40,BIRC3,COL1A1,STAT1,IKBKB,ADAM10,PSMC3,MAP3K14,CHUK,TRIM32,ZC3H12A,PSMB6,KAT2A,TNFSF11,FOXO3,CCL5,CLDN1,MADD,HIPK1,RACK1,CCL3,PSMB10,PSMD1,PRPF8,PSMC4,PSMD3,…
GO:BP	mitotic cell cycle phase transition	GO:0044772	1.00616e-13	12.9973	598	2567	163	17906	DNM2,HSP90AA1,MDM2,PSMA3,APP,PSMC5,YWHAE,DDX3X,TP53,EGFR,APEX1,CTDP1,PSMA2,TUBB,CLASP1,PLK1,DCTN2,CKAP5,PPP2R1A,DDB1,PSMD12,KHDRBS1,MRE11,PML,TAOK1,CDK1,PSMA5,PSMA7,PSMB3,SMARCD3,CAMK2G,BRCA1,PSMB9,RPS6KB1,AKT1,PLK2,PSMA1,EIF4E,CDKN2D,CCND3,PSME2,PSME1,CSNK1E,CRADD,PTEN,APC,CDKN2C,GADD45A,CCND1,PKD1,PKD2,UBE2C,PSMC3,MUC1,RDX,RPTOR,CALM2,NEK6,BAX,SKP1,CDKN1B,ITGB1,CDC25C,PSMB6,PRMT2,DUSP1,PRKACA,C…
GO:BP	regulation of neurogenesis	GO:0050767	1.05682e-13	12.976	856	2567	213	17906	F2,PPP1CC,PTK2B,DNM2,NTRK1,NME2,GSK3B,MDM2,FLNA,NF2,APP,HSPA5,ILK,SMURF1,TP53,RELA,FMR1,STK25,ACTR2,TWF1,MARK2,NF1,ARHGEF2,HDAC1,STK24,STAT3,SRRT,RARA,PLXNA2,NEDD4,SCARB2,CDK1,PAK1,SMARCD3,ABL1,YAP1,BAIAP2,PTK2,APOE,AKT1,PLK2,EIF4E,NUMBL,LIMK1,STK11,GAK,CSNK1E,FBXO38,MBD1,ISL1,BCL11A,CAMK1D,PTEN,CFLAR,TLR2,CXCR4,MAP2K1,RGS2,PRKCI,LYN,ADAM10,PTN,IST1,FGFR1,AP2A1,NTRK2,CCDC88A,ARF1,MTOR,STMN2,RAPGE…
GO:BP	cellular response to lipid	GO:0071396	1.16863e-13	12.9323	624	2567	168	17906	CD55,SERPINE1,TFPI,SRC,PRKCA,PTK2B,NME2,DDX17,HDAC6,DDX5,ICAM1,NOS2,RELA,EGFR,PTGES3,RAN,UPF1,NLRP3,NFKB1,ROCK2,HDAC1,RXRB,RBFOX2,CAPN2,RARA,NEDD4,ABCA1,PRKAA2,DAXX,PAK1,NR0B2,ABL1,BRCA1,NFKBIA,YAP1,IRF3,UBE2L3,NPC1,CLU,MAPK8,NOS3,TRAF6,PCK1,ASS1,FGFR2,AKT1,EIF4E,DAB2,DDRGK1,ISL1,CTSG,HMGB1,MAPK1,MAPK3,CFLAR,TLR2,JAK2,MAPK14,TP63,CD40,COL1A1,RIPK2,LYN,ATP1A1,PTN,BCR,CCR5,HSF1,IRAK1,CFTR,RXRG,RHOA…
GO:BP	vasculature development	GO:0001944	1.19987e-13	12.9209	820	2567	206	17906	F3,SERPINE1,PLG,C3,C3AR1,C5AR1,CAV1,CLIC4,PRKCA,PTK2B,DNM2,MDM2,MYH9,PKM,JAK1,PARVA,PAK4,NF1,CARD10,ROCK2,STAT3,SHC1,STAB1,AMOTL2,PML,NEDD4,VAV2,ABL1,BRCA1,YAP1,ANXA2,PTK2,SYK,HPGD,APOE,NOS3,PLCD1,FGFR2,AKT1,PLK2,STK11,MAPK7,RASA1,ATF2,ETS1,ISL1,MAPK1,PTEN,CFLAR,CXCR4,MAPK14,SPINK5,CD40,MAP2K1,COL1A1,GADD45A,STAT1,PKD1,PKD2,ADAM10,PTN,TGFBR1,FGFR1,CDC42,NTRK2,PDGFRA,PPIH,RAPGEF1,BMPR2,BAX,SMAD7,H…
GO:BP	positive regulation of hydrolase activity	GO:0051345	1.41047e-13	12.8506	774	2567	197	17906	CR1,F2R,F3,C5AR1,FNTA,CAV1,PTK2B,NTRK1,RANGAP1,RANBP2,GSK3B,PIN1,HSPA1A,APP,VCP,DDX3X,ICAM1,EGFR,EIF5,NLRP3,EGLN3,HIP1R,NF1,CALM1,ROCK2,RPS3,STAT3,DOCK5,HRAS,PML,PRKCD,SMAD3,ARAP1,GSN,TBCD,CASP4,GABARAPL2,MAPK8,SYK,FGFR2,NEDD9,ODAM,AKT1,PLSCR1,DNAJB1,PSME2,PSME1,ARHGAP9,CRADD,RASA1,DDRGK1,USP6,AGAP1,HMGB1,MAPK3,CFLAR,LGALS9,JAK2,RGS16,MAPK14,CYFIP2,CD40,RGS2,RIPK2,LYN,FGFR1,ARFGAP1,BCR,NTRK2,PDGF…
GO:BP	cell morphogenesis involved in differentiation	GO:0000904	1.45505e-13	12.8371	769	2567	196	17906	FGA,FGB,FGG,MBL2,CLIC4,SRC,PRKCA,DNM2,NTRK1,FER,GRB2,GSK3B,HSP90AA1,FLNA,HDAC6,APP,SPTBN1,ILK,MYH9,STK25,ACTR2,PARVA,PARVB,MARK2,ENAH,DOCK5,SHC1,RBFOX2,VCL,PLXNA2,NEDD4,VASP,TUBB3,PAK1,ABL1,PARVG,TBCD,BAIAP2,PTK2,STXBP1,APOE,FGFR2,NEDD9,NUMBL,LIMK1,CASP3,STK11,RANBP9,MAPK7,ISL1,RPS6KA5,MAPK1,MAPK3,PTEN,CXCR4,PTPN11,CYFIP2,MAP2K1,CELSR2,EZR,RAC1,ADAM10,PTN,IST1,CDC42,NTRK2,STMN1,CACNA1A,BMPR2,HES1…
GO:BP	T cell receptor signaling pathway	GO:0050852	1.46814e-13	12.8332	199	2567	76	17906	UBASH3A,PSMA3,PSMC5,CD81,RELA,NFKB1,LGALS3,PSMA2,RPS3,PSMD12,HRAS,IKBKG,PAK1,PSMA5,PSMA7,PSMB3,ABL1,PSMB9,HLA-A,TRAF6,PAK2,PSMA1,EIF2B5,STK11,PSME2,PSME1,MAPK1,EZR,IKBKB,RIPK2,CD4,PSMC3,PAWR,SKP1,CHUK,ZC3H12A,PSMB6,BCL10,PAK3,PTPN6,TXK,WNK1,RAB29,PIK3CD,PSMB10,PSMD1,PSMC4,PSMD3,PSMD2,PSMD11,PSMC1,PRNP,PAG1,PTPN2,WAS,MAP3K7,PRAM1,TRAT1,TAB2,PLCG2,PTPRJ,CACNB3,BTN1A1,BRAF,ADA,THY1,CEACAM1,PSMB5,PSM…
GO:BP	tube morphogenesis	GO:0035239	1.52907e-13	12.8156	944	2567	229	17906	F3,SERPINE1,C3,C3AR1,C5AR1,CAV1,CLIC4,SRC,PRKCA,PTK2B,ILK,KRAS,EGFR,MYH9,PKM,JAK1,PARVA,PAK4,NF1,CARD10,ROCK2,STAT3,SHC1,STAB1,AMOTL2,RARA,PML,NEDD4,LGR4,VASP,SMAD3,LZTS2,PAK1,VAV2,ABL1,BRCA1,YAP1,ANXA2,PTK2,SYK,HPGD,APOE,NOS3,TRAF6,PLCD1,FGFR2,AKT1,PLK2,CASP3,MAPK7,RASA1,ATF2,ETS1,ISL1,PTEN,CXCR4,MAPK14,SPINK5,TP63,CD40,GADD45A,STAT1,AREG,PKD1,PKD2,PTN,TGFBR1,FGFR1,WNT1,CDC42,NTRK2,PDGFRA,PPIH,B…
GO:BP	endomembrane system organization	GO:0010256	1.66077e-13	12.7797	449	2567	132	17906	F2R,CAV1,PRKCA,DNM2,DNM1,PACSIN3,SPTBN1,BANF1,MYH9,STK25,CLASP1,PLK1,HOOK1,PPP2R1A,GOLGB1,SCARB2,ABCA1,PRKCD,MAP2K2,CDK1,SEC31B,GSN,BAIAP2,CLU,AKT1,PLSCR1,GAK,MAPK1,MAPK3,PTEN,CXCR4,MAP2K1,BAG6,IST1,TMED9,CDC42,VAPB,NEK6,STAM2,FNBP1L,PIK3C3,CHMP2B,CIT,HACE1,ARL1,CSNK1A1,EIF2AK3,VPS4A,CCNB2,PDCD10,PLK3,SPAST,ABCD1,RAB29,MTSS1,VPS11,PDCD6IP,RAB7A,AP3D1,RAB5B,RAB11A,PRKD1,PI4K2A,ANK3,MYOF,STX5,SEC61…
GO:BP	immune response-regulating cell surface receptor signaling pathway	GO:0002768	1.98037e-13	12.7033	503	2567	143	17906	CR1,CR2,C3AR1,C5AR1,SRC,FER,GRB2,UBASH3A,HSP90AA1,PSMA3,PSMC5,KRAS,CD81,RELA,NFKB1,LGALS3,PSMA2,ACTR2,CALM1,RPS3,PSMD12,MAP2K7,SHC1,HRAS,PRKCD,IKBKG,PAK1,VAV2,PSMA5,PSMA7,PSMB3,ABL1,PSMB9,CREBBP,HLA-A,BAIAP2,PTK2,MAPK8,SYK,TRAF6,PAK2,PSMA1,PLSCR1,LIMK1,EIF2B5,STK11,PSME2,PSME1,MAPK10,RPS6KA5,MAPK1,MAPK3,CYFIP2,CD40,BAG6,EZR,IKBKB,RIPK2,RAC1,CD4,LYN,RAF1,PSMC3,PIGR,MUC1,CDC42,PAWR,RAPGEF1,BAX,SKP1…
GO:BP	peptidyl-threonine phosphorylation	GO:0018107	1.99954e-13	12.6991	116	2567	54	17906	PRKCA,GSK3B,APP,CLK1,CSNK2A1,CSNK2A2,MARK2,CALM1,PLK1,ROCK2,OXSR1,PRKCD,CDK1,MAPK8,AKT1,TBK1,MAPK1,MAP2K1,RIPK2,CAD,TGFBR1,MTOR,RPTOR,CALM2,GSK3A,SMAD7,GRK2,PRKACA,CDC42BPA,ROCK1,PKN1,CIT,HIPK2,DGKQ,CDC42BPB,WNK1,MAP3K12,HIPK1,HIPK3,DCAF1,STK39,PRKD1,TGFBR2,EGF,LMTK2,CSNK2B,VRK1,CAB39,TTK,EIF4G1,ACVR1B,SPRY2,CDK5,DDIT4
GO:BP	cardiovascular system development	GO:0072358	2.03056e-13	12.6924	829	2567	207	17906	F3,SERPINE1,PLG,C3,C3AR1,C5AR1,CAV1,CLIC4,PRKCA,PTK2B,DNM2,MDM2,MYH9,PKM,JAK1,PARVA,PAK4,NF1,CARD10,ROCK2,STAT3,SHC1,STAB1,AMOTL2,PML,NEDD4,VAV2,ABL1,BRCA1,YAP1,ANXA2,PTK2,SYK,HPGD,APOE,NOS3,PLCD1,FGFR2,AKT1,PLK2,STK11,MAPK7,RASA1,ATF2,ETS1,ISL1,MAPK1,PTEN,CFLAR,CXCR4,MAPK14,SPINK5,CD40,MAP2K1,COL1A1,GADD45A,STAT1,PKD1,PKD2,ADAM10,PTN,TGFBR1,FGFR1,CDC42,NTRK2,PDGFRA,PPIH,RAPGEF1,BMPR2,BAX,SMAD7,H…
GO:BP	cation homeostasis	GO:0055080	2.20327e-13	12.6569	751	2567	192	17906	CD55,F2,F2R,KNG1,BDKRB1,BDKRB2,C3AR1,C5AR1,CAV1,CLIC4,PTK2B,APP,YWHAE,EGFR,ATP6V1A,CALM1,CHERP,DIAPH1,PML,SMAD3,CLN3,ABL1,ATP6V1B2,ANXA2,ATF4,SLC40A1,APOE,TPT1,PLCD1,ANXA5,FKBP1A,HMGB1,MAPK1,MAPK3,CXCR4,JAK2,FTL,SWAP70,CD40,XIAP,HERPUD1,ATP12A,CD4,LYN,ATP1A1,PKD1,PKD2,ARF1,ADRA1B,PDGFRA,CCR5,VAPB,CFTR,CALM2,CACNA1A,BAX,PIK3CG,SKP1,PTH1R,NEDD4L,PRKACA,TMC8,EIF2AK1,FPR1,PLCB1,SRI,PTPN6,GRIN2B,TNFSF…
GO:BP	cellular response to peptide hormone stimulus	GO:0071375	2.26282e-13	12.6454	334	2567	107	17906	CAV1,SRC,FER,GRB2,RANGAP1,GSK3B,MDM2,RELA,APEX1,ATP6V1A,PKM,NFKB1,ROCK2,STAT3,SHC1,PRKCD,PAK1,ATP6V1B2,ADCY7,BAIAP2,PTK2,PCK1,ASS1,RPS6KB1,AKT1,ANXA5,CCND3,SIK2,PTEN,CFLAR,SOCS1,PTPN11,JAK2,APC,STAT1,PRKCI,LYN,ACTN2,WNT1,HSF1,GSK3A,PRKAA1,PRKACA,ROCK1,XBP1,PRKCZ,EPRS,ESRRA,PIK3C2A,FOXO3,CDC6,NR4A2,CA2,ADCY2,GDF15,PRKDC,CYBA,AGTRAP,SORL1,APPL2,ATP6V0D1,CAV2,RAP1B,ATP6V0B,POR,GCK,GCGR,RAB10,GKAP1,P…
GO:BP	response to interleukin-1	GO:0070555	2.57711e-13	12.5889	213	2567	79	17906	FGB,FGG,TFPI,SRC,PRKCA,PSMA3,APP,PSMC5,UBC,ICAM1,RELA,UPF1,NFKB1,PSMA2,PSMD12,RPS6KA4,IKBKG,YTHDC2,PSMA5,PSMA7,PSMB3,PSMB9,NFKBIA,TRAF6,PCK1,PSMA1,RPS27A,UBB,PSME2,PSME1,MAPK11,MAPK13,TRIM63,ETS1,RPS6KA5,MAPK3,LGALS9,CD40,UBA52,IKBKB,RIPK2,PRKCI,PSMC3,IRAK1,SKP1,CHUK,NOD1,TOLLIP,NOD2,ZC3H12A,PSMB6,PLCB1,CITED1,EGR1,CCL5,IRAK3,CCL3,PSMB10,IL1RN,PSMD1,PSMC4,PSMD3,PSMD2,PSMD11,PSMC1,IL1RAP,CYBA,MAP3…
GO:BP	inorganic ion homeostasis	GO:0098771	2.7793e-13	12.5561	763	2567	194	17906	CD55,F2,F2R,KNG1,BDKRB1,BDKRB2,C3AR1,C5AR1,CAV1,CLIC4,PTK2B,APP,YWHAE,EGFR,ATP6V1A,CALM1,CHERP,DIAPH1,PML,SMAD3,CLN3,ABL1,ATP6V1B2,ANXA2,ATF4,SLC40A1,APOE,TPT1,PLCD1,ANXA5,FKBP1A,HMGB1,MAPK1,MAPK3,CXCR4,JAK2,FTL,SWAP70,CD40,XIAP,HERPUD1,ATP12A,CD4,LYN,ATP1A1,PKD1,PKD2,ARF1,ADRA1B,PDGFRA,CCR5,VAPB,CFTR,CALM2,CACNA1A,BAX,PIK3CG,SKP1,PTH1R,NEDD4L,PRKACA,TMC8,EIF2AK1,FPR1,PLCB1,SRI,PTPN6,GRIN2B,TNFSF…
GO:BP	Fc receptor signaling pathway	GO:0038093	3.39784e-13	12.4688	239	2567	85	17906	SRC,FER,GRB2,HSP90AA1,PSMA3,PSMC5,RELA,NFKB1,PSMA2,ACTR2,CALM1,PSMD12,MAP2K7,SHC1,PRKCD,IKBKG,PAK1,VAV2,PSMA5,PSMA7,PSMB3,ABL1,PSMB9,BAIAP2,PTK2,MAPK8,SYK,TRAF6,PAK2,PSMA1,LIMK1,PSME2,PSME1,MAPK10,MAPK1,MAPK3,CYFIP2,IKBKB,RAC1,LYN,PSMC3,PIGR,CDC42,RAPGEF1,SKP1,ACTR3,CHUK,PSMB6,BCL10,PSMB10,PSMD1,PSMC4,PSMD3,PSMD2,PSMD11,PSMC1,MYO1G,FCGR2A,FOS,NCKAP1,APPL2,ABI1,FGR,WAS,MAP3K7,TAB2,PLCG2,PTPRJ,MYO1…
GO:BP	regulation of blood coagulation	GO:0030193	3.4775e-13	12.4587	80	2567	43	17906	F2,F2R,F3,F7,F11,F12,FGA,FGB,FGG,KLKB1,KNG1,SERPINC1,SERPINE1,PLAT,PLAU,PLAUR,PLG,PROC,PROS1,TFPI,THBD,CAV1,PRKCA,SERPINB2,PRKCD,ANXA2,SYK,APOE,NOS3,ANXA5,LYN,PDGFRA,FOXA2,THBS1,TBXA2R,ENPP4,EPHB2,ANO6,F2RL1,VTN,KRT1,CEACAM1,F11R
GO:BP	ERBB signaling pathway	GO:0038127	3.79305e-13	12.421	143	2567	61	17906	PLAUR,SRC,EPS15,PRKCA,PTK2B,FER,GRB2,NCK2,HSP90AA1,APP,EGFR,NUP62,HIP1R,MVP,SHC1,ARAP1,ABL1,PTK2,AKT1,RPS6KA5,MAPK1,PTPN11,AREG,PIGR,GPRC5A,CDC42,CCDC88A,STAM2,PIK3C2A,PTPN18,FAM83B,CAMLG,LGMN,ERBB2,RAB7A,MATK,EPS15L1,EGF,CHMP6,PTPRR,PTPN2,ZGPAT,ERBB3,HBEGF,PTPRJ,PLCE1,SPRY1,RTN4,AGT,VIL1,CEACAM1,CPNE3,SH3KBP1,TSG101,SH3GL2,VPS25,SNX6,EPN1,SPRY2,NRG1,ITGA1
GO:BP	regulation of secretion	GO:0051046	3.95228e-13	12.4032	855	2567	211	17906	F2R,FGA,FGB,FGG,SRC,PRKCA,FER,GSK3B,SPTBN1,NOS2,EGFR,FMR1,NLRP3,HIP1R,NF1,CLASP1,CALM1,NSF,TRIM27,PML,LGR4,NR0B2,ABL1,MYO6,IRF3,SLC2A2,STXBP1,SYK,APOE,TRAF6,ANXA5,MAPK11,ACSL4,ISL1,HMGB1,MAPK3,TLR2,LGALS9,SOCS1,PTPN11,JAK2,MAPK14,CD40,EZR,DDX58,RIPK2,RAC1,LYN,VIP,FGFR1,BCR,ARF1,CFTR,CACNA1A,GRK2,CHUK,NOD2,ZC3H12A,SGK1,PIK3C3,MICAL1,XBP1,RAB5A,ANXA4,PRKCZ,VPS4A,MEF2C,CDK5R2,SRI,TNFSF11,CCL5,MAP2K6…
GO:BP	cellular chemical homeostasis	GO:0055082	4.29757e-13	12.3668	845	2567	209	17906	CD55,F2,F2R,KNG1,BDKRB1,BDKRB2,C3AR1,C5AR1,CAV1,CLIC4,PTK2B,NME2,APP,YWHAE,ICAM1,ATP6V1A,CALM1,CHERP,DIAPH1,PML,PRKAA2,SMAD3,CLN3,ABL1,ATP6V1B2,ANXA2,ATF4,SLC40A1,APOE,TPT1,PCK1,PLCD1,ANXA5,FKBP1A,HMGB1,MAPK1,MAPK3,CXCR4,JAK2,FTL,SWAP70,CD40,HERPUD1,RAC1,ATP12A,CD4,LYN,ATP1A1,PKD1,PKD2,RAF1,ARF1,ADRA1B,PDGFRA,CCR5,VAPB,CFTR,CALM2,CACNA1A,BAX,PRKAA1,PIK3CG,SKP1,PTH1R,NEDD4L,PRKACA,TJP1,XBP1,FPR1,Z…
GO:BP	regulation of coagulation	GO:0050818	4.80062e-13	12.3187	87	2567	45	17906	F2,F2R,F3,F7,F11,F12,FGA,FGB,FGG,KLKB1,KNG1,SERPINC1,SERPINE1,PLAT,PLAU,PLAUR,PLG,PROC,PROS1,TFPI,THBD,CAV1,PRKCA,SERPINB2,PRKCD,ANXA2,SYK,APOE,NOS3,ANXA5,LYN,PDGFRA,ANXA4,FOXA2,THBS1,PROCR,TBXA2R,ENPP4,EPHB2,ANO6,F2RL1,VTN,KRT1,CEACAM1,F11R
GO:BP	hemopoiesis	GO:0030097	5.33997e-13	12.2725	916	2567	222	17906	CR1,CR2,CD46,ISG15,SRC,PRKCA,PTK2B,NTRK1,NME2,SART1,PSMA3,HSPA1A,APP,ACIN1,PSMC5,IKZF3,CD81,TP53,MYH9,FASN,NLRP3,LGALS3,PSMA2,NF1,HDAC1,TOP2A,PSMD12,STAT3,ERCC1,RBFOX2,RARA,PML,PIP4K2A,AP3B1,PSMA5,PSMA7,PSMB3,ABL1,ITCH,PSMB9,NFKBIA,YAP1,CREBBP,ANXA2,SYK,TRAF6,FGFR2,PSMA1,MTURN,CASP3,STK11,PSME2,PSME1,ETS1,HMGB1,TLR2,MKNK2,LGALS9,SOCS1,PTPN11,JAK2,MAPK14,SPINK5,STAT1,RIPK2,EIF2AK2,CD4,LYN,PTN,PSMC…
GO:BP	receptor metabolic process	GO:0043112	5.66394e-13	12.2469	195	2567	74	17906	FNTA,CAV1,EPS15,DNM2,DNM1,GRB2,HNRNPK,HDAC6,SMURF1,CD81,AP2M1,FMR1,HDAC1,NSF,NEDD4,ARAP1,ITCH,ANXA2,SYK,APOE,SNX1,ANKRD13D,JAK2,ACE2,EZR,AP2A1,NECAB2,ARF1,DTX3L,GRK2,ITGB1,RAB5A,ATXN2,CAMLG,RAB29,LGMN,AP2B1,CLTA,CLTC,CXCR1,LRP1,TFRC,BECN1,ITGB2,FURIN,PIK3R4,EGF,SORL1,FLOT1,DMD,RAB11B,TRAT1,CACNG4,CNTN2,PLCG2,DKK1,CD63,VLDLR,LMTK2,HDAC2,AP2A2,SCAP,SEC24A,ITGAV,CEACAM1,LRPAP1,VAMP3,OPTN,SH3GL2,AP2S…
GO:BP	endocytosis	GO:0006897	6.29743e-13	12.2008	665	2567	174	17906	CFI,SERPINE1,C3,CAV1,SRC,EPS15,DNM2,DNM1,GRB2,CLINT1,PACSIN3,NOSTRIN,HSP90AA1,HNRNPK,APP,CD81,EGFR,AP2M1,MYH9,FMR1,LGALS3,HIP1R,CALM1,GULP1,STAB1,HRAS,NEDD4,SCARB2,ABCA1,CLN3,ABL1,MYO6,NPC1,GSN,ANXA2,CLU,TOM1,SYK,APOE,ALB,DAB2,SNX1,GAK,ANKRD13D,MAPK1,MAPK3,EZR,RAC1,CLEC4M,ADRB2,AP2A1,NECAB2,INPPL1,ARFGAP1,CDC42,ARF1,HSPH1,GRK2,PIK3CG,DBNL,ITGB1,MAPKAPK2,NEDD4L,MIB1,FNBP1L,ROCK1,PIK3C3,CYTH2,RAB5A…
GO:BP	regulation of hemostasis	GO:1900046	6.39051e-13	12.1945	81	2567	43	17906	F2,F2R,F3,F7,F11,F12,FGA,FGB,FGG,KLKB1,KNG1,SERPINC1,SERPINE1,PLAT,PLAU,PLAUR,PLG,PROC,PROS1,TFPI,THBD,CAV1,PRKCA,SERPINB2,PRKCD,ANXA2,SYK,APOE,NOS3,ANXA5,LYN,PDGFRA,FOXA2,THBS1,TBXA2R,ENPP4,EPHB2,ANO6,F2RL1,VTN,KRT1,CEACAM1,F11R
GO:BP	cellular response to tumor necrosis factor	GO:0071356	6.60969e-13	12.1798	298	2567	98	17906	PTK2B,PSMA3,HSPA1A,PSMC5,ILK,ICAM1,RELA,YBX3,NFKB1,PSMA2,KRT18,ARHGEF2,RPS3,PSMD12,OCLN,IKBKG,PSMA5,PSMA7,PSMB3,BRCA1,PSMB9,NFKBIA,CASP4,SYK,TRAF6,PCK1,ASS1,AKT1,PSMA1,PSME2,PSME1,TNFSF13B,KRT8,MAPK1,MAPK3,JAK2,MAPK14,CD40,BIRC3,COL1A1,STAT1,IKBKB,PSMC3,MAP3K14,CHUK,TRIM32,ZC3H12A,PSMB6,KAT2A,TNFSF11,FOXO3,CCL5,CLDN1,MADD,HIPK1,RACK1,CCL3,PSMB10,PSMD1,PRPF8,PSMC4,PSMD3,PSMD2,PSMD11,PSMC1,LTBR,CYB…
GO:BP	tissue morphogenesis	GO:0048729	6.74603e-13	12.171	686	2567	178	17906	MBL2,CLIC4,SRC,GRB2,MDM2,PSMA3,FLNA,NF2,PSMC5,ILK,KRAS,SMURF1,EGFR,AP2M1,ACTC1,PSMA2,CLASP1,DSP,PSMD12,VCL,RARA,PML,LGR4,VASP,SMAD3,LZTS2,PAK1,PSMA5,PSMA7,PSMB3,ABL1,PSMB9,YAP1,NOS3,TRAF6,FGFR2,PSMA1,DAB2,FKBP1A,CASP3,PSME2,PSME1,ISL1,PRICKLE2,PTEN,CXCR4,TP63,CELSR2,SMURF2,STAT1,AREG,RAC1,DAAM1,PKD1,PKD2,PSMC3,TGFBR1,FGFR1,AP2A1,WNT1,CDC42,MTOR,BMPR2,SMAD7,HES1,PLEKHA4,RHOA,NRP1,ITGB1,DLG5,MIB1,P…
GO:BP	inflammatory response	GO:0006954	7.10632e-13	12.1484	780	2567	196	17906	F2,F2R,F3,F8,F12,KLKB1,KNG1,MBL2,SERPINC1,SERPINE1,SERPINA1,PROC,BDKRB1,BDKRB2,C3,C3AR1,C4A,C4B,C5AR1,APP,CD81,ICAM1,NOS2,RELA,EGFR,NLRP3,NFKB1,PNMA1,NFKB2,STAT3,RPS6KA4,STAB1,PRKCD,SMAD3,IKBKG,MAP2K3,ITCH,NFKBIA,IRF3,ADCY7,CASP4,CLU,SYK,APOE,ASS1,PLA2G4C,ODAM,AKT1,PSMA1,PLSCR1,TBK1,MAPK7,MAPK13,IDO1,ETS1,ISL1,RPS6KA5,CAMK1D,HMGB1,TLR2,CXCR4,LGALS9,JAK2,MAPK14,ACE2,CD40,BIRC3,XIAP,IKBKB,RIPK2,RAC…
GO:BP	negative regulation of phosphorus metabolic process	GO:0010563	7.54184e-13	12.1225	600	2567	161	17906	BDKRB1,BDKRB2,CAV1,NCK2,CCDC8,GSK3B,CD2BP2,PIN1,NF2,YWHAE,ILK,TP53,NUP62,STK38,LGALS3,NF1,CALM1,PLK1,ROCK2,PPP2R1A,MVP,STAT3,TRIM27,PRKCD,OCLN,ABL1,ITCH,APOE,AKT1,PAK2,CDKN2D,FKBP1A,TRIB2,CASP3,RANBP9,TARBP2,PTEN,SOCS1,APC,CDKN2C,SWAP70,RGS2,GADD45A,EZR,IKBKB,LYN,PTN,GPRC5A,MTOR,HDAC3,RPTOR,UBE2B,EIF3A,CALM2,RAPGEF1,GSK3A,BAX,SMAD7,FBP1,RHOA,CDKN1B,PPP1R1A,ZC3H12A,DUSP1,ROCK1,PKN1,TAOK3,MICAL1,PR…
GO:BP	regulation of actin filament-based process	GO:0032970	7.62804e-13	12.1176	409	2567	122	17906	CAV1,PTK2B,FER,GRB2,NCK2,SUMO1,FLNA,NF2,SPTBN1,ILK,ICAM1,MYH9,ACTR2,HIP1R,TWF1,CLASP1,DSP,ROCK2,TRIM27,HRAS,PRKCD,VASP,TAOK1,SMAD3,PAK1,ARAP1,ABL1,GSN,BAIAP2,ODAM,PAK2,LIMK1,SSH3,RASA1,DAPK3,SWAP70,DSG2,RAC1,ACTN2,ATP1A1,TGFBR1,RDX,CDC42,CCDC88A,ARF1,PDGFRA,MTOR,STMN1,RHOA,NRP1,ACTR3,DBNL,ROCK1,RND3,CIT,RHOB,PAK3,TJP1,TAOK2,RHOBTB3,MEF2C,CORO1B,SSH1,FSCN1,CDC42EP3,SRI,PPP1R9A,TMSB10,JMY,TMSB4Y,RN…
GO:BP	response to interferon-gamma	GO:0034341	7.6336e-13	12.1173	200	2567	75	17906	SUMO1,ICAM1,NOS2,TP53,JAK1,RPL13A,CALCOCO2,ACTR2,TRIM21,PML,PRKCD,CAMK2G,IRF3,HLA-A,GSN,STXBP1,ASS1,TLR2,DAPK3,LGALS9,SOCS1,JAK2,CD40,STAT1,CDC42,PARP9,IRF1,ZYX,ACTR3,CAMK2B,TRIM5,TRIM62,EPRS,TRIM22,TXK,CITED1,CCL5,CLDN1,GBP5,CCL3,IRF8,OASL,AQP4,SYNCRIP,HLA-B,BST2,IFITM1,B2M,SEC61A1,IFITM2,MT2A,OAS1,PTPN2,HLA-E,WAS,RAB7B,PTAFR,CX3CL1,IFITM3,HLA-F,HLA-G,CXCL16,IFNGR2,MYO1C,FLNB,GAPDH,HSP90AB1,VIM,…
GO:BP	response to toxic substance	GO:0009636	7.70638e-13	12.1131	550	2567	151	17906	SRC,PTK2B,DNM2,NTRK1,RANBP2,MDM2,HDAC6,HNRNPA1,XRN1,ICAM1,RELA,TRDMT1,APEX1,ACTC1,STK25,NFKB1,ACTR2,CALM1,RPS3,STK24,STAT3,CAPN2,RARA,PRKCD,CDK1,DAXX,ABL1,ADCY7,GSN,CRYAB,ATF4,HPGD,SDF4,APOE,ALB,NOS3,ASS1,FGFR2,CASP3,MAPK7,MAPK13,ETS1,MAPK1,MAPK3,PTEN,TLR2,CDH1,RAD51,COL1A1,RGS2,CCND1,UBA52,STAT1,AREG,LYN,PAWR,HSF1,BAX,RHOA,PRKAA1,AHR,CHUK,ZC3H12A,DUSP1,RHOB,ARHGAP33,TJP1,PDCD10,G6PD,GRIN2B,FOXO3…
GO:BP	positive regulation of proteolysis	GO:0045862	7.9117e-13	12.1017	367	2567	113	17906	CR1,F2R,F3,F12,KLKB1,CAV1,SRC,PTK2B,PACSIN3,SUMO1,GSK3B,MDM2,HSPA1A,APP,VCP,DDX3X,SMURF1,MYH9,FMR1,NLRP3,ENO1,EGLN3,HIP1R,PLK1,ROCK2,RPS3,STAT3,PML,SMAD3,GSN,CASP4,CLU,PTK2,SYK,APOE,AKT1,PLK2,DAB2,TRIB2,PSME2,PSME1,CSNK1E,CRADD,DDRGK1,HMGB1,MAPK3,PTEN,CFLAR,LGALS9,JAK2,MAPK14,CYFIP2,BAG6,RIPK2,HERPUD1,LYN,IST1,HSF1,RAD23A,GSK3A,BAX,SMAD7,RHOA,NOD1,DNAJB2,TRIM32,ZC3H12A,CASP9,BCL10,EPHA4,CSNK1A1,E…
GO:BP	tube development	GO:0035295	7.96885e-13	12.0986	1143	2567	263	17906	F3,SERPINE1,C3,C3AR1,C5AR1,CAV1,CLIC4,SRC,PRKCA,PTK2B,ILK,KRAS,EGFR,PTGES3,MYH9,PKM,JAK1,PARVA,PAK4,ITPK1,NF1,CARD10,ROCK2,STAT3,SHC1,STAB1,AMOTL2,RARA,PML,PLXNA2,NEDD4,LGR4,VASP,SMAD3,LZTS2,PAK1,VAV2,ABL1,BRCA1,YAP1,ANXA2,PTK2,SYK,HPGD,APOE,NOS3,TRAF6,PLCD1,ASS1,FGFR2,AKT1,PLK2,EIF4E,CASP3,UBB,MAPK7,RASA1,ATF2,ETS1,ISL1,MAPK1,MAPK3,PTEN,CXCR4,MAPK14,SPINK5,TP63,CD40,MAP2K1,GADD45A,BAG6,STAT1,ARE…
GO:BP	protein polymerization	GO:0051258	8.25443e-13	12.0833	290	2567	96	17906	FGA,FGB,FGG,PTK2B,FER,GRB2,NCK2,HSP90AA1,HSPA1A,SPTBN1,ICAM1,ACTR2,HIP1R,TWF1,CLASP1,NUMA1,CKAP5,RPS3,DIAPH1,TRIM27,PRKCD,VASP,OCLN,PAK1,ABL1,GSN,TBCD,BAIAP2,TPPP,SSH3,RANBP9,RASA1,JAK2,RAC1,UBE2C,RDX,ARF1,MTOR,STMN1,STMN2,RHOA,ACTR3,DBNL,CDKN1B,PAK3,CORO1B,SSH1,WASF3,CDC42EP3,PPP1R9A,TMSB10,JMY,TMSB4Y,TUBG2,SPTAN1,COBL,MET,CHMP2A,NCKAP1,WAS,SCIN,COTL1,BAIAP2L1,EPS8,MYADM,GOLGA2,NIN,CDK5RAP2,AKAP…
GO:BP	negative regulation of cell cycle	GO:0045786	9.5777e-13	12.0187	637	2567	168	17906	MDM2,PSMA3,PSMC5,ILK,TP53,EGFR,RBM14,FBXO6,THOC1,PSMA2,PLK1,TOP2A,PSMD12,MRE11,INTS3,DDX39B,HRAS,PML,PRKAA2,TAOK1,SMAD3,CDK1,YTHDC2,PSMA5,PSMA7,PSMB3,ABL1,BRCA1,PSMB9,HPGD,PLK2,PSMA1,CDKN2D,RPL23,CASP3,RRAGB,STK11,PSME2,PSME1,CRADD,ATF2,STK33,PTEN,PTPN11,APC,RAD51,CDKN2C,MAPK14,MAP2K1,GADD45A,CCND1,PKD1,PKD2,PSMC3,TGFBR1,MUC1,MTOR,IRF1,RPTOR,RPS6KA2,BAX,PRKAA1,SKP1,CDKN1B,CDC25C,PSMB6,PRMT2,RYBP,…
GO:BP	positive regulation of cell-cell adhesion	GO:0022409	9.71681e-13	12.0125	273	2567	92	17906	CD55,FGA,FGB,FGG,CD46,PLAUR,CAV1,SRC,GRB2,NCK2,SART1,CD81,ICAM1,RELA,JAK1,NLRP3,RPS3,KIFAP3,RARA,AP3B1,PAK1,HLA-A,SYK,TRAF6,AKT1,PAK2,TNFSF13B,ETS1,HMGB1,LGALS9,SOCS1,PTPN11,RIPK2,RAC1,FLOT2,CD4,LYN,CDC42,IRAK1,HSPH1,SMAD7,HES1,RHOA,NOD2,BCL10,PAK3,TJP1,XBP1,PRKCZ,SOX2,PTPN6,TNFSF11,ZMIZ1,CD209,CCL5,CD1D,FOXA2,TFRC,ITPKB,AP3D1,TGFBR2,ANK3,ITGB2,FLOT1,FAM49B,RASGRP1,DPP4,HLA-E,CD5,PTPRU,PIEZO1,EFN…
GO:BP	regulation of G2/M transition of mitotic cell cycle	GO:0010389	1.04942e-12	11.9791	201	2567	75	17906	HSP90AA1,PSMA3,APP,PSMC5,YWHAE,PSMA2,TUBB,CLASP1,PLK1,DCTN2,CKAP5,PPP2R1A,PSMD12,MRE11,TAOK1,CDK1,PSMA5,PSMA7,PSMB3,SMARCD3,BRCA1,PSMB9,PSMA1,PSME2,PSME1,CSNK1E,CCND1,PSMC3,SKP1,CDC25C,PSMB6,PRKACA,TAOK3,TAOK2,PBX1,VPS4A,PKIA,CDC6,ZFYVE19,PLK4,PSMB10,RAD21,PSMD1,RAB11A,DYNC1H1,ATM,PSMC4,PSMD3,PSMD2,PSMD11,PSMC1,CENPF,CNTRL,PCNT,CDK5RAP2,AKAP9,PRKAR2B,TUBA1A,TUBA4A,CDK2,PSMB5,YWHAG,HSPA2,PSMA6,TUB…
GO:BP	regulation of cell cycle G2/M phase transition	GO:1902749	1.1936e-12	11.9231	218	2567	79	17906	HSP90AA1,PSMA3,APP,PSMC5,YWHAE,TP53,PSMA2,TUBB,CLASP1,PLK1,DCTN2,CKAP5,PPP2R1A,PSMD12,MRE11,TAOK1,CDK1,PSMA5,PSMA7,PSMB3,SMARCD3,BRCA1,PSMB9,PSMA1,PSME2,PSME1,CSNK1E,CCND1,PSMC3,SKP1,CDC25C,PSMB6,PRKACA,TAOK3,TAOK2,PBX1,VPS4A,PKIA,CDC6,ZFYVE19,PLK4,CDC14B,PSMB10,RAD21,PSMD1,RAB11A,DYNC1H1,ATM,PSMC4,PSMD3,PSMD2,PSMD11,PSMC1,CENPF,CNTRL,PCNT,CDK5RAP2,AKAP9,PRKAR2B,TUBA1A,TUBA4A,NPM1,CDK2,PSMB5,YWHA…
GO:BP	negative regulation of phosphate metabolic process	GO:0045936	1.46245e-12	11.8349	599	2567	160	17906	BDKRB1,BDKRB2,CAV1,NCK2,CCDC8,GSK3B,CD2BP2,PIN1,NF2,YWHAE,ILK,TP53,NUP62,STK38,LGALS3,NF1,CALM1,PLK1,ROCK2,PPP2R1A,MVP,STAT3,TRIM27,PRKCD,OCLN,ABL1,ITCH,APOE,AKT1,PAK2,CDKN2D,FKBP1A,TRIB2,CASP3,RANBP9,TARBP2,PTEN,SOCS1,APC,CDKN2C,SWAP70,RGS2,GADD45A,EZR,IKBKB,LYN,PTN,GPRC5A,MTOR,HDAC3,RPTOR,UBE2B,EIF3A,CALM2,RAPGEF1,BAX,SMAD7,FBP1,RHOA,CDKN1B,PPP1R1A,ZC3H12A,DUSP1,ROCK1,PKN1,TAOK3,MICAL1,PRKCZ,PT…
GO:BP	positive regulation of cell development	GO:0010720	1.50808e-12	11.8216	579	2567	156	17906	FGA,FGB,FGG,PROC,PPP1CC,PTK2B,DNM2,NTRK1,NME2,PIN1,FLNA,HSPA5,ILK,SMURF1,RELA,FMR1,STK25,ACTR2,TWF1,MARK2,ARHGEF2,HDAC1,DOCK5,DDX39B,SRRT,RARA,PLXNA2,SCARB2,PAK1,SMARCD3,ABL1,BAIAP2,APOE,NEDD9,NUMBL,LIMK1,STK11,CSNK1E,FBXO38,CAMK1D,PTEN,CFLAR,TLR2,CXCR4,MAP2K1,RGS2,PRKCI,RAC1,LYN,PTN,IST1,FGFR1,AP2A1,CDC42,NTRK2,ARF1,MTOR,STMN2,RAPGEF1,BMPR2,SMAD7,HES1,RHOA,NRP1,DBNL,CAMK2B,DLG5,RAPGEF2,NEDD4L,TR…
GO:BP	response to lipopolysaccharide	GO:0032496	1.57672e-12	11.8022	347	2567	108	17906	CD55,F2R,SERPINE1,BDKRB1,TFPI,THBD,C5AR1,SRC,PRKCA,FER,ICAM1,NOS2,RELA,UPF1,NLRP3,NFKB1,NFKB2,CAPN2,RARA,ABCA1,ABL1,NFKBIA,IRF3,MAPK8,HPGD,NOS3,TRAF6,PCK1,ASS1,FGFR2,AKT1,CASP3,IDO1,CTSG,HMGB1,MAPK1,MAPK3,TLR2,LGALS9,JAK2,MAPK14,CD40,RPS6KA3,RIPK2,LYN,CSF2RB,BCR,CCR5,HSF1,IRAK1,RHOA,CHUK,MAPKAPK2,NOD2,ZC3H12A,TRIM5,CASP9,BCL10,SASH1,TJP1,XBP1,MEF2C,CITED1,CCL5,CD96,S100A7,CNP,CLDN1,IRAK3,CCL3,IRF…
GO:BP	response to temperature stimulus	GO:0009266	1.64401e-12	11.7841	236	2567	83	17906	NTRK1,SUMO1,RANBP2,GSK3B,HSP90AA1,HSPA1A,VCP,SLU7,YWHAE,HSPA8,PTGES3,NUP62,YBX3,NF1,MAP2K7,DAXX,CAMK2G,NFKBIA,CREBBP,CRYAB,NOS3,AKT1,CIRBP,DNAJB1,EIF2B5,MAPK1,MAPK3,CXCR4,NUP210,LYN,PLAC8,ADRB2,HSF1,MTOR,IRAK1,RPTOR,HSPH1,PRKAA1,MAPKAPK2,CAMK2B,PRKACA,CETN1,EIF2AK3,HSPB8,NFE2L1,DNAJC2,CRNN,NUP133,NUP107,NUP85,DNAJA2,ATM,EIF2S1,MYOF,NUP155,NUP153,FOS,SLC12A5,HTR2A,APPL2,THBS1,LPL,TGFB1I1,MT-CO2,NT…
GO:BP	viral genome replication	GO:0019079	1.69653e-12	11.7704	128	2567	56	17906	ISG15,VCP,DDX5,DDX3X,ILF3,HSPA8,BANF1,IFIT1,FMR1,STAU1,PKN2,ROCK2,TOP2A,DDB1,YTHDC2,APOBEC3G,PLSCR1,TARBP2,EIF2AK2,VAPA,CLEC4M,CDC42,VAPB,LARP1,RAD23A,PPIH,GRK2,ZC3H12A,PARP10,RAB5A,CD209,CCL5,PI4KA,RAB29,OASL,PROX1,IFI16,MAVS,BST2,IFITM1,IFI27,PPIA,PPIB,IFITM2,KPNA6,ATG16L1,OAS1,IFIT5,IFITM3,PABPC1,STOM,PPID,SRPK2,ZC3HAV1,MORC2,TNF
GO:BP	response to oxidative stress	GO:0006979	1.70272e-12	11.7689	461	2567	132	17906	MBL2,SRC,PTK2B,DNM2,NME2,FER,MDM2,HDAC6,HSPA1A,APP,TP53,RELA,EGFR,APEX1,STK25,STAU1,RPS3,OXSR1,STK24,ERCC1,CAPN2,PML,PRKCD,PRKAA2,CDK1,IDH1,ABL1,CRYAB,ATF4,ATG7,MAPK8,APOE,NOS3,AKT1,CASP3,MAPK7,MAPK13,ETS1,MAPK1,MAPK3,CFLAR,JAK2,COL1A1,STAT1,AREG,PKD2,WNT1,PAWR,PDGFRA,HSF1,MAPKAP1,PRKAA1,CHUK,ZC3H12A,DUSP1,RHOB,MYEF2,PDK1,PDCD10,G6PD,PLK3,DHCR24,NFE2L1,FOXO3,NR4A2,S100A7,PRKRA,ARNT,ABCD1,IMPACT,R…
GO:BP	positive regulation of cell projection organization	GO:0031346	2.09448e-12	11.6789	395	2567	118	17906	SRC,PTK2B,DNM2,NTRK1,NME2,HSPA5,ILK,SMURF1,FMR1,STK25,ACTR2,TWF1,MARK2,HRAS,PLXNA2,SCARB2,OCLN,PAK1,ARAP1,BAIAP2,APOE,LIMK1,STK11,FBXO38,CAMK1D,CFLAR,CXCR4,APC,MAP2K1,RGS2,PRKCI,RAC1,LYN,PTN,TGFBR1,IST1,FGFR1,AP2A1,WNT1,CDC42,NTRK2,CCDC88A,ARF1,MTOR,STMN2,RAPGEF1,BMPR2,RHOA,NRP1,DBNL,CAMK2B,DLG5,RAPGEF2,NEDD4L,FNBP1L,KAT2A,EPHA4,PAK3,CORO1B,ENC1,FSCN1,CDC42EP3,RREB1,ESPN,PPP1R9A,RANBP1,FKBP1B,DZI…
GO:BP	regulation of protein modification by small protein conjugation or removal	GO:1903320	2.18039e-12	11.6615	237	2567	83	17906	ISG15,CAV1,HSP90AA1,HUWE1,PIN1,HSPA1A,VCP,DDX3X,HSPA5,RELA,USP4,TRIM21,PLK1,RPS3,DAXX,ABL1,BRCA1,ITCH,UBE2L3,TRAF6,AKT1,FKBP1A,LIMK1,RPL23,RPL11,UBB,SAE1,PTEN,BIRC3,XIAP,RIPK2,HERPUD1,UBE2C,TGFBR1,ADRB2,MTOR,DTX3L,HDAC3,GSK3A,SMAD7,MYCBP2,TOLLIP,NOD2,DNAJB2,ZC3H12A,PARP10,BCL10,SIAH2,SASH1,ZMIZ1,EGR1,CAMLG,ARNT,CDC14B,CAPN3,RWDD3,UBR5,CDK9,RPS2,TICAM1,RPS7,DYSF,NDFIP1,TRIB3,RAB1A,GOLGA2,BAG5,NDFI…
GO:BP	positive regulation of viral process	GO:0048524	2.28143e-12	11.6418	107	2567	50	17906	DDX3X,HSPA8,IFIT1,FMR1,STAU1,CTDP1,POLR2A,PKN2,TRIM21,TOP2A,DDB1,YTHDC2,ANXA2,APOE,TARBP2,LGALS9,VAPA,CD4,VAPB,LARP1,RAD23A,PPIH,TRIM11,CHMP2B,VPS4A,CCL5,CDK9,RAB7A,PPIA,PPIB,POLR2B,CHMP2A,KPNA6,CAV2,PABPC1,STOM,CHD1,CD74,P4HB,SP1,IGF2R,PPID,SMARCA4,KPNA2,SRPK2,DHX9,NELFB,TSG101,CHMP3,LGALS1
GO:BP	spindle organization	GO:0007051	2.28704e-12	11.6407	175	2567	68	17906	FLNA,HSPA1A,VCP,MYH9,NUP62,RAN,TUBB,CLASP1,NUMA1,PLK1,DCTN2,KPNB1,CKAP5,PPP2R1A,RPS3,TACC1,LZTS2,MAP4,TPPP,PLK2,TUBB8,EZR,PKD1,SPICE1,STMN1,HDAC3,NEK6,RHOA,LIMK2,CHMP2B,MOS,SPAG5,TACC2,RANBP1,SPAST,BORA,TUBG2,CLTC,NDC80,NUF2,RAB11A,DYNC1H1,HNRNPU,NCOR1,CHMP2A,GOLGA2,PCNT,TUBGCP3,TUBGCP2,RAE1,ZNF207,HSPA1B,MLH1,GNAI1,TBCE,STAG1,SPC25,ASPM,BIRC5,KIF4A,TTK,NEK2,STIL,KNSTRN,TUBG1,CCNB1,ESPL1,KIF11
GO:BP	T cell activation	GO:0042110	2.65437e-12	11.576	478	2567	135	17906	CR1,CD55,CD46,CAV1,SRC,GRB2,NCK2,SART1,NCSTN,CD81,ICAM1,TP53,MYH9,NLRP3,LGALS3,RPS3,STAT3,RARA,NEDD4,AP3B1,SMAD3,PAK1,ABL1,ITCH,HLA-A,GSN,SYK,TRAF6,AKT1,PAK2,CCND3,FKBP1A,CASP3,STK11,IDO1,TNFSF13B,HMGB1,LGALS9,SOCS1,PTPN11,SPINK5,RIPK2,RAC1,FLOT2,CD4,LYN,BCL3,WNT1,CDC42,PAWR,MTOR,IRF1,HSPH1,BAX,SMAD7,HES1,RHOA,PIK3CG,DLG5,NOD2,ZC3H12A,DTX1,MSN,CDK6,KAT2A,BCL10,PAK3,XBP1,PRKCZ,SPN,PTPN6,TNFSF11,ZM…
GO:BP	negative regulation of transferase activity	GO:0051348	3.21019e-12	11.4935	291	2567	95	17906	CAV1,SRC,GSK3B,NF2,ILK,TP53,NUP62,STK38,NF1,PLK1,PPP2R1A,MVP,TRIM27,PRKCD,ABL1,APOE,AKT1,PAK2,CDKN2D,LIMK1,TRIB2,RPL23,RPL11,CASP3,TARBP2,PTEN,SOCS1,APC,CDKN2C,RGS2,GADD45A,LYN,GPRC5A,DTX3L,RPTOR,GSK3A,SMAD7,CDKN1B,DUSP1,PKN1,TAOK3,PKIA,PKIG,PTPRH,PTPN6,WWTR1,SERPINB3,INCA1,WNK1,DUSP16,IRAK3,RTRAF,RACK1,HIPK3,DUSP6,CRIPAK,HHEX,FOXA2,HNRNPU,RPS7,DVL1,SORL1,CHMP6,HMGCR,PTPN2,ZGPAT,IRS2,PTPRJ,TRIB3,…
GO:BP	negative regulation of multicellular organismal process	GO:0051241	3.23223e-12	11.4905	1358	2567	299	17906	F2,F2R,F11,F12,FGA,FGB,FGG,KLKB1,KNG1,SERPINE1,PLAT,PLAU,PLAUR,PLG,PROC,PROS1,TFPI,THBD,ISG15,PTK2B,NME2,GSK3B,MDM2,PIN1,APP,SMURF1,TP53,EGFR,YBX3,THOC1,CTDP1,NLRP3,NFKB1,NF1,ARHGEF2,CARD10,ROCK2,STAT3,RPS6KA4,DOCK5,STAB1,TRIM27,RARA,PML,SERPINB2,LGR4,PRKCD,SMAD3,PAK1,ITCH,NFKBIA,IRF3,ADCY7,ANXA2,PTK2,ATF4,APOE,NOS3,PLK2,EIF4E,ANXA5,TRIB2,TBK1,STK11,GAK,MAPK11,IDO1,TRIM63,ATF2,MBD1,ISL1,RPS6KA5,B…
GO:BP	positive regulation of supramolecular fiber organization	GO:1902905	3.27698e-12	11.4845	213	2567	77	17906	PTK2B,FER,GRB2,NCK2,FLNA,NF2,HSPA1A,APP,ICAM1,ACTR2,HIP1R,CLASP1,NUMA1,CKAP5,ROCK2,RPS3,TRIM27,VASP,OCLN,SMAD3,PAK1,ABL1,GSN,BAIAP2,CLU,APOE,LIMK1,SWAP70,RAC1,ACTN2,TGFBR1,CDC42,CCDC88A,ARF1,MTOR,STMN2,RHOA,NRP1,ACTR3,CDKN1B,CORO1B,CDC42EP3,SPAST,JMY,PROX1,PDXP,MET,NCKAP1,COLGALT1,WAS,SCIN,BAIAP2L1,BRAF,CX3CL1,SDC4,GPX1,NIN,CDK5RAP2,AKAP9,ARF6,F2RL1,SH3PXD2B,MYO1C,ARPC3,BAG4,PFN1,RHOC,VIL1,HSPA1B…
GO:BP	regulation of protein binding	GO:0043393	3.27698e-12	11.4845	213	2567	77	17906	CAV1,SRC,GSK3B,PIN1,APP,IFIT2,IFIT1,RAN,HIP1R,MARK2,SYMPK,PLK1,PRKCD,SMARCD3,ABL1,ANXA2,MAPK8,APOE,AKT1,PLK2,DAB2,FKBP1A,RPL11,CSNK1E,MAPK3,RIPK2,PKD1,TGFBR1,ADRB2,CDC42,HSF1,DTX3L,STMN1,BAX,MARK3,NRP1,RAPGEF2,DNAJB2,PRKACA,ROCK1,TMC8,EPHA4,STK3,HIPK2,MEF2C,CTNNBIP1,TNFSF11,TMBIM6,DZIP1,MET,LRP1,TICAM1,PEX14,EIF2S1,B2M,DVL1,SORL1,CCPG1,FLOT1,TMEM173,PTPRF,TRIB3,DKK1,RALB,TDG,IDE,GOLGA2,SNAPIN,VTN…
GO:BP	small GTPase mediated signal transduction	GO:0007264	3.42455e-12	11.4654	584	2567	156	17906	F2R,SRC,DNM2,NTRK1,GRB2,DNMBP,KRAS,TP53,NUP62,NF1,ARHGEF2,KPNB1,ROCK2,DOCK5,SHC1,HRAS,ABCA1,ARAP1,VAV2,ABL1,APOE,GNA12,PLK2,RAB28,LIMK1,ARHGAP9,MAPK11,RASA1,JAK2,MAPK14,RAC1,RAP2B,LYN,RAF1,RDX,ARFGAP1,CDC42,BCR,CCDC88A,STMN1,MAPKAP1,RAPGEF1,FBP1,RHOA,NRP1,DBNL,ITGB1,CHUK,RAPGEF2,ROCK1,RND3,SIAH2,RHOB,CDC42SE2,ARHGAP33,MCF2L,ARHGAP1,HACE1,CYTH2,RAB5A,RHOBTB3,CDC42EP3,DHCR24,RREB1,TNK2,SRGAP1,IQSEC…
GO:BP	immune response-activating cell surface receptor signaling pathway	GO:0002429	3.67653e-12	11.4346	470	2567	133	17906	CR1,CR2,C3AR1,C5AR1,SRC,GRB2,UBASH3A,HSP90AA1,PSMA3,PSMC5,KRAS,CD81,RELA,NFKB1,LGALS3,PSMA2,ACTR2,RPS3,PSMD12,HRAS,PRKCD,IKBKG,PAK1,VAV2,PSMA5,PSMA7,PSMB3,ABL1,PSMB9,CREBBP,HLA-A,BAIAP2,PTK2,SYK,TRAF6,PAK2,PSMA1,PLSCR1,LIMK1,EIF2B5,STK11,PSME2,PSME1,RPS6KA5,MAPK1,MAPK3,CYFIP2,BAG6,EZR,IKBKB,RIPK2,RAC1,CD4,LYN,RAF1,PSMC3,MUC1,CDC42,PAWR,RAPGEF1,BAX,SKP1,ACTR3,CHUK,ZC3H12A,PSMB6,PRKACA,BCL10,PAK3,M…
GO:BP	positive regulation of gene expression	GO:0010628	3.77548e-12	11.423	2048	2567	417	17906	F2R,F12,KLKB1,CD46,SERPINE1,CAV1,SRC,PTK2B,DNM2,NME2,NCK2,GSK3B,HNRNPK,MDM2,PIN1,DDX17,HSPA1A,APP,PSMC5,DDX5,DDX3X,HSPA5,ILK,YBX1,ELAVL1,ILF3,HSPA8,UBC,KRAS,IKZF3,CD81,TP53,RELA,EGFR,RBM14,ACTC1,MYH9,NUP62,FMR1,YBX3,RBM22,UPF3B,RAN,RPS9,THOC1,NLRP3,NFKB1,ENO1,POLR2A,ACTR2,LMO7,NFKB2,ARHGEF2,ROCK2,HDAC1,TOP2A,RPS3,EIF2S3,STAT3,KHDRBS1,RPS6KA4,MAP2K7,ERCC1,RXRB,DDX39B,BCLAF1,SHC1,HRAS,RARA,LGR4,OCL…
GO:BP	regulation of response to wounding	GO:1903034	4.24716e-12	11.3719	189	2567	71	17906	F2,F2R,F3,F7,F11,F12,FGA,FGB,FGG,KLKB1,KNG1,SERPINC1,SERPINE1,PLAT,PLAU,PLAUR,PLG,PROC,PROS1,TFPI,THBD,CAV1,PRKCA,MYH9,CLASP1,STK24,HRAS,SERPINB2,PRKCD,OCLN,SMAD3,ANXA2,SYK,APOE,NOS3,ANXA5,PTEN,CXCR4,MAP2K1,LYN,PTN,PDGFRA,MTOR,CDKN1B,EPHA4,XBP1,RREB1,CLDN1,FKBP1B,CAPN3,FOXA2,LRP1,TGFBR2,GRN,HMGCR,THBS1,HBEGF,PTPRF,TBXA2R,BRAF,ENPP4,EPHB2,ANO6,F2RL1,VTN,KRT1,VIL1,CEACAM1,EPPK1,MYLK,F11R
GO:BP	actin filament bundle assembly	GO:0051017	4.47112e-12	11.3496	165	2567	65	17906	SRC,PTK2B,FLNA,NF2,CLASP1,ROCK2,SMAD3,PAK1,ARAP1,ABL1,BAIAP2,NEDD9,PAK2,LIMK1,SWAP70,EZR,RAC1,TGFBR1,RDX,CDC42,CCDC88A,PAWR,MTOR,STMN1,ZYX,RHOA,NRP1,ROCK1,RND3,RHOB,MICAL1,TJP1,CORO1B,FSCN1,MYO1B,ESPN,PPP1R9A,RND1,PDXP,MET,PTGER4,WAS,BAIAP2L1,EPS8,MARCKS,FAM171A1,BRAF,CX3CL1,ITGB5,SDC4,TACSTD2,SH3PXD2B,BAG4,PFN1,RHOC,VIL1,LCP1,PLS3,HSP90B1,S100A10,LIMA1,LIMCH1,FHOD1,F11R,CORO2B
GO:BP	negative regulation of phosphorylation	GO:0042326	4.50267e-12	11.3465	476	2567	134	17906	BDKRB1,BDKRB2,CAV1,NCK2,PIN1,NF2,ILK,NUP62,STK38,NF1,CALM1,PLK1,PPP2R1A,MVP,STAT3,TRIM27,PRKCD,OCLN,ABL1,ITCH,APOE,AKT1,PAK2,CDKN2D,TRIB2,CASP3,RANBP9,TARBP2,PTEN,SOCS1,APC,CDKN2C,RGS2,GADD45A,EZR,LYN,GPRC5A,MTOR,HDAC3,RPTOR,UBE2B,EIF3A,CALM2,RAPGEF1,BAX,SMAD7,FBP1,RHOA,CDKN1B,ZC3H12A,DUSP1,PKN1,TAOK3,MICAL1,PRKCZ,PTPN13,PKIA,PKIG,DGKQ,PTPRH,PTPN6,NDRG2,WWTR1,SERPINB3,LMO3,INCA1,WNK1,DUSP16,IRAK3…
GO:BP	cellular ion homeostasis	GO:0006873	4.97444e-12	11.3033	689	2567	176	17906	CD55,F2,F2R,KNG1,BDKRB1,BDKRB2,C3AR1,C5AR1,CAV1,CLIC4,PTK2B,APP,YWHAE,ATP6V1A,CALM1,CHERP,DIAPH1,PML,SMAD3,CLN3,ABL1,ATP6V1B2,ANXA2,ATF4,SLC40A1,APOE,TPT1,PLCD1,ANXA5,FKBP1A,HMGB1,MAPK1,MAPK3,CXCR4,JAK2,FTL,SWAP70,CD40,HERPUD1,ATP12A,CD4,LYN,ATP1A1,PKD1,PKD2,ARF1,ADRA1B,PDGFRA,CCR5,VAPB,CFTR,CALM2,CACNA1A,BAX,PIK3CG,SKP1,PTH1R,NEDD4L,PRKACA,FPR1,PLCB1,SRI,PTPN6,GRIN2B,CCL5,SLC39A14,CCR4,NPSR1,TMB…
GO:BP	positive regulation of protein catabolic process	GO:0045732	5.18108e-12	11.2856	223	2567	79	17906	C4BPA,CAV1,PTK2B,PACSIN3,SUMO1,GSK3B,HSP90AA1,MDM2,HSPA1A,VCP,CSNK2A1,SMURF1,CD81,FMR1,PLK1,DDB1,NSF,NEDD4,ITCH,CLU,PTK2,ATG7,APOE,AKT1,PLK2,DAB2,TRIB2,SNX1,CSNK1E,DDRGK1,PTEN,APC,BAG6,SMURF2,EZR,HERPUD1,VIP,RDX,RAD23A,GSK3A,SMAD7,CDKN1B,DNAJB2,NEDD4L,TRIM32,MSN,HACE1,APC2,CSNK1A1,PLK3,RACK1,IL33,VPS11,LRP1,RAB7A,PSMC4,PSMC1,CTSC,RNF128,FURIN,STX5,DVL1,EGF,SORL1,GGA1,NDFIP1,SH3D19,TRIB3,LDLR,TREM…
GO:BP	protein localization to cell periphery	GO:1990778	5.30606e-12	11.2752	334	2567	104	17906	CAV1,FLNA,SPTBN1,SMURF1,CD81,EGFR,AP2M1,LGALS3,KRT18,NUMA1,PLK1,ROCK2,NSF,HRAS,ANXA2,STXBP1,AKT1,DAB2,GAK,MAPK10,CDH1,EZR,IKBKB,PRKCI,FLOT2,ACTN2,ADAM10,RDX,CCDC88A,GOPC,ITGB1,RAPGEF2,ROCK1,PRKCZ,VPS4A,LIN7C,PRKCH,RACK1,RAB29,ARL3,SYTL2,CLTC,LRP1,RAB11A,ANK3,PRNP,TMBIM1,FLOT1,GGA1,RAB10,GOLPH3,KCNIP3,ITGA3,RAB8B,RAB8A,PRAM1,EPHA2,NUBP1,CACNG4,MAL,AKT2,ATP1B3,RAB3D,CACNB3,TREM2,MYADM,EPHA3,EPHB2,T…
GO:BP	response to molecule of bacterial origin	GO:0002237	5.87595e-12	11.2309	367	2567	111	17906	CD55,F2R,SERPINE1,BDKRB1,TFPI,THBD,C4B,C5AR1,SRC,PRKCA,FER,ICAM1,NOS2,RELA,UPF1,NLRP3,NFKB1,NFKB2,CAPN2,RARA,ABCA1,ABL1,NFKBIA,IRF3,MAPK8,HPGD,NOS3,TRAF6,PCK1,ASS1,FGFR2,AKT1,CASP3,IDO1,CTSG,HMGB1,MAPK1,MAPK3,TLR2,LGALS9,JAK2,MAPK14,CD40,RPS6KA3,RIPK2,LYN,CSF2RB,BCR,CCR5,HSF1,IRAK1,RHOA,CHUK,MAPKAPK2,NOD2,ZC3H12A,TRIM5,CASP9,BCL10,SASH1,TJP1,XBP1,MEF2C,CITED1,CCL5,CD96,S100A7,CNP,CLDN1,IRAK3,CCL3…
GO:BP	regulation of extrinsic apoptotic signaling pathway	GO:2001236	6.12972e-12	11.2126	158	2567	63	17906	FGA,FGB,FGG,SERPINE1,CAV1,SRC,GSK3B,HSPA1A,DDX3X,ICAM1,RELA,LGALS3,NF1,ARHGEF2,PPP2R1A,PML,BRCA1,YAP1,NOS3,AKT1,PAK2,MAPK7,PTEN,CFLAR,DAPK3,RAF1,TGFBR1,FGFR1,NRP1,BCL10,SIAH2,TMC8,STK3,AGAP2,MAP2K5,MADD,EYA1,BID,LTBR,TMBIM1,PDIA3,THBS1,MAL,RET,CX3CL1,BMPR1B,GPX1,HMOX1,HTRA2,AGT,ITGAV,GSTP1,HSPA1B,ITGA6,SP100,HMGB2,PPP2R1B,CTNNA1,PPP1CA,TRADD,PARK7,NOL3,TNF
GO:BP	cellular cation homeostasis	GO:0030003	6.27192e-12	11.2026	675	2567	173	17906	CD55,F2,F2R,KNG1,BDKRB1,BDKRB2,C3AR1,C5AR1,CAV1,CLIC4,PTK2B,APP,YWHAE,ATP6V1A,CALM1,CHERP,DIAPH1,PML,SMAD3,CLN3,ABL1,ATP6V1B2,ANXA2,ATF4,SLC40A1,APOE,TPT1,PLCD1,ANXA5,FKBP1A,HMGB1,MAPK1,MAPK3,CXCR4,JAK2,FTL,SWAP70,CD40,HERPUD1,ATP12A,CD4,LYN,ATP1A1,PKD1,PKD2,ARF1,ADRA1B,PDGFRA,CCR5,VAPB,CFTR,CALM2,CACNA1A,BAX,PIK3CG,SKP1,PTH1R,NEDD4L,PRKACA,FPR1,PLCB1,SRI,PTPN6,GRIN2B,CCL5,SLC39A14,CCR4,NPSR1,TMB…
GO:BP	regulation of autophagy	GO:0010506	6.63229e-12	11.1783	335	2567	104	17906	GSK3B,EEF1A1,HUWE1,HDAC6,CSNK2A2,SMURF1,TP53,ATP6V1A,CALCOCO2,TRIM21,STAT3,NEDD4,PIP4K2A,PRKAA2,IKBKG,ABL1,ATP6V1B2,NPC1,PTK2,DAPK2,ATG7,MAPK8,AKT1,PLK2,CASP3,RRAGB,TBK1,STK11,HMGB1,MAPK3,DAPK3,UBQLN4,RIPK2,ADRB2,MTOR,RPTOR,LARP1,LARS,GSK3A,PRKAA1,NOD1,ZC3H12A,PRKACA,ROCK1,XBP1,RAB5A,PIK3C2A,PLK3,HSPB8,TRIM22,FOXO3,USP36,MET,IFI16,ULK2,TICAM1,ATM,PRKD1,HK2,RNF5,PIP4K2C,ATP6V0D1,ATG16L1,LEPR,ATP6V…
GO:BP	regulation of actin cytoskeleton organization	GO:0032956	6.79245e-12	11.168	363	2567	110	17906	PTK2B,FER,GRB2,NCK2,FLNA,NF2,SPTBN1,ILK,ICAM1,ACTR2,HIP1R,TWF1,CLASP1,ROCK2,TRIM27,HRAS,PRKCD,VASP,TAOK1,SMAD3,PAK1,ARAP1,ABL1,GSN,BAIAP2,ODAM,PAK2,LIMK1,SSH3,RASA1,DAPK3,SWAP70,RAC1,ACTN2,TGFBR1,RDX,CDC42,CCDC88A,ARF1,PDGFRA,MTOR,STMN1,RHOA,NRP1,ACTR3,DBNL,ROCK1,RND3,CIT,RHOB,PAK3,TJP1,TAOK2,RHOBTB3,MEF2C,CORO1B,SSH1,FSCN1,CDC42EP3,PPP1R9A,TMSB10,JMY,TMSB4Y,RND1,PROX1,PDXP,SPTAN1,MET,PTGER4,LRP1…
GO:BP	peptidyl-threonine modification	GO:0018210	7.10025e-12	11.1487	124	2567	54	17906	PRKCA,GSK3B,APP,CLK1,CSNK2A1,CSNK2A2,MARK2,CALM1,PLK1,ROCK2,OXSR1,PRKCD,CDK1,MAPK8,AKT1,TBK1,MAPK1,MAP2K1,RIPK2,CAD,TGFBR1,MTOR,RPTOR,CALM2,GSK3A,SMAD7,GRK2,PRKACA,CDC42BPA,ROCK1,PKN1,CIT,HIPK2,DGKQ,CDC42BPB,WNK1,MAP3K12,HIPK1,HIPK3,DCAF1,STK39,PRKD1,TGFBR2,EGF,LMTK2,CSNK2B,VRK1,CAB39,TTK,EIF4G1,ACVR1B,SPRY2,CDK5,DDIT4
GO:BP	blood vessel morphogenesis	GO:0048514	7.47988e-12	11.1261	697	2567	177	17906	F3,SERPINE1,C3,C3AR1,C5AR1,CAV1,CLIC4,PRKCA,PTK2B,MYH9,PKM,JAK1,PARVA,PAK4,NF1,CARD10,ROCK2,STAT3,SHC1,STAB1,AMOTL2,PML,NEDD4,VAV2,ABL1,BRCA1,YAP1,ANXA2,PTK2,SYK,HPGD,APOE,NOS3,PLCD1,FGFR2,AKT1,PLK2,MAPK7,RASA1,ATF2,ETS1,ISL1,PTEN,CXCR4,MAPK14,SPINK5,CD40,GADD45A,STAT1,PKD2,PTN,TGFBR1,FGFR1,CDC42,NTRK2,PDGFRA,PPIH,BMPR2,BAX,SMAD7,HES1,RHOA,NRP1,PIK3CG,ITGB1,RAPGEF2,ZC3H12A,RNF213,ROCK1,FLT4,SASH1…
GO:BP	negative regulation of protein phosphorylation	GO:0001933	9.19085e-12	11.0366	436	2567	125	17906	BDKRB1,BDKRB2,CAV1,NCK2,PIN1,NF2,ILK,NUP62,STK38,NF1,CALM1,PLK1,PPP2R1A,MVP,TRIM27,PRKCD,OCLN,ABL1,ITCH,APOE,AKT1,PAK2,CDKN2D,TRIB2,CASP3,RANBP9,TARBP2,PTEN,SOCS1,APC,CDKN2C,RGS2,GADD45A,EZR,LYN,GPRC5A,MTOR,HDAC3,RPTOR,UBE2B,EIF3A,CALM2,RAPGEF1,BAX,SMAD7,CDKN1B,ZC3H12A,DUSP1,PKN1,TAOK3,MICAL1,PRKCZ,PTPN13,PKIA,PKIG,DGKQ,PTPRH,PTPN6,NDRG2,WWTR1,SERPINB3,LMO3,INCA1,WNK1,DUSP16,IRAK3,IMPACT,RTRAF,RA…
GO:BP	regulation of anatomical structure size	GO:0090066	9.83456e-12	11.0072	520	2567	142	17906	F2R,FGA,FGB,FGG,KNG1,BDKRB2,CAV1,PTK2B,DNM2,FER,GRB2,NCK2,GSK3B,SPTBN1,ILK,ICAM1,CLNS1A,EGFR,AP2M1,ACTR2,HIP1R,TWF1,ROCK2,DOCK5,TRIM27,PRKCD,VASP,PAK1,VAV2,ABL1,GSN,BAIAP2,APOE,NOS3,AKT1,LIMK1,SSH3,RASA1,PTEN,ACE2,SWAP70,RGS2,EZR,RAC1,VIP,ACTN2,IST1,ADRB2,RDX,ARF1,ADRA1B,MTOR,RPTOR,LARS,BMPR2,RHOA,NRP1,ACTR3,DBNL,MSN,ROCK1,CIT,PAK3,RAB5A,IFRD1,CORO1B,SSH1,PIK3C2A,CDC42EP3,PTPRM,PPP1R9A,TMSB10,JMY…
GO:BP	regulation of peptidase activity	GO:0052547	1.03812e-11	10.9838	461	2567	130	17906	CR1,F2R,F3,KNG1,SERPINC1,SERPINE1,SERPINA5,SERPINA1,PLAUR,PROS1,TFPI,C3,C4A,C4B,CAV1,SRC,MDM2,PSMA3,APP,VCP,YWHAE,DDX3X,CSNK2A1,NLRP3,EGLN3,HIP1R,ROCK2,HDAC1,RPS3,STAT3,PML,SERPINB2,SMAD3,PSMB9,GSN,CRYAB,CASP4,SYK,AKT1,PAK2,CDKN2D,PSME2,PSME1,CRADD,DDRGK1,HMGB1,MAPK3,CFLAR,LGALS9,JAK2,MAPK14,CYFIP2,SERPINB6,SERPINB8,SPINK5,TP63,BIRC3,XIAP,RPS6KA3,RIPK2,HERPUD1,LYN,RAF1,HSF1,BAX,RHOA,NOD1,CASP9,SE…
GO:BP	leukocyte cell-cell adhesion	GO:0007159	1.1208e-11	10.9505	356	2567	108	17906	CD55,CD46,CAV1,SRC,GRB2,NCK2,SART1,CD81,ICAM1,RELA,NLRP3,LGALS3,RPS3,RARA,AP3B1,PAK1,ITCH,HLA-A,SYK,TRAF6,ASS1,AKT1,PAK2,CASP3,IDO1,TNFSF13B,ETS1,HMGB1,LGALS9,SOCS1,PTPN11,EZR,RIPK2,RAC1,FLOT2,CD4,LYN,CLEC4M,CDC42,PAWR,IRAK1,IRF1,HSPH1,SMAD7,HES1,RHOA,ITGB1,DLG5,NOD2,ZC3H12A,DTX1,MSN,ROCK1,BCL10,PAK3,XBP1,PRKCZ,SPN,PTPN6,TNFSF11,ZMIZ1,CD209,CCL5,WNK1,CD1D,ERBB2,TFRC,ITPKB,AP3D1,TGFBR2,ITGB2,PRNP,…
GO:BP	morphogenesis of an epithelium	GO:0002009	1.1375e-11	10.944	556	2567	149	17906	CLIC4,SRC,GRB2,PSMA3,FLNA,PSMC5,ILK,KRAS,SMURF1,EGFR,AP2M1,PSMA2,CLASP1,PSMD12,VCL,RARA,PML,LGR4,VASP,SMAD3,LZTS2,PAK1,PSMA5,PSMA7,PSMB3,ABL1,PSMB9,YAP1,TRAF6,FGFR2,PSMA1,DAB2,CASP3,PSME2,PSME1,PRICKLE2,PTEN,CXCR4,TP63,CELSR2,SMURF2,STAT1,AREG,RAC1,DAAM1,PKD1,PKD2,PSMC3,FGFR1,AP2A1,WNT1,CDC42,MTOR,HES1,PLEKHA4,RHOA,NRP1,DLG5,MIB1,PSMB6,MSN,PRKACA,KAT2A,BCL10,EPHA4,RHOB,STK3,PBX1,SIX1,MEF2C,PDCD10…
GO:BP	protein stabilization	GO:0050821	1.20643e-11	10.9185	180	2567	68	17906	SUMO1,HSP90AA1,PIN1,FLNA,HSPA1A,TP53,PTGES3,HIP1R,PRKCD,SMAD3,CRYAB,CLU,STXBP1,RPL23,RPL11,SYVN1,PTEN,BAG6,FLOT2,CCT2,UBE2B,SMAD7,SAV1,OTUD3,EPHA4,HPS4,STK3,PDCD10,PHB2,LAMP1,CAMLG,PRKRA,PER3,USP36,VHL,USP19,GRN,RPS7,DSG1,PPIB,DVL1,FLOT1,SEL1L,NCLN,ATP1B3,COG3,ATP1B1,RTN4,BAG5,WFS1,ZNF207,CTNND1,GAPDH,PFN1,HSP90AB1,HSPA1B,HSPD1,TCP1,CALR,CCT6A,PEX19,CCT3,CCT8,USP9X,PARK7,NAA15,NAA16,GTSE1
GO:BP	regulation of wound healing	GO:0061041	1.22216e-11	10.9129	156	2567	62	17906	F2,F2R,F3,F7,F11,F12,FGA,FGB,FGG,KLKB1,KNG1,SERPINC1,SERPINE1,PLAT,PLAU,PLAUR,PLG,PROC,PROS1,TFPI,THBD,CAV1,PRKCA,MYH9,CLASP1,HRAS,SERPINB2,PRKCD,OCLN,SMAD3,ANXA2,SYK,APOE,NOS3,ANXA5,PTEN,CXCR4,LYN,PDGFRA,MTOR,CDKN1B,XBP1,RREB1,CLDN1,CAPN3,FOXA2,TGFBR2,HMGCR,THBS1,HBEGF,TBXA2R,ENPP4,EPHB2,ANO6,F2RL1,VTN,KRT1,VIL1,CEACAM1,EPPK1,MYLK,F11R
GO:BP	actin filament bundle organization	GO:0061572	1.25603e-11	10.901	168	2567	65	17906	SRC,PTK2B,FLNA,NF2,CLASP1,ROCK2,SMAD3,PAK1,ARAP1,ABL1,BAIAP2,NEDD9,PAK2,LIMK1,SWAP70,EZR,RAC1,TGFBR1,RDX,CDC42,CCDC88A,PAWR,MTOR,STMN1,ZYX,RHOA,NRP1,ROCK1,RND3,RHOB,MICAL1,TJP1,CORO1B,FSCN1,MYO1B,ESPN,PPP1R9A,RND1,PDXP,MET,PTGER4,WAS,BAIAP2L1,EPS8,MARCKS,FAM171A1,BRAF,CX3CL1,ITGB5,SDC4,TACSTD2,SH3PXD2B,BAG4,PFN1,RHOC,VIL1,LCP1,PLS3,HSP90B1,S100A10,LIMA1,LIMCH1,FHOD1,F11R,CORO2B
GO:BP	cellular response to heat	GO:0034605	1.79035e-11	10.7471	130	2567	55	17906	SUMO1,RANBP2,GSK3B,HSP90AA1,HSPA1A,VCP,SLU7,YWHAE,HSPA8,PTGES3,NUP62,NF1,DAXX,CAMK2G,CREBBP,CRYAB,DNAJB1,MAPK1,MAPK3,NUP210,LYN,HSF1,MTOR,IRAK1,RPTOR,HSPH1,MAPKAPK2,CAMK2B,PRKACA,CETN1,HSPB8,DNAJC2,NUP133,NUP107,NUP85,ATM,EIF2S1,MYOF,NUP155,NUP153,THBS1,HDAC2,HSBP1,HMOX1,RAE1,BAG5,HTRA2,DNAJB6,BAG4,HSP90AB1,HSPA1B,HSPD1,FKBP4,CCAR2,NUP93
GO:BP	regulation of cysteine-type endopeptidase activity	GO:2000116	1.92768e-11	10.715	245	2567	83	17906	F2R,F3,PLAUR,SRC,MDM2,VCP,YWHAE,DDX3X,CSNK2A1,NLRP3,EGLN3,HIP1R,RPS3,PML,SMAD3,PSMB9,GSN,CRYAB,CASP4,SYK,AKT1,PAK2,CDKN2D,CRADD,HMGB1,CFLAR,LGALS9,JAK2,CYFIP2,TP63,BIRC3,XIAP,RPS6KA3,RIPK2,HERPUD1,RAF1,HSF1,BAX,RHOA,NOD1,CASP9,SERPINB9,BCL10,SIAH2,MICAL1,EIF2AK3,DHCR24,SOX2,GRIN2B,RPS6KA1,MAP2K5,TNFAIP8,RACK1,LGMN,IFI16,FAM162A,BID,POR,THBS1,EPHA7,ACVR1C,CD27,TBC1D10A,GPX1,MTCH1,HTRA2,DNAJB6,GPI,…
GO:BP	positive regulation of protein localization to membrane	GO:1905477	2.43679e-11	10.6132	127	2567	54	17906	SPTBN1,YWHAE,CD81,TP53,EGFR,LGALS3,HRAS,PAK1,MAPK8,AKT1,TP63,EZR,PRKCI,PTN,NECAB2,NMT1,ITGB1,SSH1,PRKCH,TFDP1,RACK1,AP2B1,ERBB2,LRP1,RAB11A,ANK3,ITGB2,PRNP,BID,MESD,ITGA3,EPHA2,AKT2,PDZK1,CACNB3,ITGAM,TREM2,EPHA3,EPHB2,KCNJ11,ACSL3,ARF6,STOM,MYO1C,RER1,VIL1,ATP2B4,YWHAB,YWHAG,YWHAZ,SQSTM1,FIS1,CDK5,TNF
GO:BP	regulation of nervous system development	GO:0051960	2.44331e-11	10.612	963	2567	225	17906	F2,PPP1CC,PTK2B,DNM2,NTRK1,NME2,GSK3B,MDM2,FLNA,NF2,APP,HSPA5,ILK,SMURF1,TP53,RELA,FMR1,STK25,ACTR2,TWF1,MARK2,NF1,ARHGEF2,HDAC1,STK24,STAT3,SRRT,RARA,PLXNA2,NEDD4,SCARB2,CDK1,PAK1,SMARCD3,ABL1,YAP1,BAIAP2,PTK2,APOE,TPPP,AKT1,PLK2,EIF4E,NUMBL,LIMK1,STK11,GAK,CSNK1E,FBXO38,MBD1,ISL1,BCL11A,CAMK1D,PTEN,CFLAR,TLR2,CXCR4,MAP2K1,RGS2,PRKCI,LYN,ADAM10,PTN,IST1,FGFR1,AP2A1,NTRK2,CCDC88A,ARF1,MTOR,STMN2,…
GO:BP	regulation of cellular protein catabolic process	GO:1903362	2.6474e-11	10.5772	255	2567	85	17906	CAV1,PTK2B,SUMO1,GSK3B,HSP90AA1,MDM2,HSPA1A,VCP,CSNK2A1,CSNK2A2,SMURF1,CD81,FMR1,PLK1,PML,ANXA2,CLU,PTK2,GABARAPL2,APOE,GNA12,AKT1,PLK2,DAB2,TRIB2,RPL23,RPL11,UBB,PSME2,PSME1,CSNK1E,DDRGK1,PTEN,UBQLN4,BAG6,EZR,HERPUD1,PKD1,WNT1,RDX,RAD23A,GSK3A,SMAD7,DNAJB2,RYBP,MSN,PRKACA,EPHA4,CSNK1A1,HIPK2,PLK3,NFE2L1,CAMLG,RACK1,IL33,VPS11,LRP1,USP19,PSMC4,PSMC1,CTSC,RNF128,FURIN,RPS7,DVL1,EGF,OS9,TRIB3,LDLR,…
GO:BP	cell-cell junction organization	GO:0045216	2.75257e-11	10.5603	195	2567	71	17906	F2R,CAV1,SRC,PRKCA,NF2,PKN2,DSP,ROCK2,VCL,OCLN,SMAD3,TBCD,PAK2,NUMBL,CDH1,APC,ACE2,IKBKB,DSG2,PRKCI,ADAM10,TGFBR1,RDX,CDC42,SMAD7,RHOA,DLG5,PRKACA,ROCK1,EPHA4,TJP1,FSCN1,PRKCH,CDH11,PKP4,IQSEC1,CLDN1,MAP4K4,MPP7,HIPK1,PDCD6IP,NECTIN4,DSG1,LSR,RAB8B,PARD6B,EPHA2,CADM1,HEG1,CRB3,PKP2,ARF6,F2RL1,MYO1C,STRN,CTNND1,AGT,RHOC,CTNNB1,JUP,CTNNA1,ACTB,RAB13,CXADR,PKP3,TLN2,F11R,NECTIN2,PTPRO,ANG,TNF
GO:BP	NIK/NF-kappaB signaling	GO:0038061	3.02183e-11	10.5197	187	2567	69	17906	PSMA3,APP,PSMC5,DDX3X,ILK,RELA,EGFR,NLRP3,NFKB1,PSMA2,NFKB2,CARD10,RPS3,PSMD12,PSMA5,PSMA7,PSMB3,PSMB9,NFKBIA,TRAF6,AKT1,PSMA1,PSME2,PSME1,HMGB1,TLR2,IKBKE,LGALS9,BIRC3,EIF2AK2,PSMC3,BCL3,AGO3,IRAK1,MAP3K14,RHOA,SKP1,CHUK,NOD1,NOD2,ZC3H12A,PSMB6,SASH1,PSMB10,PSMD1,PSMC4,PSMD3,PSMD2,PSMD11,PSMC1,MAP3K7,EDAR,LITAF,CD27,TREM2,CALR,PSMB5,PSMA6,TMSB4X,PRDX1,TRADD,TRIP6,PDCD4,PSMB7,CPNE1,PSMD13,PSMB2,N…
GO:BP	ameboidal-type cell migration	GO:0001667	3.09164e-11	10.5098	472	2567	131	17906	SRC,PRKCA,PTK2B,FER,HDAC6,ILK,MYH9,PKN2,NF1,CLASP1,CARD10,ROCK2,DOCK5,AMOTL2,S100P,PML,PAK1,MAP2K3,ABL1,PTK2,APOE,GNA12,NOS3,AKT1,PLK2,ETS1,ISL1,HMGB1,PTEN,PTPN11,CD40,GADD45A,SMURF2,PTN,TGFBR1,FGFR1,MTOR,BMPR2,RHOA,NRP1,ITGB1,ZC3H12A,RIC8A,PKN1,FLT4,SASH1,RHOB,PAK3,MEF2C,CORO1B,PIK3C2A,PDCD10,RREB1,NRP2,PTPRM,IQSEC1,VASH1,PRKX,MAP2K5,MAP4K4,PROX1,LGMN,HAS1,MET,RAB11A,PRKD1,TGFBR2,ITGB2,GRN,ATP5F…
GO:BP	intrinsic apoptotic signaling pathway	GO:0097193	3.11834e-11	10.5061	296	2567	94	17906	PLAUR,BDKRB2,CAV1,SRC,NCK2,HNRNPK,MDM2,HSPA1A,DDX5,DDX3X,TP53,YBX3,STK25,ENO1,ARHGEF2,HDAC1,RPS3,STK24,BCLAF1,HRAS,PML,PRKCD,ABL1,BRCA1,CASP4,CLU,ATF4,DAPK2,TPT1,AKT1,CDKN2D,RPL11,CASP3,UBB,STK11,MAPK7,SYVN1,IKBKE,JAK2,TP63,BAG6,HERPUD1,BCL3,MUC1,CREB3,BAX,TRIM32,CASP9,XBP1,EIF2AK3,PDK1,HIPK2,PDCD10,PRKRA,DDIAS,JMY,TMBIM6,HIPK1,RACK1,POU4F1,POLB,IFI16,PRKDC,ATM,BECN1,RPS7,BID,SERINC3,PTPN2,EPHA2,…
GO:BP	regulation of small molecule metabolic process	GO:0062012	3.37393e-11	10.4719	443	2567	125	17906	CAV1,SRC,PTK2B,RANBP2,GSK3B,PSMA3,APP,VCP,PSMC5,NOS2,TP53,NUP62,RAN,FASN,NFKB1,ENO1,PSMA2,KPNB1,DDB1,PSMD12,STAT3,PRKAA2,PSMA5,PSMA7,PSMB3,BRCA1,PSMB9,APOE,NOS3,AKT1,PSMA1,PSME2,PSME1,DUSP12,NUP210,PSMC3,AP2A1,MTOR,CACNA1A,GSK3A,FBP1,SIK1,PRKAA1,HMGCS1,MAEA,PTH1R,PSMB6,KAT2A,PDK1,ZBTB20,DGKQ,NFE2L1,EGR1,ARNT,ABCD1,PSMB10,PROX1,MLXIPL,FOXA2,CLTC,NUP133,PSMD1,NUP107,NUP85,PSMC4,PSMD3,PSMD2,PSMD11,P…
GO:BP	positive regulation of protein-containing complex assembly	GO:0031334	3.94015e-11	10.4045	261	2567	86	17906	SRC,PTK2B,FER,GRB2,NCK2,SUMO1,GSK3B,HSP90AA1,HDAC6,HSPA1A,VCP,PSMC5,DDX3X,ICAM1,TP53,LGALS3,ACTR2,HIP1R,CLASP1,NUMA1,CKAP5,DDB1,RPS3,ERCC1,TRIM27,ABCA1,VASP,OCLN,PAK1,GSN,BAIAP2,CLU,SYK,TPPP,RAC1,PSMC3,ARF1,MTOR,BAX,RHOA,ACTR3,CDKN1B,MSN,CORO1B,FSCN1,CDC42EP3,GBP5,DHX33,JMY,MPP7,RACK1,MET,ATM,PSMC4,BID,NCKAP1,RAP1B,WAS,SCIN,BAIAP2L1,PIEZO1,HRK,P2RY12,NIN,CDK5RAP2,AKAP9,ARF6,MYO1C,ARPC3,BAG4,PFN1,…
GO:BP	regulation of actin filament organization	GO:0110053	4.04419e-11	10.3932	279	2567	90	17906	PTK2B,FER,GRB2,NCK2,FLNA,NF2,SPTBN1,ICAM1,ACTR2,HIP1R,TWF1,CLASP1,ROCK2,TRIM27,PRKCD,VASP,SMAD3,PAK1,ARAP1,ABL1,GSN,BAIAP2,PAK2,LIMK1,SSH3,RASA1,SWAP70,RAC1,ACTN2,TGFBR1,RDX,CDC42,CCDC88A,ARF1,MTOR,STMN1,RHOA,NRP1,ACTR3,DBNL,ROCK1,CIT,PAK3,TJP1,CORO1B,SSH1,CDC42EP3,PPP1R9A,TMSB10,JMY,TMSB4Y,PDXP,SPTAN1,MET,PTGER4,NCKAP1,WAS,SCIN,COTL1,BAIAP2L1,EPS8,BRAF,CX3CL1,SDC4,MYADM,TACSTD2,ARF6,F2RL1,SH3PXD…
GO:BP	cellular response to interleukin-1	GO:0071347	4.29508e-11	10.367	184	2567	68	17906	FGB,FGG,TFPI,PSMA3,PSMC5,UBC,ICAM1,RELA,UPF1,NFKB1,PSMA2,PSMD12,RPS6KA4,IKBKG,PSMA5,PSMA7,PSMB3,PSMB9,NFKBIA,TRAF6,PCK1,PSMA1,RPS27A,UBB,PSME2,PSME1,MAPK11,MAPK13,RPS6KA5,MAPK3,CD40,UBA52,IKBKB,RIPK2,PSMC3,IRAK1,SKP1,CHUK,NOD1,TOLLIP,NOD2,ZC3H12A,PSMB6,PLCB1,EGR1,CCL5,IRAK3,CCL3,PSMB10,IL1RN,PSMD1,PSMC4,PSMD3,PSMD2,PSMD11,PSMC1,IL1RAP,MAP3K7,TAB2,CX3CL1,PSMB5,RBMX,PSMA6,AKAP12,SQSTM1,PSMB7,PSMD13…
GO:BP	positive regulation of cytoskeleton organization	GO:0051495	4.3609e-11	10.3604	235	2567	80	17906	PTK2B,FER,GRB2,NCK2,FLNA,NF2,HSPA1A,ICAM1,NUP62,ACTR2,HIP1R,CLASP1,NUMA1,CKAP5,ROCK2,RPS3,TRIM27,HRAS,VASP,OCLN,SMAD3,PAK1,ABL1,GSN,BAIAP2,LIMK1,SWAP70,RAC1,ACTN2,TGFBR1,CDC42,CCDC88A,ARF1,MTOR,STMN2,RHOA,NRP1,ACTR3,CDKN1B,SPAG5,CORO1B,CDC42EP3,RANBP1,SPAST,PLK4,JMY,PROX1,PDXP,MET,DYNC1H1,NCKAP1,WAS,SCIN,BAIAP2L1,BRAF,CX3CL1,SDC4,NIN,CDK5RAP2,AKAP9,ARF6,F2RL1,SH3PXD2B,MYO1C,HAX1,ARPC3,BAG4,PFN1,R…
GO:BP	regulation of hemopoiesis	GO:1903706	4.47467e-11	10.3492	489	2567	134	17906	CR1,CD46,ISG15,PRKCA,PTK2B,NME2,SART1,PSMA3,HSPA1A,ACIN1,PSMC5,IKZF3,NLRP3,LGALS3,PSMA2,NF1,HDAC1,PSMD12,STAT3,RBFOX2,RARA,AP3B1,PSMA5,PSMA7,PSMB3,ABL1,ITCH,PSMB9,NFKBIA,YAP1,CREBBP,SYK,TRAF6,PSMA1,MTURN,PSME2,PSME1,ETS1,HMGB1,LGALS9,SOCS1,MAPK14,SPINK5,STAT1,RIPK2,EIF2AK2,CD4,LYN,PTN,PSMC3,AGO3,MTOR,IRF1,SMAD7,HES1,RHOA,ACVR2A,ZC3H12A,PSMB6,DTX1,CDK6,KAT2A,XBP1,PRKCZ,ESRRA,MEF2C,CTNNBIP1,PTPN6,T…
GO:BP	ERK1 and ERK2 cascade	GO:0070371	4.95958e-11	10.3046	321	2567	99	17906	F2R,FGA,FGB,FGG,C5AR1,SRC,PRKCA,PTK2B,NTRK1,PIN1,APP,ICAM1,EGFR,MAP2K7,SHC1,HRAS,MAP2K2,ABL1,SYK,APOE,FGFR2,MTURN,RANBP9,HMGB1,MAPK1,MAPK3,PTEN,CFLAR,LGALS9,PTPN11,MAP2K1,EZR,RIPK2,CD4,LYN,NECAB2,PDGFRA,EIF3A,RAPGEF1,NRP1,NOD1,RAPGEF2,NOD2,DUSP1,FLT4,PRKCZ,PHB2,PTPN6,TNFSF11,NDRG2,CCL5,LMO3,S100A7,MAP3K12,CCL3,DUSP6,FAM83D,ERBB2,PTGER4,LRP1,CHRNA7,EGF,HTR2A,HMGCR,RAP1B,RASGRP1,PTPRR,FGFR4,PTPN2,D…
GO:BP	cell part morphogenesis	GO:0032990	5.42458e-11	10.2656	711	2567	177	17906	SRC,PRKCA,DNM2,NTRK1,GRB2,GSK3B,HSP90AA1,HDAC6,APP,SPTBN1,ILK,SMURF1,EGFR,STK25,ACTR2,MARK2,ENAH,SHC1,RBFOX2,VCL,PLXNA2,NEDD4,VASP,TUBB3,PAK1,ABL1,BAIAP2,PTK2,STXBP1,APOE,FGFR2,NUMBL,LIMK1,SNX1,UBB,STK11,RANBP9,MAPK7,ISL1,RPS6KA5,BCL11A,MAPK1,MAPK3,PTEN,CXCR4,PTPN11,CYFIP2,MAP2K1,CELSR2,EZR,RAC1,ADAM10,PTN,IST1,CDC42,NTRK2,STMN1,CACNA1A,BMPR2,BAX,RHOA,NRP1,MYCBP2,DBNL,ITGB1,CAMK2B,RAPGEF2,NEDD4L,…
GO:BP	metal ion homeostasis	GO:0055065	7.20468e-11	10.1424	671	2567	169	17906	CD55,F2,F2R,KNG1,BDKRB1,BDKRB2,C3AR1,C5AR1,CAV1,PTK2B,APP,YWHAE,EGFR,ATP6V1A,CALM1,CHERP,DIAPH1,PML,SMAD3,CLN3,ABL1,ANXA2,ATF4,SLC40A1,APOE,TPT1,PLCD1,ANXA5,FKBP1A,HMGB1,CXCR4,JAK2,FTL,SWAP70,CD40,XIAP,HERPUD1,ATP12A,CD4,LYN,ATP1A1,PKD1,PKD2,ARF1,ADRA1B,PDGFRA,CCR5,VAPB,CALM2,CACNA1A,BAX,PIK3CG,SKP1,PTH1R,NEDD4L,PRKACA,TMC8,EIF2AK1,FPR1,PLCB1,SRI,PTPN6,GRIN2B,TNFSF11,CCL5,SLC39A14,CCR4,NPSR1,TMBI…
GO:BP	positive regulation of biosynthetic process	GO:0009891	7.46334e-11	10.1271	2055	2567	412	17906	F2,F2R,SERPINE1,SRC,PTK2B,DNM2,NME2,NCK2,HSP90AA1,HNRNPK,PIN1,DDX17,HDAC6,APP,VCP,PSMC5,HNRNPA2B1,HNRNPA1,DDX3X,HSPA5,ILK,YBX1,ELAVL1,ILF3,NCSTN,UBC,IKZF3,CD81,ICAM1,NOS2,TP53,RELA,EGFR,APEX1,PTGES3,RBM14,NUP62,FMR1,YBX3,UPF3B,RAN,RPS9,THOC1,NLRP3,NFKB1,ENO1,ACTR2,LMO7,NFKB2,ARHGEF2,HDAC1,TOP2A,DDB1,EIF2S3,STAT3,KHDRBS1,RPS6KA4,MAP2K7,ERCC1,RXRB,DDX39B,BCLAF1,SHC1,TACC1,CAPN2,HRAS,RARA,PML,LGR4,P…
GO:BP	regulation of endopeptidase activity	GO:0052548	7.90952e-11	10.1019	433	2567	122	17906	CR1,F2R,F3,KNG1,SERPINC1,SERPINE1,SERPINA5,SERPINA1,PLAUR,PROS1,TFPI,C3,C4A,C4B,SRC,MDM2,PSMA3,APP,VCP,YWHAE,DDX3X,CSNK2A1,NLRP3,EGLN3,HIP1R,ROCK2,HDAC1,RPS3,STAT3,PML,SERPINB2,SMAD3,PSMB9,GSN,CRYAB,CASP4,SYK,AKT1,PAK2,CDKN2D,PSME2,PSME1,CRADD,HMGB1,CFLAR,LGALS9,JAK2,CYFIP2,SERPINB6,SERPINB8,SPINK5,TP63,BIRC3,XIAP,RPS6KA3,RIPK2,HERPUD1,LYN,RAF1,HSF1,BAX,RHOA,NOD1,CASP9,SERPINB9,ROCK1,BCL10,SIAH2,…
GO:BP	positive regulation of cellular biosynthetic process	GO:0031328	8.74786e-11	10.0581	2021	2567	406	17906	F2R,SERPINE1,SRC,PTK2B,DNM2,NME2,NCK2,HSP90AA1,HNRNPK,PIN1,DDX17,APP,VCP,PSMC5,HNRNPA2B1,HNRNPA1,DDX3X,HSPA5,ILK,YBX1,ELAVL1,ILF3,NCSTN,UBC,IKZF3,CD81,ICAM1,NOS2,TP53,RELA,EGFR,APEX1,PTGES3,RBM14,NUP62,FMR1,YBX3,UPF3B,RAN,RPS9,THOC1,NLRP3,NFKB1,ENO1,ACTR2,LMO7,NFKB2,ARHGEF2,HDAC1,TOP2A,DDB1,EIF2S3,STAT3,KHDRBS1,RPS6KA4,MAP2K7,ERCC1,RXRB,DDX39B,BCLAF1,SHC1,TACC1,CAPN2,HRAS,RARA,PML,LGR4,PRKCD,SMAD…
GO:BP	regulation of cellular amide metabolic process	GO:0034248	8.80723e-11	10.0552	503	2567	136	17906	PTK2B,NCK2,PIN1,APP,DDX3X,YBX1,ELAVL1,ILF3,XRN1,TP53,EIF5,FMR1,YBX3,UPF3B,UPF1,RPL13A,RPS9,ROCK2,RPS3,EIF2S3,STAT3,KHDRBS1,ETF1,DDX39B,RARA,PRKCD,CLU,ATF4,APOE,RPS6KB1,AKT1,EIF4E,CIRBP,CASP3,EIF2B5,TARBP2,MKNK1,MAPK1,MAPK3,MKNK2,DAPK3,RGS2,RPS6KA3,EIF2AK2,BCL3,AGO3,MTOR,LARP1,MRPS27,GSK3A,RHOA,PRKAA1,ZC3H12A,FXR1,ROCK1,EPHA4,EIF2AK1,STK3,EIF2AK3,EPRS,ATXN2,PDK1,ENC1,FOXO3,CCL5,RPS6KA1,CNOT2,IMPAC…
GO:BP	RNA localization	GO:0006403	9.60077e-11	10.0177	238	2567	80	17906	RANBP2,RNPS1,XPO5,HNRNPA2B1,SLU7,HNRNPA1,YBX1,ABCE1,NXF1,XPO1,NUP62,FMR1,UPF3B,RAN,UPF1,SRSF2,SMG1,SRSF7,THOC1,YTHDC1,SYMPK,CKAP5,DDX19B,MVP,EXOSC10,KHDRBS1,DDX39B,SSB,CPSF6,EIF4E,EXOSC3,NUP210,CCT2,HSF1,DKC1,ATXN2,DCP2,BICD2,RTRAF,HHEX,NUP133,NUP107,NUP85,ATM,TGFBR2,HNRNPU,KHSRP,RPS15,NOP58,PRPF6,RUVBL1,DDX19A,NUP155,NUP153,FLOT1,EXOSC2,G3BP2,RAE1,MYO1C,PARN,NPM1,TCP1,EIF4A3,CCT6A,CCT3,CCT8,MAGO…
GO:BP	establishment or maintenance of cell polarity	GO:0007163	9.82861e-11	10.0075	225	2567	77	17906	CLIC4,PTK2B,GSK3B,HSP90AA1,ILK,MYH9,STK25,ACTR2,PARVA,PARVB,MARK2,CLASP1,ARHGEF2,NUMA1,PLK1,CKAP5,ROCK2,AMOTL2,PAK1,MAP4,GSN,PARVG,PTK2,STK11,EZR,PRKCI,RAC1,FLOT2,PKD1,CDC42,MAPKAP1,HES1,RHOA,ACTR3,ITGB1,DLG5,MSN,ROCK1,RND3,RHOB,MOS,PRKCZ,RHOBTB3,FSCN1,SPN,LIN7C,CDC42BPB,MPP7,WEE1,RACK1,RND1,PDCD6IP,NDC80,KIF2C,GBF1,RAP1B,RAB10,GOLPH3,AMOTL1,PARD6B,EPHB1,TCIRG1,CYTH3,SPRY1,CDK5RAP2,ARF6,SLC9A3R1,…
GO:BP	negative regulation of catabolic process	GO:0009895	1.09583e-10	9.96026	320	2567	98	17906	PIN1,FLNA,YBX1,ELAVL1,CSNK2A1,CSNK2A2,NOS2,TP53,RELA,TRDMT1,EGFR,FMR1,YBX3,STAT3,PML,SMAD3,NPC1,ANXA2,PTK2,GABARAPL2,ATG7,AKT1,CIRBP,RPL23,RPL11,DDRGK1,MAPK14,UBQLN4,BAG6,VIP,WNT1,MTOR,LARP1,DKC1,LARS,GSK3A,FBP1,PRKAA1,PIK3CG,MYCBP2,MAPKAPK2,RYBP,ROCK1,EPHA4,HIPK2,AGAP2,CAMLG,IRAK3,PAPD5,CRTC3,USP36,MET,SYNCRIP,USP19,HNRNPU,FURIN,RNF5,RPS7,NCOR1,SORL1,SLC25A12,LEPR,HMGCR,BOLL,DYSF,OS9,SCFD1,TAB2,…
GO:BP	ephrin receptor signaling pathway	GO:0048013	1.09663e-10	9.95994	87	2567	42	17906	SRC,NTRK1,DNM1,NCK2,NCSTN,AP2M1,ACTR2,ROCK2,HRAS,PAK1,VAV2,PTK2,RASA1,PTPN11,RAC1,LYN,AP2A1,CDC42,RHOA,ACTR3,ROCK1,EPHA4,PAK3,GRIN2B,AP2B1,PSEN2,GIT1,EPHA2,EPHA7,APH1A,EPHB1,PSENEN,EFNB3,EPHA3,EPHB4,EPHB2,AP2A2,ARPC3,EPHB3,ACTB,ITSN1,AP2S1
GO:BP	regulation of gene expression	GO:0010468	1.14528e-10	9.94109	4727	2567	835	17906	F2,F2R,F12,KLKB1,CD46,SERPINE1,PPP1CC,CAV1,SRC,PRKCA,PTK2B,DNM2,NTRK1,NME2,FER,NCK2,NOSTRIN,SUMO1,RANBP2,RNPS1,GSK3B,HNRNPK,MDM2,HUWE1,PSMA3,PIN1,DDX17,XPO5,FLNA,HDAC6,HSPA1A,APP,PSMC5,HNRNPA2B1,DDX5,HNRNPA1,HNRNPF,DDX3X,HSPA5,ILK,YBX1,ELAVL1,RPL7A,RPS3A,ILF3,RBM25,CLK1,SRPK3,XRN1,HSPA8,UBC,KRAS,IKZF3,SMURF1,CD81,ICAM1,NOS2,TP53,RELA,TRDMT1,EGFR,APEX1,EIF5,XPO1,RBM14,ACTC1,MYH9,NUP62,FMR1,YBX3,RB…
GO:BP	positive regulation of binding	GO:0051099	1.18334e-10	9.92689	179	2567	66	17906	PLAUR,CAV1,GSK3B,PIN1,APP,FMR1,RAN,HIP1R,RARA,ABL1,ANXA2,APOE,TRAF6,PLK2,FKBP1A,RPL11,DDRGK1,ISL1,HMGB1,JAK2,RIPK2,PKD1,HSF1,DTX3L,STMN1,PARP9,CALM2,HES1,MARK3,NRP1,RAPGEF2,EPHA4,STK3,HIPK2,MEF2C,POU4F1,MET,LRP1,CDK9,TICAM1,HNRNPL,EIF2S1,B2M,EGF,FLOT1,EIF3D,TMEM173,CLN5,TRIB3,RALB,ITGA2,IDE,EDF1,GMNN,VTN,HSP90AB1,CTNNB1,NME1,HMGB2,S100A10,DHX9,PARK7,EIF4G1,NIBAN2,CDCA5,CDK5
GO:BP	response to heat	GO:0009408	1.27276e-10	9.89525	171	2567	64	17906	SUMO1,RANBP2,GSK3B,HSP90AA1,HSPA1A,VCP,SLU7,YWHAE,HSPA8,PTGES3,NUP62,NF1,MAP2K7,DAXX,CAMK2G,CREBBP,CRYAB,NOS3,AKT1,DNAJB1,EIF2B5,MAPK1,MAPK3,NUP210,LYN,HSF1,MTOR,IRAK1,RPTOR,HSPH1,MAPKAPK2,CAMK2B,PRKACA,CETN1,HSPB8,DNAJC2,CRNN,NUP133,NUP107,NUP85,DNAJA2,ATM,EIF2S1,MYOF,NUP155,NUP153,THBS1,TGFB1I1,HDAC2,HSBP1,HMOX1,RAE1,BAG5,HTRA2,DNAJB6,BAG4,HSP90AB1,HSPA1B,HSPD1,HSPA2,FKBP4,CCAR2,NUP93,EIF2B4
GO:BP	proteolysis involved in cellular protein catabolic process	GO:0051603	1.36541e-10	9.86474	739	2567	181	17906	PLG,ISG15,CAV1,PTK2B,SUMO1,GSK3B,UBR4,MDM2,HUWE1,PSMA3,HDAC6,HSPA1A,VCP,PSMC5,HSPA5,CSNK2A1,CSNK2A2,UBC,SMURF1,FMR1,FBXO6,PSMA2,USP4,UBE2D3,PLK1,DDB1,PSMD12,CAPN2,PML,NEDD4,CDK1,PSMA5,PSMA7,PSMB3,ITCH,PSMB9,UBE2L3,CLU,PTK2,GABARAPL2,APOE,GNA12,AKT1,PLK2,PSMA1,DAB2,TRIB2,RPL23,RPL11,RPS27A,UBB,PSME2,PSME1,CSNK1E,NGLY1,FBXO38,SYVN1,DDRGK1,USP6,PTEN,UBQLN4,BAG6,UBA52,SMURF2,HERPUD1,PKD1,UBE2C,PSMC3,…
GO:BP	organic substance biosynthetic process	GO:1901576	1.40928e-10	9.851	6269	2567	1067	17906	F2R,SERPINE1,C3,C5AR1,ISG15,CAV1,SRC,PTK2B,DNM2,NTRK1,NME2,FER,NCK2,NOSTRIN,SUMO1,RANBP2,RNPS1,GSK3B,HSP90AA1,HNRNPK,SNRPB,EEF1A1,MDM2,PSMA3,PIN1,DDX17,ACBD3,FLNA,HDAC6,HSPA1A,APP,VCP,PSMC5,HNRNPA2B1,DDX5,HNRNPA1,DDX3X,HSPA5,ILK,YBX1,ELAVL1,RPL7A,RPS3A,ABCE1,ILF3,XRN1,CSNK2A1,CSNK2A2,HSPA8,NCSTN,UBC,KRAS,IKZF3,PCF11,SMURF1,CD81,ICAM1,NOS2,TP53,RELA,EGFR,APEX1,PTGES3,EIF5,XPO1,RBM14,NUP62,FMR1,YBX…
GO:BP	Wnt signaling pathway, planar cell polarity pathway	GO:0060071	1.46269e-10	9.83485	109	2567	48	17906	PSMA3,PSMC5,SMURF1,AP2M1,PSMA2,PSMD12,PSMA5,PSMA7,PSMB3,ABL1,PSMB9,PSMA1,DAB2,PSME2,PSME1,PRICKLE2,CELSR2,SMURF2,RAC1,DAAM1,PSMC3,AP2A1,WNT1,CDC42,PLEKHA4,RHOA,PSMB6,PSMB10,AP2B1,CLTC,PSMD1,PSMC4,PSMD3,PSMD2,PSMD11,PSMC1,MED12,DVL1,DKK1,ROR2,AP2A2,PFN1,PSMB5,PSMA6,PSMB7,PSMD13,AP2S1,PSMB2
GO:BP	cellular response to oxygen levels	GO:0071453	1.6076e-10	9.79382	240	2567	80	17906	CAV1,SRC,MDM2,PSMA3,PSMC5,UBC,ICAM1,TP53,ATP6V1A,ENO1,PSMA2,EGLN3,ROCK2,PSMD12,PSMA5,PSMA7,PSMB3,PSMB9,CREBBP,ATF4,ATG7,PCK1,AKT1,PSMA1,RPS27A,UBB,PSME2,PSME1,PTEN,CFLAR,UBA52,PTN,PSMC3,MTOR,IRAK1,PRKAA1,PSMB6,PDK1,HIPK2,PHB2,PLK3,FOXO3,EGR1,ARNT,TMBIM6,PSMB10,RWDD3,PSMD1,FAM162A,VHL,USP19,PSMC4,PSMD3,PSMD2,PSMD11,PSMC1,ATP6V0D1,CYBB,ATP6AP1,ATP6V1G1,CACNB3,KCNK3,GNGT1,GNB1,HMOX1,STC2,HYOU1,PGK1,…
GO:BP	cellular response to interferon-gamma	GO:0071346	1.61021e-10	9.79312	180	2567	66	17906	SUMO1,ICAM1,NOS2,TP53,JAK1,RPL13A,ACTR2,TRIM21,PML,PRKCD,CAMK2G,IRF3,HLA-A,GSN,STXBP1,ASS1,TLR2,DAPK3,LGALS9,SOCS1,JAK2,STAT1,CDC42,PARP9,IRF1,ZYX,ACTR3,CAMK2B,TRIM5,TRIM62,EPRS,TRIM22,TXK,CCL5,CLDN1,GBP5,CCL3,IRF8,OASL,AQP4,SYNCRIP,HLA-B,B2M,MT2A,OAS1,PTPN2,HLA-E,WAS,RAB7B,PTAFR,CX3CL1,HLA-F,HLA-G,IFNGR2,MYO1C,FLNB,GAPDH,HSP90AB1,VIM,IFNGR1,SP100,VAMP3,HLA-C,CDC42EP4,IRF5,HLA-DQA2
GO:BP	JNK cascade	GO:0007254	1.67883e-10	9.77499	214	2567	74	17906	PTK2B,APP,UBC,EGFR,RPS3,MAP2K7,HRAS,TAOK1,IKBKG,DAXX,PAK1,GADD45G,ITCH,MAPK8,SYK,TRAF6,AKT1,MAP3K11,MTURN,RPS27A,UBB,MAPK10,HMGB1,GADD45A,UBA52,RIPK2,CDC42,IRAK1,HDAC3,RAPGEF1,DBNL,NOD1,NOD2,MAP3K2,MAP3K4,MAPK8IP3,MAP4K2,PKN1,TAOK3,EPHA4,FLT4,SASH1,TAOK2,STK3,HIPK2,PLCB1,TNFSF11,SERPINB3,MAP3K12,MAP4K1,MINK1,MAP4K4,HIPK3,MAP3K20,PTGER4,NCOR1,LTBR,RASGRP1,MAP3K7,TAB2,EDAR,DKK1,ROR2,EPHB1,CD27,F2RL…
GO:BP	modification-dependent macromolecule catabolic process	GO:0043632	1.92555e-10	9.71544	657	2567	165	17906	ISG15,CAV1,PTK2B,SUMO1,GSK3B,UBR4,MDM2,HUWE1,PSMA3,HDAC6,HSPA1A,VCP,PSMC5,HSPA5,CSNK2A1,CSNK2A2,UBC,SMURF1,FBXO6,PSMA2,USP4,UBE2D3,PLK1,DDB1,EXOSC10,PSMD12,PML,NEDD4,CDK1,PSMA5,PSMA7,PSMB3,ITCH,PSMB9,UBE2L3,CLU,PTK2,GNA12,AKT1,PLK2,PSMA1,DAB2,EXOSC3,TRIB2,RPL23,RPL11,RPS27A,UBB,PSME2,PSME1,CSNK1E,FBXO38,SYVN1,DDRGK1,USP6,PTEN,UBQLN4,BAG6,UBA52,SMURF2,HERPUD1,UBE2C,PSMC3,WNT1,DTX3L,UBE2B,RAD23A,GS…
GO:BP	cellular response to environmental stimulus	GO:0104004	1.9267e-10	9.71518	332	2567	100	17906	BDKRB2,FNTA,DNM2,GRB2,MDM2,DDX3X,HSPA5,TP53,EGFR,FMR1,YBX3,NFKB1,ARHGEF2,CALM1,DDB1,OXSR1,ERCC1,HRAS,NEDD4,YAP1,CREBBP,CRYAB,ATF4,MAPK8,PCK1,AKT1,CASP3,STK11,MAPK10,MAPK13,CRADD,POLD3,LRRC8D,MAPK3,PTEN,PTPN11,RAD51,MAPK14,SERPINB6,CD40,COL1A1,GADD45A,RAC1,ATP1A1,PKD2,PTN,HSF1,IRF1,MAP3K14,NMT1,BAX,MAP3K2,CASP9,BCL10,RHOB,INTS7,EGR1,IMPACT,MAP3K20,STK39,CAPN3,LRRC8E,XRCC6,IFI16,PTGER4,ARHGDIA,ATM,…
GO:BP	cellular response to abiotic stimulus	GO:0071214	1.9267e-10	9.71518	332	2567	100	17906	BDKRB2,FNTA,DNM2,GRB2,MDM2,DDX3X,HSPA5,TP53,EGFR,FMR1,YBX3,NFKB1,ARHGEF2,CALM1,DDB1,OXSR1,ERCC1,HRAS,NEDD4,YAP1,CREBBP,CRYAB,ATF4,MAPK8,PCK1,AKT1,CASP3,STK11,MAPK10,MAPK13,CRADD,POLD3,LRRC8D,MAPK3,PTEN,PTPN11,RAD51,MAPK14,SERPINB6,CD40,COL1A1,GADD45A,RAC1,ATP1A1,PKD2,PTN,HSF1,IRF1,MAP3K14,NMT1,BAX,MAP3K2,CASP9,BCL10,RHOB,INTS7,EGR1,IMPACT,MAP3K20,STK39,CAPN3,LRRC8E,XRCC6,IFI16,PTGER4,ARHGDIA,ATM,…
GO:BP	response to virus	GO:0009615	2.04922e-10	9.68841	337	2567	101	17906	ISG15,SRC,DDX17,FLNA,DDX3X,ABCE1,ILF3,BANF1,IFIT2,RELA,IFIT1,FMR1,NLRP3,ENO1,PSMA2,PML,IKBKG,ITCH,IRF3,CLU,APOBEC3G,ATG7,TPT1,PLSCR1,TBK1,TARBP2,MAPK11,TRIM56,IKBKE,CXCR4,LGALS9,MAPK14,CD40,BIRC3,DDX58,STAT1,IKBKB,EIF2AK2,BCL3,ARF1,DTX3L,STMN1,PARP9,IRF1,RPS15A,MAP3K14,EXOSC5,TRIM11,CHUK,ZC3H12A,TRIM5,CDK6,TRIM22,CCL5,PRKRA,IRAK3,SEC14L1,OASL,IL33,IFI16,TICAM1,MAVS,BECN1,ITGAX,BST2,IFITM1,IFI27,I…
GO:BP	regulation of stress-activated protein kinase signaling cascade	GO:0070302	2.07377e-10	9.68324	241	2567	80	17906	PTK2B,APP,EGFR,STK25,RPS3,MAP2K7,HRAS,TAOK1,MAP2K2,DAXX,PAK1,GADD45G,ITCH,SYK,TRAF6,AKT1,MAP3K11,MTURN,HMGB1,MAPK1,MAPK3,MAP2K1,GADD45A,EZR,RIPK2,EIF2AK2,LYN,CDC42,HDAC3,RAPGEF1,DBNL,NOD1,NOD2,ZC3H12A,MAP3K2,DUSP1,MAP3K4,MAPK8IP3,MAP4K2,PKN1,TAOK3,EPHA4,FLT4,SASH1,TAOK2,STK3,HIPK2,PDCD10,PLCB1,TNFSF11,SERPINB3,MAP3K12,MAP4K1,MINK1,MAP4K4,HIPK3,MAP3K20,NCOR1,LTBR,HMGCR,RASGRP1,ZMPSTE24,MAP3K7,KARS…
GO:BP	negative regulation of protein kinase activity	GO:0006469	2.07377e-10	9.68324	241	2567	80	17906	CAV1,NF2,ILK,NUP62,STK38,NF1,PLK1,PPP2R1A,MVP,TRIM27,PRKCD,ABL1,APOE,AKT1,PAK2,CDKN2D,TRIB2,CASP3,TARBP2,PTEN,SOCS1,APC,CDKN2C,RGS2,GADD45A,LYN,GPRC5A,RPTOR,CDKN1B,DUSP1,PKN1,TAOK3,PKIA,PKIG,PTPRH,PTPN6,WWTR1,SERPINB3,INCA1,WNK1,DUSP16,IRAK3,RTRAF,RACK1,HIPK3,DUSP6,CRIPAK,HHEX,DVL1,SORL1,CHMP6,HMGCR,PTPN2,ZGPAT,PTPRJ,TRIB3,HEG1,EPHB2,SPRY1,PRKAR2A,PRKAR2B,IPO5,IPO7,AGT,THY1,NPM1,IGF1R,GSTP1,CEACA…
GO:BP	positive regulation of Wnt signaling pathway	GO:0030177	2.18409e-10	9.66073	181	2567	66	17906	CAV1,SRC,PSMA3,PIN1,VCP,PSMC5,DDX3X,ILK,CSNK2A1,EGFR,NFKB1,PSMA2,PSMD12,LGR4,SMAD3,PSMA5,PSMA7,PSMB3,ABL1,PSMB9,YAP1,FGFR2,PSMA1,DAB2,SCEL,PSME2,PSME1,CSNK1G2,CSNK1E,CSNK1G1,TLR2,DAPK3,XIAP,COL1A1,SMURF2,PSMC3,UBE2B,PLEKHA4,PSMB6,RNF146,WNK1,PSMB10,HHEX,UBR5,PSMD1,ATP6AP2,PSMC4,PSMD3,PSMD2,PSMD11,PSMC1,RUVBL1,EGF,ATP6V0C,DKK1,ROR2,JUP,PSMB5,SMARCA4,PSMA6,SHH,CCAR2,PSMB7,PSMD13,ASPM,PSMB2
GO:BP	regulation of protein localization to membrane	GO:1905475	2.46042e-10	9.60899	194	2567	69	17906	SPTBN1,YWHAE,CD81,TP53,EGFR,AP2M1,LGALS3,HRAS,PAK1,GSN,MAPK8,AKT1,DAB2,TP63,EZR,PRKCI,ADAM10,PTN,NECAB2,GOPC,NMT1,ITGB1,PRKCZ,VPS4A,SSH1,PRKCH,TFDP1,RACK1,AP2B1,CLTC,ERBB2,LRP1,RAB11A,ANK3,ITGB2,PRNP,BID,TMBIM1,MESD,ITGA3,EPHA2,AKT2,PDZK1,CACNB3,ITGAM,TREM2,EPHA3,EPHB2,KCNJ11,ACSL3,ARF6,STOM,MYO1C,RER1,VIL1,ATP2B4,GDI1,YWHAB,YWHAG,ACTB,RAP1A,YWHAZ,SQSTM1,VAMP8,CRIPT,FIS1,CDK5,KCNE1,TNF
GO:BP	cellular response to external stimulus	GO:0071496	2.51873e-10	9.59882	338	2567	101	17906	MDM2,HNRNPA1,HSPA5,HSPA8,ICAM1,TP53,EGFR,NFKB1,STK24,PRKAA2,BAIAP2,ATF4,GABARAPL2,ATG7,MAPK8,ALB,PCK1,AKT1,RRAGB,CRADD,BCL11A,NUAK2,MAPK1,MAPK3,PTPN11,CD40,COL1A1,GADD45A,EIF2AK2,RAC1,LYN,ATP1A1,PTN,HSF1,MTOR,IRF1,RPTOR,MAP3K14,LARS,PIK3C2B,BMPR2,PRKAA1,ZC3H12A,MAP3K2,PIK3C3,BCL10,XBP1,EIF2AK3,SSH1,NR4A2,RIPOR1,IMPACT,WIPI1,PDXP,FOXA2,IFI16,PTGER4,ARHGDIA,HNRNPL,BECN1,PRKD1,EIF2S1,GABARAP,PIK3R4,…
GO:BP	cell division	GO:0051301	2.55148e-10	9.59321	612	2567	156	17906	PPP1CC,PIN1,SPTBN1,YBX1,MYH9,NUP62,RAN,CTDP1,ACTR2,PKN2,TUBB,CLASP1,ARHGEF2,CALM1,NUMA1,PLK1,CKAP5,ROCK2,TOP2A,RPS3,TUBA1C,TACC1,CDK1,LZTS2,MAP4,FGFR2,NEDD9,TPPP,PLK2,CCND3,NUMBL,RASA1,APC,TP63,CCND1,UBE2C,PTN,IST1,FGFR1,CDC42,SPICE1,ARF1,STMN1,SVIL,CALM2,NEK6,RHOA,ACTR3,CDC25C,MAEA,CDK6,ROCK1,PIK3C3,CETN1,CHMP2B,CIT,RHOB,SPAG5,CSNK1A1,VPS4A,CCNB2,PLK3,PKP4,WWTR1,CDC6,ZFYVE19,SPAST,CDK14,PLK4,CDK…
GO:BP	aging	GO:0007568	2.74654e-10	9.56121	329	2567	99	17906	SERPINE1,NTRK1,GRB2,DNMBP,APP,ILK,YBX1,KRAS,ICAM1,TP53,RELA,APEX1,NUP62,NFKB2,STAT3,ERCC1,HRAS,PML,PRKCD,CDK1,ABL1,GSN,CRYAB,ATG7,PCK1,ASS1,AKT1,PLK2,EIF2B5,MBD1,MAPK1,MAPK3,PTEN,MAPK14,TP63,MAP2K1,WNT1,PAWR,MTOR,IRAK1,NEK6,GSK3A,PTH1R,CASP9,CDK6,FOXO3,ZMIZ1,PPP1R9A,CNP,CLDN1,VASH1,POLB,MAPKAPK5,LRP1,PRKDC,ATM,TGFBR2,EIF2S1,BMPR1A,ITGB2,CTSC,B2M,PRNP,RSL1D1,FOS,HTR2A,HMGCR,MT-ND4,ZMPSTE24,DMD,DKK…
GO:BP	nuclear export	GO:0051168	2.82836e-10	9.54847	203	2567	71	17906	RANGAP1,RANBP2,RNPS1,GSK3B,MDM2,XPO5,HNRNPA2B1,SLU7,HNRNPA1,YWHAE,ABCE1,NXF1,SMURF1,TP53,XPO1,NUP62,RBM22,UPF3B,RAN,UPF1,SRSF2,SMG1,SRSF7,THOC1,YTHDC1,SYMPK,DDX19B,CSE1L,KHDRBS1,DDX39B,SSB,LZTS2,XPO6,CPSF6,EIF4E,PTPN11,NUP210,PKD1,PRKACA,EGR2,DUSP16,HHEX,NUP133,NUP107,NUP85,RPS15,IFI27,DDX19A,NUP155,NUP153,AKAP13,RAE1,NPM1,SP100,CALR,HSPA9,EIF4A3,MAGOH,EIF5A,SRSF3,SRSF1,DHX9,NSUN2,RBM27,NUP93,PAR…
GO:BP	biosynthetic process	GO:0009058	2.86561e-10	9.54278	6371	2567	1080	17906	F2,F2R,SERPINE1,C3,C5AR1,ISG15,CAV1,SRC,PTK2B,DNM2,NTRK1,NME2,FER,NCK2,NOSTRIN,SUMO1,RANBP2,RNPS1,GSK3B,HSP90AA1,HNRNPK,SNRPB,EEF1A1,MDM2,PSMA3,PIN1,DDX17,ACBD3,FLNA,HDAC6,HSPA1A,APP,VCP,PSMC5,HNRNPA2B1,DDX5,HNRNPA1,DDX3X,HSPA5,ILK,YBX1,ELAVL1,RPL7A,RPS3A,ABCE1,ILF3,XRN1,CSNK2A1,CSNK2A2,HSPA8,NCSTN,UBC,KRAS,IKZF3,PCF11,SMURF1,CD81,ICAM1,NOS2,TP53,RELA,EGFR,APEX1,PTGES3,EIF5,XPO1,RBM14,NUP62,FMR1,…
GO:BP	regulation of cell-substrate adhesion	GO:0010810	2.89184e-10	9.53883	216	2567	74	17906	FGA,FGB,FGG,SERPINE1,PLAU,PLG,SRC,PTK2B,DNM2,GSK3B,FLNA,NF2,ILK,NF1,CLASP1,ROCK2,DOCK5,VCL,SMAD3,ABL1,TBCD,PTK2,NEDD9,RASA1,PTEN,DAPK3,JAK2,COL1A1,RAC1,UTRN,PTN,COL26A1,WNT1,CDC42,RHOA,NRP1,CDK6,ROCK1,PRKCZ,RREB1,MINK1,MAP4K4,PEAK1,LRP1,HSD17B12,ITGA5,THBS1,DMD,ITGA3,PTPRJ,BRAF,CX3CL1,SDC4,MYADM,EPHA3,TACSTD2,VTN,THY1,P4HB,JUP,ITGA6,CALR,S100A10,RRAS,C1QBP,SLK,LIMCH1,LGALS1,CORO2B,FN1,ACVRL1,ADAM…
GO:BP	negative regulation of neuron death	GO:1901215	2.89184e-10	9.53883	216	2567	74	17906	F2R,C5AR1,PTK2B,NTRK1,GSK3B,PIN1,ILK,KRAS,STAT3,HRAS,IKBKG,CLN3,ATF4,ATG7,STXBP1,APOE,AKT1,RASA1,ISL1,JAK2,PRKCI,WNT1,NTRK2,HSF1,CACNA1A,BAX,RHOA,NRP1,ROCK1,SIX1,HIPK2,MEF2C,CITED1,AGAP2,NR4A2,MAP3K12,RACK1,BTG2,POU4F1,LGMN,AP2B1,LRP1,GRN,PSMC1,SORL1,XRCC2,AXL,ERBB3,SYNGAP1,BRAF,CX3CL1,PTPRZ1,HLA-F,HMOX1,HYOU1,WFS1,PPT1,HTRA2,GPI,HSP90AB1,HSPD1,CTNNB1,AARS,SET,NONO,ITSN1,PARK7,CHMP4A,DNAJC5,SNX6,…
GO:BP	plasma membrane bounded cell projection morphogenesis	GO:0120039	3.20404e-10	9.4943	687	2567	170	17906	SRC,PRKCA,DNM2,NTRK1,GRB2,GSK3B,HSP90AA1,HDAC6,APP,SPTBN1,ILK,SMURF1,EGFR,STK25,ACTR2,MARK2,ENAH,SHC1,RBFOX2,VCL,PLXNA2,NEDD4,VASP,TUBB3,PAK1,ABL1,BAIAP2,PTK2,STXBP1,APOE,FGFR2,NUMBL,LIMK1,SNX1,UBB,STK11,RANBP9,MAPK7,ISL1,RPS6KA5,BCL11A,MAPK1,MAPK3,PTEN,CXCR4,PTPN11,CYFIP2,MAP2K1,CELSR2,EZR,RAC1,ADAM10,PTN,IST1,CDC42,NTRK2,STMN1,CACNA1A,BMPR2,RHOA,NRP1,MYCBP2,DBNL,ITGB1,CAMK2B,RAPGEF2,NEDD4L,SGK1…
GO:BP	regulation of DNA-templated transcription in response to stress	GO:0043620	3.23228e-10	9.49049	126	2567	52	17906	NCK2,PSMA3,HSPA1A,PSMC5,HSPA5,UBC,TP53,RELA,PSMA2,EGLN3,PSMD12,BCLAF1,NEDD4,PSMA5,PSMA7,PSMB3,PSMB9,CREBBP,ATF4,PSMA1,RPS27A,DNAJB1,UBB,PSME2,PSME1,MAPK7,RPS6KA3,UBA52,PSMC3,MUC1,HSF1,PSMB6,EGR1,RPS6KA1,ARNT,IMPACT,TMBIM6,PSMB10,PSMD1,VHL,PSMC4,PSMD3,PSMD2,PSMD11,PSMC1,CREB3L1,HMOX1,PSMB5,PSMA6,PSMB7,PSMD13,PSMB2
GO:BP	positive regulation of cell population proliferation	GO:0008284	3.30408e-10	9.48095	969	2567	222	17906	CD55,F2,F2R,F3,CD46,C5AR1,PPP1CC,PRKCA,PTK2B,NME2,FER,NCK2,MDM2,GRK5,FLNA,ILK,CSNK2A1,KRAS,CD81,RELA,EGFR,RPS9,NF1,NACC1,HDAC1,RPS3,STAT3,DDX39B,SHC1,HRAS,RARA,PML,CDK1,PAK1,SMARCD3,ABL1,YAP1,ANXA2,PTK2,SYK,HPGD,TRAF6,FGFR2,ODAM,AKT1,RPL23,DDRGK1,TNFSF13B,ATF2,ETS1,ISL1,HMGB1,MAPK1,PTEN,CFLAR,LGALS9,JAK2,MAPK14,TP63,CD40,CCND1,STAT1,RIPK2,AREG,PRKCI,CD4,LYN,VIP,ADAM10,PTN,TGFBR1,FGFR1,PLAC8,WNT1,…
GO:BP	regulation of immune effector process	GO:0002697	3.34905e-10	9.47508	451	2567	124	17906	CR1,CR2,CD55,F2,CFI,CD46,PROS1,CFB,C3,C3AR1,C4A,C4B,C4BPA,C5AR1,C9,CD59,FER,CD81,IFIT1,THOC1,NLRP3,LGALS3,RARA,ITCH,HLA-A,CLU,APOBEC3G,STXBP1,SYK,TRAF6,EXOSC3,TARBP2,FBXO38,HMGB1,MAPK3,LGALS9,MAPK14,SPINK5,CD40,BIRC3,DDX58,STAT1,RIPK2,LYN,BCR,DTX3L,PARP9,RAPGEF1,SMAD7,NOD2,ZC3H12A,SERPINB9,BCL10,PKN1,XBP1,PRKCZ,PTPN6,CD96,LAMP1,SNX4,IRAK3,SEC14L1,TMBIM6,CD1D,IL33,PRKDC,TFRC,TICAM1,MAVS,ITGB2,GRN,…
GO:BP	regulation of establishment of planar polarity	GO:0090175	3.39788e-10	9.46879	111	2567	48	17906	PSMA3,PSMC5,SMURF1,AP2M1,PSMA2,PSMD12,PSMA5,PSMA7,PSMB3,ABL1,PSMB9,PSMA1,DAB2,PSME2,PSME1,PRICKLE2,CELSR2,SMURF2,RAC1,DAAM1,PSMC3,AP2A1,WNT1,CDC42,PLEKHA4,RHOA,PSMB6,PSMB10,AP2B1,CLTC,PSMD1,PSMC4,PSMD3,PSMD2,PSMD11,PSMC1,MED12,DVL1,DKK1,ROR2,AP2A2,PFN1,PSMB5,PSMA6,PSMB7,PSMD13,AP2S1,PSMB2
GO:BP	regulation of viral genome replication	GO:0045069	3.4178e-10	9.46625	100	2567	45	17906	ISG15,DDX5,DDX3X,ILF3,HSPA8,BANF1,IFIT1,FMR1,STAU1,PKN2,TOP2A,DDB1,YTHDC2,APOBEC3G,PLSCR1,TARBP2,EIF2AK2,VAPA,VAPB,LARP1,RAD23A,PPIH,ZC3H12A,PARP10,CCL5,OASL,PROX1,IFI16,MAVS,BST2,IFITM1,IFI27,PPIA,PPIB,IFITM2,OAS1,IFIT5,IFITM3,PABPC1,STOM,PPID,SRPK2,ZC3HAV1,MORC2,TNF
GO:BP	regulation of cellular response to heat	GO:1900034	3.51001e-10	9.45469	79	2567	39	17906	RANBP2,GSK3B,HSP90AA1,HSPA1A,YWHAE,HSPA8,PTGES3,NUP62,CAMK2G,CREBBP,CRYAB,DNAJB1,MAPK1,MAPK3,NUP210,HSF1,MTOR,RPTOR,HSPH1,MAPKAPK2,CAMK2B,HSPB8,DNAJC2,NUP133,NUP107,NUP85,ATM,NUP155,NUP153,HSBP1,RAE1,BAG5,DNAJB6,BAG4,HSP90AB1,HSPA1B,FKBP4,CCAR2,NUP93
GO:BP	cell-matrix adhesion	GO:0007160	3.66677e-10	9.43572	230	2567	77	17906	FGA,FGB,FGG,SERPINE1,PLAU,SRC,PTK2B,GSK3B,NF2,ILK,NF1,CLASP1,ROCK2,VCL,SMAD3,ABL1,PARVG,PTK2,RASA1,PTEN,DAPK3,RAC1,UTRN,ACTN2,PKD1,BCR,ZYX,RHOA,NRP1,ITGB1,CDK6,ROCK1,TAOK2,PRKCZ,CD96,MINK1,MAP4K4,PEAK1,LRP1,ITGB2,THBS1,DMD,ITGA3,ITGA2B,ITGB4,PTPRJ,ITGA8,TRPM7,CD63,CX3CL1,ITGA2,ITGB5,SDC4,EPHA3,ITGAL,ITGA7,ADAM9,LYPD3,VTN,THY1,ITGAV,CTNNB1,JUP,ITGB6,ITGA6,BCAM,S100A10,RRAS,TRIP6,SLK,LIMCH1,CORO2B,…
GO:BP	negative regulation of mitotic cell cycle	GO:0045930	3.79081e-10	9.42127	340	2567	101	17906	MDM2,PSMA3,PSMC5,TP53,EGFR,PSMA2,PLK1,TOP2A,PSMD12,MRE11,INTS3,HRAS,PML,TAOK1,SMAD3,CDK1,YTHDC2,PSMA5,PSMA7,PSMB3,ABL1,BRCA1,PSMB9,PLK2,PSMA1,CDKN2D,PSME2,PSME1,CRADD,ATF2,STK33,PTEN,APC,CDKN2C,GADD45A,CCND1,PKD2,PSMC3,MUC1,BAX,SKP1,CDKN1B,CDC25C,PSMB6,PRMT2,DUSP1,CDK6,TAOK3,TAOK2,BTG1,VPS4A,PLK3,CDC6,ZFYVE19,TFDP1,CNOT2,DDIAS,DCLRE1B,WEE1,CDC14B,CNOT6L,BTG2,PSMB10,MAP3K20,NDC80,RAD21,PRKDC,PSMD1…
GO:BP	protein localization to plasma membrane	GO:0072659	3.85969e-10	9.41345	275	2567	87	17906	FLNA,SPTBN1,SMURF1,CD81,EGFR,AP2M1,LGALS3,KRT18,ROCK2,NSF,ANXA2,STXBP1,AKT1,DAB2,GAK,CDH1,EZR,IKBKB,PRKCI,FLOT2,ACTN2,RDX,CCDC88A,GOPC,ITGB1,RAPGEF2,ROCK1,PRKCZ,VPS4A,PRKCH,RACK1,SYTL2,CLTC,LRP1,RAB11A,ANK3,PRNP,TMBIM1,FLOT1,GGA1,RAB10,GOLPH3,KCNIP3,ITGA3,RAB8B,RAB8A,PRAM1,EPHA2,AKT2,ATP1B3,RAB3D,CACNB3,TREM2,MYADM,EPHA3,EPHB2,TMED2,KCNJ11,CRB3,PKP2,ACSL3,ARF6,ATP1B1,SLC9A3R1,RER1,BAG4,TSPAN15,VI…
GO:BP	regulation of neuron differentiation	GO:0045664	4.37163e-10	9.35936	684	2567	169	17906	PTK2B,DNM2,NTRK1,NME2,GSK3B,MDM2,APP,HSPA5,ILK,SMURF1,FMR1,STK25,ACTR2,TWF1,MARK2,ARHGEF2,STK24,RARA,PLXNA2,NEDD4,SCARB2,PAK1,ABL1,BAIAP2,PTK2,APOE,AKT1,PLK2,EIF4E,LIMK1,STK11,GAK,CSNK1E,FBXO38,ISL1,BCL11A,CAMK1D,PTEN,CFLAR,CXCR4,MAP2K1,RGS2,PRKCI,LYN,ADAM10,PTN,IST1,FGFR1,AP2A1,NTRK2,CCDC88A,ARF1,MTOR,STMN2,RAPGEF1,CACNA1A,BMPR2,GSK3A,HES1,RHOA,NRP1,MYCBP2,DBNL,CAMK2B,DLG5,RAPGEF2,NEDD4L,TRIM32,…
GO:BP	negative regulation of kinase activity	GO:0033673	4.45248e-10	9.3514	262	2567	84	17906	CAV1,NF2,ILK,NUP62,STK38,NF1,PLK1,PPP2R1A,MVP,TRIM27,PRKCD,ABL1,APOE,AKT1,PAK2,CDKN2D,TRIB2,CASP3,TARBP2,PTEN,SOCS1,APC,CDKN2C,RGS2,GADD45A,LYN,GPRC5A,RPTOR,CDKN1B,DUSP1,PKN1,TAOK3,PKIA,PKIG,PTPRH,PTPN6,WWTR1,SERPINB3,INCA1,WNK1,DUSP16,IRAK3,RTRAF,RACK1,HIPK3,DUSP6,CRIPAK,HHEX,FOXA2,HNRNPU,DVL1,SORL1,CHMP6,HMGCR,PTPN2,ZGPAT,IRS2,PTPRJ,TRIB3,HEG1,EPHB2,SPRY1,PRKAR2A,PRKAR2B,IPO5,IPO7,AGT,THY1,NPM1…
GO:BP	leukocyte migration	GO:0050900	4.62418e-10	9.33496	498	2567	133	17906	F2,F7,SERPINE1,PLG,PROS1,BDKRB1,THBD,C3AR1,C5AR1,CAV1,SRC,PTK2B,FER,GRB2,APP,CD81,ICAM1,MYH9,LGALS3,OXSR1,SHC1,DAPK2,SYK,AKT1,CAMK1D,HMGB1,MAPK3,CXCR4,LGALS9,PTPN11,MAPK14,SWAP70,COL1A1,SLC3A2,RAC1,LYN,ADAM10,PTN,CDC42,BCR,CCR5,CREB3,RHOA,PIK3CG,ITGB1,DUSP1,MSN,ROCK1,SPN,PLCB1,PTPN6,TNFSF11,CCL5,WNK1,S100A7,CCL3,PIK3CD,PLA2G7,STK39,LGMN,IL33,CXCR1,PTGER4,NUP85,ITGB2,ITGAX,MYO1G,PPIA,TNFRSF10D,SEL…
GO:BP	gland development	GO:0048732	4.72158e-10	9.32591	453	2567	124	17906	SERPINC1,SERPINA5,CAV1,SRC,CSNK2A2,KRAS,RELA,EGFR,PKM,FASN,NF1,UMPS,DDX39B,HRAS,RARA,PML,SMAD3,ABL1,PCK1,ASS1,FGFR2,AKT1,STK11,ETS1,ISL1,MAPK1,MAPK3,PTEN,CFLAR,CDH1,JAK2,TP63,MAP2K1,CCND1,AREG,PKD1,PKD2,CAD,RAF1,PTN,TGFBR1,FGFR1,WNT1,CDC42,PDGFRA,BAX,HES1,NRP1,HMGCS1,CDKN1B,MSN,CIT,XBP1,PBX1,PITX1,SIX1,CCNB2,PHB2,RREB1,SOX2,TNFSF11,AGAP2,RPS6KA1,CLDN1,RARB,SERPINB5,POLB,PROX1,COBL,MET,PRKDC,ATM,T…
GO:BP	regulation of metal ion transport	GO:0010959	5.09415e-10	9.29293	409	2567	115	17906	F2,F2R,BDKRB1,CAV1,PTK2B,DNM2,PACSIN3,SUMO1,FLNA,YWHAE,ICAM1,FMR1,LGALS3,CALM1,OXSR1,DIAPH1,TRIM27,PML,NEDD4,CAMK2G,ABL1,ANXA2,ATF4,NOS3,AKT1,FKBP1A,PTEN,CXCR4,CD4,UTRN,LYN,VIP,ACTN2,ATP1A1,PKD2,ADRB2,ARF1,CALM2,BAX,SIK1,RHOA,PIK3CG,CAMK2B,NEDD4L,PRKACA,G6PD,SRI,PTPN6,CCL5,WNK1,WNK4,NPSR1,TMBIM6,CCL3,FKBP1B,STK39,CAPN3,PSEN2,PRKD1,ANK3,KCNAB2,B2M,PRNP,ORAI1,CYBA,EGF,HTR2A,KEL,GCK,DYSF,KCNIP3,DMD,…
GO:BP	regulation of neuron projection development	GO:0010975	5.19392e-10	9.2845	519	2567	137	17906	PTK2B,DNM2,NTRK1,NME2,GSK3B,MDM2,HSPA5,ILK,SMURF1,FMR1,STK25,ACTR2,TWF1,MARK2,STK24,PLXNA2,NEDD4,SCARB2,PAK1,ABL1,BAIAP2,PTK2,APOE,AKT1,PLK2,LIMK1,STK11,GAK,FBXO38,BCL11A,CAMK1D,PTEN,CFLAR,CXCR4,MAP2K1,RGS2,PRKCI,LYN,ADAM10,PTN,IST1,FGFR1,AP2A1,NTRK2,CCDC88A,ARF1,MTOR,STMN2,RAPGEF1,CACNA1A,BMPR2,GSK3A,RHOA,NRP1,MYCBP2,DBNL,CAMK2B,DLG5,RAPGEF2,NEDD4L,EPHA4,ARHGAP33,PAK3,MEF2C,IFRD1,ENC1,PPP1R9A,RA…
GO:BP	non-canonical Wnt signaling pathway	GO:0035567	5.3194e-10	9.27414	147	2567	57	17906	PSMA3,PSMC5,SMURF1,AP2M1,PSMA2,CALM1,PSMD12,PSMA5,PSMA7,PSMB3,ABL1,PSMB9,PSMA1,DAB2,PSME2,PSME1,CSNK1E,PRICKLE2,CELSR2,SMURF2,RAC1,DAAM1,PSMC3,AP2A1,WNT1,CDC42,AGO3,PLEKHA4,RHOA,PSMB6,PLCB1,PSMB10,AP2B1,CLTC,PSMD1,PSMC4,PSMD3,PSMD2,PSMD11,PSMC1,MED12,PLCB3,DVL1,MAP3K7,DKK1,GNAT2,ROR2,GNB1,AP2A2,PFN1,CTNNB1,PSMB5,PSMA6,PSMB7,PSMD13,AP2S1,PSMB2
GO:BP	cell projection morphogenesis	GO:0048858	5.49939e-10	9.25969	691	2567	170	17906	SRC,PRKCA,DNM2,NTRK1,GRB2,GSK3B,HSP90AA1,HDAC6,APP,SPTBN1,ILK,SMURF1,EGFR,STK25,ACTR2,MARK2,ENAH,SHC1,RBFOX2,VCL,PLXNA2,NEDD4,VASP,TUBB3,PAK1,ABL1,BAIAP2,PTK2,STXBP1,APOE,FGFR2,NUMBL,LIMK1,SNX1,UBB,STK11,RANBP9,MAPK7,ISL1,RPS6KA5,BCL11A,MAPK1,MAPK3,PTEN,CXCR4,PTPN11,CYFIP2,MAP2K1,CELSR2,EZR,RAC1,ADAM10,PTN,IST1,CDC42,NTRK2,STMN1,CACNA1A,BMPR2,RHOA,NRP1,MYCBP2,DBNL,ITGB1,CAMK2B,RAPGEF2,NEDD4L,SGK1…
GO:BP	regulation of nucleocytoplasmic transport	GO:0046822	5.64126e-10	9.24862	116	2567	49	17906	PPP1CC,RANGAP1,GSK3B,MDM2,XPO5,FLNA,YWHAE,TP53,XPO1,NUP62,RBM22,RAN,NF1,KHDRBS1,NEDD4,PRKCD,SMAD3,CDK1,CPSF6,MAPK1,CDH1,PTPN11,JAK2,MAPK14,HDAC3,ZC3H12A,PRKACA,PKIA,PKIG,ZIC1,UBR5,MAVS,PRKD1,IFI27,NUP153,IPO5,HSP90AB1,JUP,SP100,DHX9,NSUN2,SHH,RBM27,PARK7,RBM4,RIOK2,XPO4,GTSE1,CDK5
GO:BP	tissue migration	GO:0090130	5.78449e-10	9.23773	366	2567	106	17906	SRC,PRKCA,PTK2B,HDAC6,ACTC1,MYH9,PKN2,NF1,CLASP1,CARD10,ROCK2,DOCK5,S100P,MAP2K3,ABL1,PTK2,APOE,NOS3,AKT1,PLK2,ETS1,HMGB1,PTEN,PTPN11,CD40,GADD45A,PTN,TGFBR1,FGFR1,MTOR,BMPR2,RHOA,NRP1,ITGB1,ZC3H12A,PKN1,FLT4,SASH1,RHOB,MEF2C,CORO1B,PIK3C2A,PDCD10,RREB1,NRP2,PTPRM,IQSEC1,VASH1,PRKX,MAP2K5,MAP4K4,PROX1,LGMN,MET,RAB11A,PRKD1,TGFBR2,ITGB2,GRN,ATP5F1B,KRT2,PTPRR,DPP4,PKN3,THBS1,ITGA3,AMOTL1,TGFB1I1,E…
GO:BP	receptor-mediated endocytosis	GO:0006898	6.45326e-10	9.19022	319	2567	96	17906	SERPINE1,C3,CAV1,EPS15,DNM2,DNM1,GRB2,HSP90AA1,HNRNPK,CD81,EGFR,AP2M1,FMR1,HIP1R,STAB1,NEDD4,SCARB2,CLN3,ANXA2,CLU,SYK,APOE,ALB,DAB2,SNX1,GAK,ANKRD13D,EZR,RAC1,ADRB2,AP2A1,NECAB2,ARF1,HSPH1,GRK2,DBNL,ITGB1,FNBP1L,RAB5A,ATXN2,TNK2,PI4KB,AP2B1,CLTA,CLTC,CXCR1,LRP1,TFRC,TGFBR2,ITGB2,B2M,EGF,SORL1,FLOT1,CAV2,FOLR1,CACNG4,CNTN2,PLCG2,DKK1,MSR1,NLGN3,ITGAM,CD63,SCARB1,LDLR,VLDLR,LRP1B,CXCL16,AP2A2,ARF6…
GO:BP	epithelial cell migration	GO:0010631	6.49924e-10	9.18714	357	2567	104	17906	SRC,PRKCA,PTK2B,HDAC6,MYH9,PKN2,NF1,CLASP1,CARD10,ROCK2,DOCK5,S100P,MAP2K3,ABL1,PTK2,APOE,NOS3,AKT1,PLK2,ETS1,HMGB1,PTEN,PTPN11,CD40,GADD45A,PTN,TGFBR1,FGFR1,MTOR,BMPR2,RHOA,NRP1,ITGB1,ZC3H12A,PKN1,FLT4,SASH1,RHOB,MEF2C,CORO1B,PIK3C2A,PDCD10,RREB1,NRP2,PTPRM,IQSEC1,VASH1,PRKX,MAP2K5,MAP4K4,PROX1,LGMN,MET,RAB11A,PRKD1,TGFBR2,ITGB2,GRN,ATP5F1B,KRT2,PTPRR,DPP4,PKN3,THBS1,ITGA3,AMOTL1,TGFB1I1,EPHA2,P…
GO:BP	proteasomal protein catabolic process	GO:0010498	6.54148e-10	9.18432	485	2567	130	17906	CAV1,SUMO1,GSK3B,MDM2,PSMA3,HSPA1A,VCP,PSMC5,HSPA5,UBC,SMURF1,FMR1,FBXO6,PSMA2,UBE2D3,PLK1,DDB1,PSMD12,PML,NEDD4,CDK1,PSMA5,PSMA7,PSMB3,ITCH,PSMB9,CLU,GABARAPL2,APOE,GNA12,AKT1,PLK2,PSMA1,DAB2,TRIB2,RPL11,RPS27A,UBB,PSME2,PSME1,CSNK1E,FBXO38,SYVN1,DDRGK1,UBQLN4,BAG6,UBA52,SMURF2,HERPUD1,PKD1,UBE2C,PSMC3,UBE2B,RAD23A,GSK3A,SMAD7,SKP1,MAEA,DNAJB2,NEDD4L,PSMB6,FBXO44,RYBP,PRKACA,FBXO9,SIAH2,HACE1,CS…
GO:BP	axon development	GO:0061564	6.88446e-10	9.16213	531	2567	139	17906	SRC,PRKCA,DNM2,NTRK1,GRB2,GSK3B,HSP90AA1,HDAC6,APP,SPTBN1,ILK,STK25,MARK2,ENAH,STK24,SHC1,VCL,PLXNA2,VASP,TUBB3,PAK1,ABL1,BAIAP2,PTK2,STXBP1,APOE,FGFR2,NUMBL,LIMK1,CASP3,STK11,RANBP9,MAPK7,ISL1,RPS6KA5,MAPK1,MAPK3,PTEN,CXCR4,PTPN11,JAK2,CYFIP2,MAP2K1,EZR,RAC1,PTN,IST1,NTRK2,STMN1,CACNA1A,BMPR2,RHOA,NRP1,MYCBP2,DBNL,ITGB1,TRIM32,MAPK8IP3,EPHA4,PAK3,TAOK2,RHOBTB3,IFRD1,NRP2,EGR2,PTPRM,CDH11,NR4A2,C…
GO:BP	vesicle organization	GO:0016050	8.06856e-10	9.0932	339	2567	100	17906	F2R,F5,F8,SERPINA1,CD59,CAV1,EPS15,DNM2,DNM1,AP2M1,HOOK1,SEC24C,NSF,SCARB2,ABCA1,AP3B1,SEC31B,ANXA2,STXBP1,VAPA,AREG,PRKCI,IST1,TMED9,ARF1,VAPB,STAM2,FNBP1L,SNAP23,SNAP29,PIK3C3,CHMP2B,HPS4,VPS4A,RAB29,VPS11,PDCD6IP,VPS41,VPS16,RAB7A,TGFBRAP1,AP3D1,RAB5B,RAB11A,PI4K2A,CTSC,STX5,TMED10,SORT1,CHMP2A,GBF1,CHMP6,CAV2,DYSF,RAB1B,PPP6R1,GOLPH3,FOLR1,RAB8B,RAB8A,STX2,VAMP1,SCFD1,AKT2,AP1M1,BAIAP3,RAB7B,…
GO:BP	regulation of secretion by cell	GO:1903530	8.22332e-10	9.08495	796	2567	189	17906	F2R,FGA,FGB,FGG,SRC,PRKCA,FER,GSK3B,SPTBN1,NOS2,EGFR,FMR1,NLRP3,NF1,CLASP1,CALM1,NSF,TRIM27,PML,LGR4,NR0B2,ABL1,IRF3,SLC2A2,STXBP1,SYK,APOE,TRAF6,ANXA5,MAPK11,ACSL4,ISL1,HMGB1,MAPK3,TLR2,LGALS9,SOCS1,PTPN11,JAK2,MAPK14,CD40,EZR,DDX58,RIPK2,RAC1,LYN,VIP,FGFR1,BCR,ARF1,CFTR,CACNA1A,GRK2,CHUK,NOD2,ZC3H12A,PIK3C3,MICAL1,XBP1,RAB5A,ANXA4,PRKCZ,VPS4A,MEF2C,CDK5R2,SRI,TNFSF11,CCL5,PPP1R9A,LAMP1,SNX4,NLR…
GO:BP	circulatory system process	GO:0003013	8.2429e-10	9.08392	563	2567	145	17906	F2R,F5,FGA,FGB,FGG,KNG1,BDKRB1,BDKRB2,C3AR1,CAV1,SRC,SUMO1,MDM2,FLNA,YWHAE,ICAM1,NOS2,EGFR,ACTC1,DSP,CALM1,ROCK2,DOCK5,SMAD3,MAP2K3,YAP1,APOE,NOS3,AKT1,SGCG,CTSG,CXCR4,JAK2,ACE2,RGS2,STAT1,DSG2,VIP,ATP1A1,ADRB2,KLK2,CDC42,BCR,ADRA1B,MTOR,RPS6KA2,CALM2,CYB5R3,BMPR2,GSK3A,SMAD7,GRK2,RHOA,PIK3CG,NEDD4L,ZC3H12A,SGK1,PRKACA,ROCK1,TJP1,SMAD5,PIK3C2A,CTNNBIP1,SRI,PTPRM,WWTR1,MAP2K6,WNK1,FKBP1B,STK39,ATP…
GO:BP	regulation of stress-activated MAPK cascade	GO:0032872	9.0377e-10	9.04394	238	2567	78	17906	PTK2B,APP,EGFR,STK25,RPS3,MAP2K7,HRAS,TAOK1,MAP2K2,DAXX,PAK1,GADD45G,ITCH,SYK,TRAF6,AKT1,MAP3K11,MTURN,HMGB1,MAPK1,MAPK3,MAP2K1,GADD45A,EZR,RIPK2,EIF2AK2,CDC42,HDAC3,RAPGEF1,DBNL,NOD1,NOD2,ZC3H12A,MAP3K2,DUSP1,MAP3K4,MAPK8IP3,MAP4K2,PKN1,TAOK3,EPHA4,FLT4,SASH1,TAOK2,STK3,HIPK2,PDCD10,PLCB1,TNFSF11,SERPINB3,MAP3K12,MAP4K1,MINK1,MAP4K4,HIPK3,MAP3K20,NCOR1,LTBR,HMGCR,RASGRP1,MAP3K7,KARS,EDAR,DKK1,RO…
GO:BP	proteasome-mediated ubiquitin-dependent protein catabolic process	GO:0043161	9.05142e-10	9.04328	427	2567	118	17906	CAV1,SUMO1,GSK3B,MDM2,PSMA3,HSPA1A,VCP,PSMC5,HSPA5,UBC,SMURF1,FBXO6,PSMA2,UBE2D3,PLK1,DDB1,PSMD12,PML,NEDD4,CDK1,PSMA5,PSMA7,PSMB3,ITCH,PSMB9,CLU,GNA12,AKT1,PLK2,PSMA1,DAB2,TRIB2,RPL11,RPS27A,UBB,PSME2,PSME1,CSNK1E,FBXO38,SYVN1,DDRGK1,UBQLN4,BAG6,UBA52,SMURF2,HERPUD1,UBE2C,PSMC3,UBE2B,RAD23A,GSK3A,SMAD7,SKP1,MAEA,DNAJB2,NEDD4L,PSMB6,FBXO44,RYBP,FBXO9,SIAH2,HACE1,CSNK1A1,PLK3,WWTR1,CAMLG,DNAJB9,TR…
GO:BP	cytosolic transport	GO:0016482	9.34992e-10	9.02919	165	2567	61	17906	SRC,EPS15,ACTR2,HOOK1,TRIM27,MAP2K2,ERC1,DAB2,SNX1,GAK,MAPK1,MAPK3,MAP2K1,EZR,AP2A1,RDX,YKT6,MSN,PIK3C3,ARL1,RAB5A,RHOBTB3,LAMP1,RAB29,WIPI1,CLTC,VPS11,RAB7A,BECN1,STX5,SORT1,SORL1,GBF1,MYO1D,GGA1,VPS53,RAB6A,CLN5,BAIAP3,TBC1D10B,RAB7B,TBC1D10A,SYBU,LMTK2,STX10,GOSR2,RGP1,RAB14,GCC2,SPAG9,KIF1B,SNX2,SRSF10,CORO7,CLTCL1,VAMP3,TBC1D17,VPS51,SNX6,CHMP3,SNX3
GO:BP	negative regulation of mitotic cell cycle phase transition	GO:1901991	1.03267e-09	8.98604	252	2567	81	17906	MDM2,PSMA3,PSMC5,TP53,PSMA2,PLK1,PSMD12,MRE11,PML,TAOK1,CDK1,PSMA5,PSMA7,PSMB3,BRCA1,PSMB9,PLK2,PSMA1,CDKN2D,PSME2,PSME1,CRADD,PTEN,APC,CDKN2C,GADD45A,CCND1,PKD2,PSMC3,MUC1,BAX,SKP1,CDKN1B,CDC25C,PSMB6,PRMT2,DUSP1,CDK6,TAOK3,TAOK2,VPS4A,PLK3,CDC6,ZFYVE19,TFDP1,CNOT2,WEE1,CNOT6L,BTG2,PSMB10,NDC80,RAD21,PRKDC,PSMD1,ATM,PSMC4,PSMD3,PSMD2,PSMD11,PSMC1,CNOT1,GIGYF2,CENPF,CDK5RAP2,ZNF207,BUB1B,CDK2,PSM…
GO:BP	mitotic spindle organization	GO:0007052	1.04343e-09	8.98153	110	2567	47	17906	FLNA,HSPA1A,VCP,NUP62,RAN,CLASP1,NUMA1,PLK1,DCTN2,KPNB1,CKAP5,TACC1,MAP4,PLK2,PKD1,SPICE1,STMN1,RHOA,CHMP2B,TACC2,SPAST,BORA,TUBG2,CLTC,NDC80,NUF2,RAB11A,DYNC1H1,HNRNPU,CHMP2A,GOLGA2,PCNT,RAE1,ZNF207,HSPA1B,GNAI1,TBCE,STAG1,SPC25,BIRC5,KIF4A,TTK,NEK2,STIL,TUBG1,CCNB1,KIF11
GO:BP	regulation of cysteine-type endopeptidase activity involved in apoptotic process	GO:0043281	1.08037e-09	8.96643	221	2567	74	17906	F2R,F3,PLAUR,SRC,MDM2,VCP,YWHAE,DDX3X,CSNK2A1,NLRP3,EGLN3,HIP1R,RPS3,PML,SMAD3,GSN,CRYAB,CASP4,SYK,AKT1,PAK2,CDKN2D,CRADD,HMGB1,CFLAR,LGALS9,JAK2,TP63,BIRC3,XIAP,RPS6KA3,HERPUD1,RAF1,HSF1,BAX,RHOA,NOD1,CASP9,SERPINB9,BCL10,SIAH2,MICAL1,EIF2AK3,DHCR24,SOX2,RPS6KA1,MAP2K5,TNFAIP8,RACK1,FAM162A,BID,POR,THBS1,EPHA7,ACVR1C,CD27,GPX1,MTCH1,HTRA2,DNAJB6,GPI,VIL1,HSPD1,MGMT,BCAP31,ARL6IP1,TRADD,PARK7,FIS…
GO:BP	epithelium migration	GO:0090132	1.16092e-09	8.9352	360	2567	104	17906	SRC,PRKCA,PTK2B,HDAC6,MYH9,PKN2,NF1,CLASP1,CARD10,ROCK2,DOCK5,S100P,MAP2K3,ABL1,PTK2,APOE,NOS3,AKT1,PLK2,ETS1,HMGB1,PTEN,PTPN11,CD40,GADD45A,PTN,TGFBR1,FGFR1,MTOR,BMPR2,RHOA,NRP1,ITGB1,ZC3H12A,PKN1,FLT4,SASH1,RHOB,MEF2C,CORO1B,PIK3C2A,PDCD10,RREB1,NRP2,PTPRM,IQSEC1,VASH1,PRKX,MAP2K5,MAP4K4,PROX1,LGMN,MET,RAB11A,PRKD1,TGFBR2,ITGB2,GRN,ATP5F1B,KRT2,PTPRR,DPP4,PKN3,THBS1,ITGA3,AMOTL1,TGFB1I1,EPHA2,P…
GO:BP	I-kappaB kinase/NF-kappaB signaling	GO:0007249	1.19841e-09	8.9214	280	2567	87	17906	F2R,FLNA,UBC,RELA,NUP62,NFKB1,NFKB2,ROCK2,HDAC1,IKBKG,ABL1,NFKBIA,IRF3,TRAF6,ERC1,AKT1,PLK2,FKBP1A,RPS27A,UBB,TBK1,DDRGK1,CFLAR,TLR2,IKBKE,LGALS9,CD40,BIRC3,UBA52,STAT1,IKBKB,RIPK2,VAPA,CD4,BCL3,IRAK1,MAP3K14,NEK6,RHOA,CHUK,NOD1,NOD2,TRIM32,ZC3H12A,OTUD7B,TRIM5,TRIM62,ROCK1,BCL10,TRIM22,TNFSF11,CAPN3,TICAM1,MAVS,PRKD1,BST2,LTBR,AKAP13,TRIM59,NDFIP1,MAP3K7,TAB2,EDAR,IFIT5,LITAF,SLC44A2,CX3CL1,SLC3…
GO:BP	regulation of leukocyte cell-cell adhesion	GO:1903037	1.19941e-09	8.92103	322	2567	96	17906	CD55,CD46,CAV1,SRC,GRB2,NCK2,SART1,CD81,ICAM1,RELA,NLRP3,LGALS3,RPS3,RARA,AP3B1,PAK1,ITCH,HLA-A,SYK,TRAF6,ASS1,AKT1,PAK2,CASP3,IDO1,TNFSF13B,ETS1,HMGB1,LGALS9,SOCS1,PTPN11,RIPK2,RAC1,FLOT2,CD4,LYN,CDC42,PAWR,IRAK1,IRF1,HSPH1,SMAD7,HES1,RHOA,DLG5,NOD2,ZC3H12A,DTX1,BCL10,PAK3,XBP1,PRKCZ,SPN,PTPN6,TNFSF11,ZMIZ1,CD209,CCL5,WNK1,CD1D,ERBB2,TFRC,ITPKB,AP3D1,TGFBR2,ITGB2,PRNP,FAM49B,PAG1,RASGRP1,DPP4,PT…
GO:BP	response to metal ion	GO:0010038	1.23945e-09	8.90677	370	2567	106	17906	FGA,FGB,FGG,CAV1,CLIC4,PTK2B,SUMO1,MDM2,APP,HSPA5,NCSTN,ICAM1,EGFR,UBE2D3,CALM1,DTYMK,ERCC1,NEDD4,PRKAA2,CDK1,DAXX,NPC1,ADCY7,GSN,ATF4,MAPK8,SLC40A1,ASS1,AKT1,ANXA5,CASP3,EIF2B5,MAPK1,MAPK3,PTEN,CDH1,CCND1,PKD2,HSF1,CALM2,GSK3A,FBP1,PRKAA1,CDKN1B,CHUK,NEDD4L,DUSP1,CASP9,EIF2AK3,MEF2C,G6PD,WNK1,RANBP1,CLDN1,MT1X,CA2,CAPN3,LGMN,BACE1,ITPKB,EIF2S1,ANK3,B2M,PRNP,MT1E,FOS,SLC25A12,MT2A,THBS1,CYBB,CYBR…
GO:BP	response to insulin	GO:0032868	1.41415e-09	8.84951	290	2567	89	17906	SRC,FER,GRB2,GSK3B,ICAM1,RELA,ATP6V1A,PKM,SHC1,PRKCD,PAK1,ATP6V1B2,BAIAP2,PCK1,RPS6KB1,AKT1,CCND3,SIK2,PTEN,CFLAR,TLR2,SOCS1,PTPN11,APC,STAT1,PRKCI,LYN,CAD,INPPL1,MTOR,GSK3A,PRKAA1,XBP1,PRKCZ,EPRS,ESRRA,PIK3C2A,EGR2,FOXO3,CITED1,EGR1,PRKDC,SORT1,SORL1,APPL2,SLC2A1,ATP6V0D1,CAV2,ATP6V0B,GCK,RAB10,GKAP1,PTPN2,LPL,RAB8B,RAB8A,BAIAP2L1,ATP6V0C,IRS2,AKT2,ATP6AP1,TRIB3,ATP6V0A1,ATP6V1G1,OPRK1,ACVR1C,TC…
GO:BP	regulation of cell junction assembly	GO:1901888	1.44639e-09	8.83971	96	2567	43	17906	CAV1,SRC,CLASP1,ROCK2,VCL,OCLN,SMAD3,ABL1,PTK2,PTEN,DAPK3,ACE2,IKBKB,RAC1,RAPGEF1,RHOA,NRP1,RAPGEF2,PRKACA,ROCK1,TJP1,PRKCH,CLDN1,MAP4K4,PEAK1,LRP1,FLOT1,RAP1B,THBS1,EPHA2,PTPRJ,SDC4,EPHA3,MYO1C,AGT,THY1,S100A10,RAP1A,SLK,LIMCH1,F11R,ACVRL1,TNF
GO:BP	positive regulation of neurogenesis	GO:0050769	1.69681e-09	8.77037	496	2567	131	17906	PPP1CC,PTK2B,NTRK1,NME2,FLNA,HSPA5,ILK,SMURF1,RELA,FMR1,STK25,ACTR2,TWF1,MARK2,ARHGEF2,HDAC1,SRRT,RARA,PLXNA2,SCARB2,PAK1,SMARCD3,BAIAP2,APOE,NUMBL,LIMK1,STK11,CSNK1E,FBXO38,CAMK1D,PTEN,CFLAR,TLR2,CXCR4,MAP2K1,RGS2,PRKCI,LYN,PTN,IST1,FGFR1,AP2A1,NTRK2,ARF1,MTOR,STMN2,RAPGEF1,BMPR2,HES1,RHOA,NRP1,DBNL,CAMK2B,DLG5,RAPGEF2,NEDD4L,TRIM32,MAPK8IP3,EPHA4,PAK3,MEF2C,ENC1,PRKCH,PPP1R9A,RANBP1,IMPACT,RARB…
GO:BP	neuron projection morphogenesis	GO:0048812	1.71944e-09	8.76461	673	2567	165	17906	SRC,PRKCA,DNM2,NTRK1,GRB2,GSK3B,HSP90AA1,HDAC6,APP,SPTBN1,ILK,SMURF1,EGFR,STK25,ACTR2,MARK2,ENAH,SHC1,RBFOX2,VCL,PLXNA2,NEDD4,VASP,TUBB3,PAK1,ABL1,BAIAP2,PTK2,STXBP1,APOE,FGFR2,NUMBL,LIMK1,UBB,STK11,RANBP9,MAPK7,ISL1,RPS6KA5,BCL11A,MAPK1,MAPK3,PTEN,CXCR4,PTPN11,CYFIP2,MAP2K1,CELSR2,EZR,RAC1,ADAM10,PTN,IST1,CDC42,NTRK2,STMN1,CACNA1A,BMPR2,RHOA,NRP1,MYCBP2,DBNL,ITGB1,CAMK2B,RAPGEF2,NEDD4L,SGK1,MAPK…
GO:BP	cellular response to decreased oxygen levels	GO:0036294	1.80123e-09	8.74443	223	2567	74	17906	SRC,MDM2,PSMA3,PSMC5,UBC,ICAM1,TP53,ENO1,PSMA2,EGLN3,ROCK2,PSMD12,PSMA5,PSMA7,PSMB3,PSMB9,CREBBP,ATF4,PCK1,AKT1,PSMA1,RPS27A,UBB,PSME2,PSME1,PTEN,CFLAR,UBA52,PTN,PSMC3,MTOR,IRAK1,PRKAA1,PSMB6,PDK1,HIPK2,PHB2,PLK3,FOXO3,EGR1,ARNT,TMBIM6,PSMB10,RWDD3,PSMD1,FAM162A,VHL,USP19,PSMC4,PSMD3,PSMD2,PSMD11,PSMC1,CYBB,CACNB3,KCNK3,GNGT1,GNB1,HMOX1,STC2,HYOU1,PGK1,P4HB,CCNA2,PSMB5,NAMPT,PSMA6,PSMB7,UBQLN1,PS…
GO:BP	lymphocyte activation	GO:0046649	1.87457e-09	8.7271	754	2567	180	17906	CR1,CR2,CD55,CD46,CAV1,SRC,PTK2B,NTRK1,GRB2,NCK2,SART1,NCSTN,IKZF3,CD81,ICAM1,TP53,MYH9,THOC1,NLRP3,LGALS3,RPS3,STAT3,ERCC1,RARA,NEDD4,PRKCD,AP3B1,SMAD3,PAK1,ABL1,ITCH,HLA-A,GSN,SYK,TRAF6,AKT1,PAK2,CCND3,EXOSC3,FKBP1A,CASP3,TBK1,STK11,IDO1,TNFSF13B,HMGB1,LGALS9,SOCS1,PTPN11,SPINK5,SWAP70,CD40,IMPDH1,BAG6,RIPK2,RAC1,FLOT2,CD4,LYN,BCL3,WNT1,CDC42,PAWR,MTOR,IRF1,HSPH1,BAX,SMAD7,HES1,RHOA,PIK3CG,AHR,…
GO:BP	microtubule cytoskeleton organization involved in mitosis	GO:1902850	2.07515e-09	8.68295	139	2567	54	17906	FLNA,HSPA1A,VCP,NUP62,RAN,CLASP1,ARHGEF2,NUMA1,PLK1,DCTN2,KPNB1,CKAP5,TACC1,MAP4,PLK2,PKD1,SPICE1,STMN1,RHOA,ITGB1,CHMP2B,TACC2,SPAST,BORA,TUBG2,CLTC,NDC80,NUF2,RAB11A,DYNC1H1,HNRNPU,CHMP2A,SPRY1,GOLGA2,PCNT,CDK5RAP2,RAE1,ZNF207,HSPA1B,GNAI1,TBCE,STAG1,NUSAP1,SPC25,BIRC5,KIF4A,TTK,NEK2,STIL,TUBG1,CCNB1,ESPL1,SPRY2,KIF11
GO:BP	response to radiation	GO:0009314	2.14764e-09	8.66804	447	2567	121	17906	THBD,FNTA,PPP1CC,DNM2,NTRK1,GRB2,MDM2,APP,HSPA5,KRAS,ICAM1,TP53,RELA,EGFR,FMR1,NF1,CALM1,DDB1,MAP2K7,ERCC1,INTS3,HRAS,PML,NEDD4,BRCA1,YAP1,CREBBP,CRYAB,ATF4,MAPK8,SDF4,AKT1,CDKN2D,CIRBP,CASP3,STK11,MAPK10,MAPK13,POLD3,RAD51,MAPK14,GADD45A,CCND1,PTN,BCL3,HSF1,MTOR,UBE2B,NMT1,BAX,BHLHE40,SIK1,PRKAA1,HMGCS1,ITGB1,TRIM32,DUSP1,MAP3K4,CASP9,RIC8A,RHOB,INTS7,PLK3,EGR1,CCR4,IMPACT,PER3,POLB,MAP3K20,EYA1…
GO:BP	regulation of cell morphogenesis	GO:0022604	2.25138e-09	8.64755	508	2567	133	17906	F2,FGA,FGB,FGG,SRC,PTK2B,DNM2,DNMBP,GSK3B,FLNA,ILK,SMURF1,ICAM1,MYH9,STK25,ACTR2,PARVA,PARVB,MARK2,DIAPH1,DOCK5,PLXNA2,NEDD4,PAK1,ARAP1,ABL1,BAIAP2,PTK2,APOE,GNA12,NEDD9,LIMK1,STK11,RASA1,BCL11A,PTEN,CXCR4,DAPK3,MAP2K1,EZR,RAC1,ADAM10,PTN,IST1,RDX,CDC42,NTRK2,CACNA1A,BMPR2,RHOA,NRP1,MYCBP2,DBNL,CAMK2B,RAPGEF2,NEDD4L,MSN,RND3,EPHA4,RHOB,CDC42SE2,ARHGAP33,PAK3,TAOK2,RHOBTB3,IFRD1,CORO1B,WASF3,CDC42…
GO:BP	response to topologically incorrect protein	GO:0035966	2.28276e-09	8.64154	202	2567	69	17906	F12,NCK2,HSP90AA1,HDAC6,HSPA1A,VCP,HSPA5,HSPA8,FBXO6,SHC1,DAXX,CLU,ATF4,DNAJB1,SYVN1,BAG6,CCND1,EIF2AK2,PDIA6,HERPUD1,ARFGAP1,HSF1,HSPA4L,VAPB,CREB3,HSPH1,GSK3A,BAX,DNAJB2,XBP1,EIF2AK3,HSPB8,DNAJB9,TMBIM6,RACK1,WIPI1,SSR1,EIF2S1,RNF5,ATP6V0D1,UBE2J2,TOR1B,PTPN2,THBS1,ERP44,GOSR2,CREB3L1,YIF1A,STC2,TOR1A,HYOU1,UGGT2,WFS1,HSP90AB1,HSPA1B,HSPD1,HSP90B1,CALR,CANX,HSPA9,HDGF,HSPA2,TMEM33,STT3B,OPTN,UG…
GO:BP	regulation of T cell activation	GO:0050863	2.31243e-09	8.63593	330	2567	97	17906	CR1,CD55,CD46,CAV1,SRC,GRB2,NCK2,SART1,CD81,NLRP3,LGALS3,RPS3,RARA,AP3B1,PAK1,ABL1,ITCH,HLA-A,GSN,SYK,TRAF6,AKT1,PAK2,CASP3,IDO1,TNFSF13B,HMGB1,LGALS9,SOCS1,PTPN11,SPINK5,RIPK2,RAC1,FLOT2,CD4,LYN,CDC42,PAWR,IRF1,HSPH1,SMAD7,HES1,RHOA,DLG5,NOD2,ZC3H12A,DTX1,KAT2A,BCL10,PAK3,XBP1,PRKCZ,SPN,PTPN6,TNFSF11,ZMIZ1,CD209,CCL5,PRDM1,CD1D,ERBB2,TFRC,ITPKB,AP3D1,TGFBR2,PRNP,FAM49B,PAG1,RASGRP1,DPP4,PTPN2,ND…
GO:BP	cell growth	GO:0016049	2.32321e-09	8.63391	498	2567	131	17906	F2,BDKRB1,PTK2B,DNM2,GSK3B,HSP90AA1,PIN1,HDAC6,HSPA1A,APP,DDX3X,ILK,CSNK2A1,SMURF1,TP53,EGFR,CTDP1,ENO1,PAK4,PPP2R1A,DDX39B,VCL,PML,SMAD3,PAK1,ABL1,ITCH,CRYAB,APOE,AKT1,CDKN2D,LIMK1,STK11,BCL11A,CXCR4,CDKN2C,CYFIP2,RGS2,RPS6KA3,ADAM10,TGFBR1,IST1,CDC42,CDK11B,MTOR,RPTOR,BMPR2,GSK3A,SMAD7,FBP1,RHOA,NRP1,DBNL,CDKN1B,ITGB1,BAP1,DNAJB2,NEDD4L,TRIM32,SGK1,PRMT2,TMC8,TCHP,TAOK2,BTG1,PRKCZ,IFRD1,G6PD,NR…
GO:BP	response to acid chemical	GO:0001101	2.32681e-09	8.63324	354	2567	102	17906	F7,SRC,PTK2B,NTRK1,NME2,ICAM1,RELA,EGFR,RXRB,CAPN2,RARA,ABCA1,PRKAA2,YAP1,GSN,BAIAP2,ATG7,PCK1,ASS1,FGFR2,AKT1,CDKN2D,CASP3,RRAGB,MAPK10,ATF2,BCL11A,KRT8,TLR2,SOCS1,COL1A1,LYN,PKD2,PTN,NTRK2,PDGFRA,HSF1,MTOR,RPTOR,LARS,RXRG,RHOA,PRKAA1,CDKN1B,CHUK,ZC3H12A,DUSP1,PIK3C3,XBP1,SIX1,PHB2,EGR1,RANBP1,CLDN1,TMBIM6,RARB,PTGER4,ATM,CPT1A,LTK,CYBA,SCD,CPEB3,FOLR1,DMD,LPL,CYBB,LAMTOR3,RET,DKK1,SLC1A2,ACSL1,…
GO:BP	positive regulation of cell cycle	GO:0045787	2.35911e-09	8.62725	393	2567	110	17906	SRC,PRKCA,MDM2,APP,DDX3X,TP53,EGFR,APEX1,NUP62,THOC1,PKN2,TRIM21,NUMA1,ROCK2,DDX39B,RARA,PML,CDK1,YTHDC2,SMARCD3,ABL1,BRCA1,FGFR2,RPS6KB1,AKT1,PLK2,EIF4E,CCND3,RPL23,CRADD,DDRGK1,PTPN11,GADD45A,CCND1,PKD1,PKD2,UBE2C,FGFR1,MUC1,RDX,CDC42,HSF1,RPTOR,RPS15A,UBE2B,SVIL,RAD23A,BAX,HES1,RHOA,CDKN1B,CDC25C,TRIM32,PRKACA,CIT,SPAG5,PBX1,CDK5R2,PHB2,PLCB1,PLK3,PKP4,CDC6,TFDP1,RANBP1,SPAST,CNOT2,PLK4,CDC14B…
GO:BP	regulation of ERK1 and ERK2 cascade	GO:0070372	2.49553e-09	8.60284	302	2567	91	17906	F2R,FGA,FGB,FGG,C5AR1,SRC,PRKCA,PTK2B,NTRK1,PIN1,APP,ICAM1,EGFR,MAP2K7,SHC1,HRAS,ABL1,SYK,APOE,FGFR2,MTURN,RANBP9,HMGB1,MAPK3,PTEN,CFLAR,LGALS9,PTPN11,MAP2K1,EZR,RIPK2,CD4,LYN,NECAB2,PDGFRA,EIF3A,RAPGEF1,NRP1,NOD1,RAPGEF2,NOD2,DUSP1,FLT4,PRKCZ,PHB2,PTPN6,TNFSF11,NDRG2,CCL5,LMO3,S100A7,MAP3K12,CCL3,DUSP6,FAM83D,ERBB2,LRP1,CHRNA7,HTR2A,HMGCR,RAP1B,RASGRP1,PTPRR,FGFR4,PTPN2,DMD,EPHA2,KARS,EPHA7,ATP6…
GO:BP	regulation of translation	GO:0006417	2.53608e-09	8.59584	448	2567	121	17906	PTK2B,NCK2,APP,DDX3X,YBX1,ELAVL1,ILF3,XRN1,EIF5,FMR1,YBX3,UPF3B,UPF1,RPL13A,RPS9,ROCK2,RPS3,EIF2S3,STAT3,KHDRBS1,ETF1,DDX39B,RARA,ATF4,RPS6KB1,AKT1,EIF4E,CIRBP,EIF2B5,TARBP2,MKNK1,MAPK1,MAPK3,MKNK2,DAPK3,RGS2,RPS6KA3,EIF2AK2,BCL3,AGO3,MTOR,LARP1,MRPS27,RHOA,ZC3H12A,FXR1,ROCK1,EIF2AK1,STK3,EIF2AK3,EPRS,ATXN2,ENC1,FOXO3,CCL5,RPS6KA1,CNOT2,IMPACT,RACK1,CNOT6L,BTG2,MAPKAPK5,JMJD4,ERBB2,NCL,RPS4X,EIF3…
GO:BP	cellular response to oxidative stress	GO:0034599	2.65585e-09	8.5758	307	2567	92	17906	SRC,DNM2,NME2,FER,MDM2,HDAC6,HSPA1A,TP53,RELA,EGFR,APEX1,STK25,STAU1,RPS3,STK24,PML,PRKCD,PRKAA2,CDK1,ABL1,ATF4,ATG7,MAPK8,NOS3,AKT1,MAPK7,MAPK13,ETS1,MAPK1,MAPK3,CFLAR,JAK2,PKD2,WNT1,PAWR,PDGFRA,HSF1,MAPKAP1,PRKAA1,CHUK,ZC3H12A,RHOB,PDK1,PDCD10,G6PD,NFE2L1,FOXO3,NR4A2,PRKRA,ARNT,ABCD1,IMPACT,RACK1,GPX2,MET,PRKD1,EIF2S1,FOS,CYBA,AXL,CYBB,SIGMAR1,NOX5,VKORC1L1,HDAC2,GPX1,HMOX1,BAG5,HTRA2,P4HB,PSAP…
GO:BP	developmental growth	GO:0048589	2.78068e-09	8.55585	698	2567	169	17906	MBL2,PLG,CLIC4,DNM2,GSK3B,HSP90AA1,PIN1,HDAC6,APP,ILK,SMURF1,CD81,TP53,YBX3,PKM,CTDP1,STAT3,ERCC1,DDX39B,VCL,RARA,SMAD3,CDK1,LZTS2,PAK1,ABL1,YAP1,GSN,ANXA2,PTK2,APOE,FGFR2,AKT1,LIMK1,STK11,TARBP2,MAPK11,BCL11A,MAPK1,PTEN,CFLAR,CXCR4,PTPN11,MAPK14,CYFIP2,RGS2,EZR,AREG,PTN,TGFBR1,IST1,FGFR1,PLAC8,ADRB2,HSF1,MTOR,BMPR2,GSK3A,SMAD7,SAV1,NRP1,DBNL,CDKN1B,ACVR2B,ITGB1,NEDD4L,PRMT2,KAT2A,GINS4,STK3,PRKC…
GO:BP	amyloid-beta clearance	GO:0097242	2.78943e-09	8.55448	36	2567	24	17906	C3,C5AR1,HDAC1,CLU,APOE,ROCK1,RAB5A,CLTC,LRP1,RAB11A,ITGB2,HMGCR,RAB11B,MSR1,ITGAM,LDLR,TREM2,IDE,IGF1R,IFNGR1,LRPAP1,LRP2,CYP51A1,TNF
GO:BP	cellular biosynthetic process	GO:0044249	2.99506e-09	8.52359	6178	2567	1044	17906	F2R,SERPINE1,C3,C5AR1,ISG15,CAV1,SRC,PTK2B,DNM2,NTRK1,NME2,FER,NCK2,NOSTRIN,SUMO1,RNPS1,GSK3B,HSP90AA1,HNRNPK,SNRPB,EEF1A1,MDM2,PSMA3,PIN1,DDX17,FLNA,HDAC6,HSPA1A,APP,VCP,PSMC5,HNRNPA2B1,DDX5,HNRNPA1,DDX3X,HSPA5,ILK,YBX1,ELAVL1,RPL7A,RPS3A,ABCE1,ILF3,XRN1,CSNK2A1,CSNK2A2,HSPA8,NCSTN,UBC,KRAS,IKZF3,PCF11,SMURF1,CD81,ICAM1,NOS2,TP53,RELA,EGFR,APEX1,PTGES3,EIF5,XPO1,RBM14,NUP62,FMR1,YBX3,UPF3B,RAN,U…
GO:BP	regulation of Wnt signaling pathway	GO:0030111	3.13586e-09	8.50364	375	2567	106	17906	CAV1,SRC,GSK3B,PSMA3,PIN1,APP,VCP,PSMC5,DDX3X,ILK,CSNK2A1,EGFR,NFKB1,PSMA2,HDAC1,PPP2R1A,PSMD12,LGR4,SMAD3,LZTS2,PSMA5,PSMA7,PSMB3,ABL1,PSMB9,YAP1,APOE,FGFR2,PSMA1,DAB2,SCEL,STK11,PSME2,PSME1,CSNK1G2,CSNK1E,CSNK1G1,ISL1,TLR2,DAPK3,APC,MAPK14,XIAP,COL1A1,SMURF2,PSMC3,UBE2B,RAPGEF1,GSK3A,PLEKHA4,PSMB6,SIAH2,RNF146,APC2,CSNK1A1,STK3,CTNNBIP1,SOX2,FOXO3,WWTR1,CITED1,EGR1,WNK1,CDK14,RACK1,PSMB10,HHEX,…
GO:BP	integrin-mediated signaling pathway	GO:0007229	3.16575e-09	8.49952	109	2567	46	17906	ISG15,SRC,PTK2B,NME2,FLNA,ILK,MYH9,ABL1,PTK2,SYK,NEDD9,PTPN11,ADAM10,PTN,CDC42,ZYX,NRP1,ITGB1,PRKD1,ITGB2,ITGAX,ITGA5,ADAMTS1,ITGA3,ITGA2B,ITGB4,FGR,PRAM1,ITGA8,ITGAM,CD63,ITGA2,ITGB5,ITGAL,ITGA7,ADAM9,THY1,ITGAV,CEACAM1,ITGB6,ITGA6,CTNNA1,DST,ADAM15,DOCK1,ITGA1
GO:BP	modification-dependent protein catabolic process	GO:0019941	3.27666e-09	8.48457	646	2567	159	17906	ISG15,CAV1,PTK2B,SUMO1,GSK3B,UBR4,MDM2,HUWE1,PSMA3,HDAC6,HSPA1A,VCP,PSMC5,HSPA5,CSNK2A1,CSNK2A2,UBC,SMURF1,FBXO6,PSMA2,USP4,UBE2D3,PLK1,DDB1,PSMD12,PML,NEDD4,CDK1,PSMA5,PSMA7,PSMB3,ITCH,PSMB9,UBE2L3,CLU,PTK2,GNA12,AKT1,PLK2,PSMA1,DAB2,TRIB2,RPL23,RPL11,RPS27A,UBB,PSME2,PSME1,CSNK1E,FBXO38,SYVN1,DDRGK1,USP6,PTEN,UBQLN4,BAG6,UBA52,SMURF2,HERPUD1,UBE2C,PSMC3,WNT1,DTX3L,UBE2B,RAD23A,GSK3A,SMAD7,SKP1,…
GO:BP	negative regulation of intracellular signal transduction	GO:1902532	3.44637e-09	8.46264	552	2567	141	17906	PLAUR,BDKRB2,CAV1,SRC,GSK3B,MDM2,PIN1,NF2,HSPA1A,DDX3X,RELA,NUP62,YBX3,STK38,NLRP3,ENO1,NF1,ARHGEF2,CALM1,HDAC1,PPP2R1A,PRKCD,PRKAA2,ABL1,ITCH,CLU,APOE,TPT1,AKT1,CDKN2D,STK11,RANBP9,MAPK7,RASA1,SYVN1,PTEN,RGS2,EZR,STAT1,HERPUD1,LYN,PKD2,MUC1,MTOR,STMN1,HDAC3,MAPKAP1,CREB3,UBE2B,EIF3A,CALM2,RAPGEF1,GSK3A,FBP1,MARK3,RHOA,PRKAA1,ITGB1,DLG5,TRIM32,ZC3H12A,OTUD3,OTUD7B,DUSP1,TAOK3,XBP1,SRI,PTPN6,NDRG2…
GO:BP	protein export from nucleus	GO:0006611	3.46173e-09	8.46071	182	2567	64	17906	RANGAP1,RANBP2,RNPS1,GSK3B,MDM2,XPO5,HNRNPA2B1,SLU7,YWHAE,ABCE1,NXF1,SMURF1,TP53,XPO1,NUP62,RBM22,UPF3B,RAN,UPF1,SRSF2,SMG1,SRSF7,THOC1,YTHDC1,SYMPK,DDX19B,CSE1L,DDX39B,SSB,XPO6,EIF4E,PTPN11,NUP210,PKD1,PRKACA,EGR2,DUSP16,HHEX,NUP133,NUP107,NUP85,RPS15,IFI27,DDX19A,NUP155,NUP153,RAE1,NPM1,SP100,CALR,HSPA9,EIF4A3,MAGOH,EIF5A,SRSF3,SRSF1,NSUN2,NUP93,PARK7,RIOK2,XPO4,XPO7,GTSE1,CDK5
GO:BP	cellular metal ion homeostasis	GO:0006875	3.48267e-09	8.45809	599	2567	150	17906	CD55,F2,F2R,KNG1,BDKRB1,BDKRB2,C3AR1,C5AR1,CAV1,PTK2B,APP,YWHAE,ATP6V1A,CALM1,CHERP,DIAPH1,PML,SMAD3,CLN3,ABL1,ANXA2,ATF4,SLC40A1,APOE,TPT1,PLCD1,ANXA5,FKBP1A,HMGB1,CXCR4,JAK2,FTL,SWAP70,CD40,HERPUD1,ATP12A,CD4,LYN,ATP1A1,PKD1,PKD2,ARF1,ADRA1B,PDGFRA,CCR5,VAPB,CALM2,CACNA1A,BAX,PIK3CG,SKP1,PTH1R,NEDD4L,PRKACA,FPR1,PLCB1,SRI,PTPN6,GRIN2B,CCL5,SLC39A14,CCR4,NPSR1,TMBIM6,CCL3,MT1X,FKBP1B,PLCH2,CAPN3…
GO:BP	positive regulation of nervous system development	GO:0051962	3.76944e-09	8.42372	563	2567	143	17906	PPP1CC,PTK2B,NTRK1,NME2,FLNA,HSPA5,ILK,SMURF1,RELA,FMR1,STK25,ACTR2,TWF1,MARK2,ARHGEF2,HDAC1,SRRT,RARA,PLXNA2,SCARB2,PAK1,SMARCD3,BAIAP2,APOE,TPPP,NUMBL,LIMK1,STK11,CSNK1E,FBXO38,CAMK1D,PTEN,CFLAR,TLR2,CXCR4,MAP2K1,RGS2,PRKCI,LYN,PTN,IST1,FGFR1,AP2A1,NTRK2,ARF1,MTOR,STMN2,RAPGEF1,BMPR2,HES1,RHOA,NRP1,DBNL,CAMK2B,DLG5,RAPGEF2,NEDD4L,TRIM32,MAPK8IP3,EPHA4,PAK3,RNF10,MEF2C,ENC1,WASF3,PRKCH,PPP1R9A,R…
GO:BP	blood circulation	GO:0008015	3.98777e-09	8.39927	553	2567	141	17906	F2R,F5,FGA,FGB,FGG,KNG1,BDKRB1,BDKRB2,C3AR1,CAV1,SRC,SUMO1,MDM2,FLNA,YWHAE,ICAM1,NOS2,EGFR,ACTC1,DSP,CALM1,ROCK2,DOCK5,SMAD3,MAP2K3,APOE,NOS3,AKT1,SGCG,CTSG,CXCR4,JAK2,ACE2,RGS2,STAT1,DSG2,VIP,ATP1A1,ADRB2,KLK2,CDC42,BCR,ADRA1B,MTOR,RPS6KA2,CALM2,CYB5R3,BMPR2,GSK3A,SMAD7,GRK2,RHOA,PIK3CG,NEDD4L,ZC3H12A,SGK1,PRKACA,ROCK1,TJP1,SMAD5,PIK3C2A,CTNNBIP1,SRI,PTPRM,MAP2K6,WNK1,FKBP1B,STK39,ATP6AP2,MYOF,N…
GO:BP	cellular response to hypoxia	GO:0071456	4.11227e-09	8.38592	213	2567	71	17906	SRC,MDM2,PSMA3,PSMC5,UBC,ICAM1,TP53,ENO1,PSMA2,EGLN3,ROCK2,PSMD12,PSMA5,PSMA7,PSMB3,PSMB9,CREBBP,PCK1,AKT1,PSMA1,RPS27A,UBB,PSME2,PSME1,PTEN,CFLAR,UBA52,PTN,PSMC3,MTOR,IRAK1,PRKAA1,PSMB6,PDK1,HIPK2,PHB2,PLK3,FOXO3,EGR1,ARNT,TMBIM6,PSMB10,RWDD3,PSMD1,FAM162A,VHL,USP19,PSMC4,PSMD3,PSMD2,PSMD11,PSMC1,CYBB,KCNK3,GNGT1,GNB1,HMOX1,STC2,HYOU1,PGK1,P4HB,CCNA2,PSMB5,PSMA6,PSMB7,UBQLN1,PSMD13,TBL2,PSMB2,CC…
GO:BP	homotypic cell-cell adhesion	GO:0034109	4.23135e-09	8.37352	84	2567	39	17906	FGA,FGB,FGG,PLAUR,PRKCA,FLNA,ILK,MYH9,JAK1,DSP,VCL,PRKCD,STXBP1,SYK,DSG2,RAP2B,LYN,RDX,PDGFRA,PIK3CG,PTPN6,TNFSF11,CCL5,ANK3,ITGA2B,PTPRU,P2RY12,PKP2,CLIC1,CEACAM1,JUP,CSRP1,ACTB,CXADR,DSC2,BLOC1S4,TJP2,F11R,LGALS1
GO:BP	regulation of protein polymerization	GO:0032271	4.34275e-09	8.36224	231	2567	75	17906	PTK2B,FER,GRB2,NCK2,HSP90AA1,HSPA1A,SPTBN1,ICAM1,ACTR2,HIP1R,TWF1,CLASP1,NUMA1,CKAP5,RPS3,TRIM27,PRKCD,VASP,OCLN,PAK1,ABL1,GSN,TBCD,BAIAP2,TPPP,SSH3,RASA1,RAC1,RDX,ARF1,MTOR,STMN1,STMN2,RHOA,ACTR3,DBNL,CDKN1B,PAK3,CORO1B,SSH1,CDC42EP3,PPP1R9A,TMSB10,JMY,TMSB4Y,SPTAN1,MET,NCKAP1,WAS,SCIN,COTL1,BAIAP2L1,EPS8,MYADM,NIN,CDK5RAP2,AKAP9,ARF6,MYO1C,HAX1,ARPC3,BAG4,PFN1,VIL1,HSPA1B,CTNNA2,MAP1B,CAPZA2,TM…
GO:BP	axonogenesis	GO:0007409	4.53578e-09	8.34335	487	2567	128	17906	SRC,PRKCA,DNM2,NTRK1,GRB2,GSK3B,HSP90AA1,HDAC6,APP,SPTBN1,ILK,STK25,MARK2,ENAH,SHC1,VCL,PLXNA2,VASP,TUBB3,PAK1,ABL1,BAIAP2,PTK2,STXBP1,APOE,FGFR2,NUMBL,LIMK1,STK11,RANBP9,MAPK7,ISL1,RPS6KA5,MAPK1,MAPK3,PTEN,CXCR4,PTPN11,CYFIP2,MAP2K1,EZR,RAC1,IST1,NTRK2,STMN1,CACNA1A,BMPR2,RHOA,NRP1,MYCBP2,DBNL,ITGB1,MAPK8IP3,EPHA4,PAK3,TAOK2,RHOBTB3,IFRD1,NRP2,EGR2,PTPRM,CDH11,NR4A2,CNP,SPAST,PIK3CD,POU4F1,AUTS2…
GO:BP	regulation of morphogenesis of an epithelium	GO:1905330	4.58799e-09	8.33838	183	2567	64	17906	PSMA3,PSMC5,SMURF1,AP2M1,PSMA2,CLASP1,PSMD12,LGR4,PSMA5,PSMA7,PSMB3,ABL1,PSMB9,PSMA1,DAB2,PSME2,PSME1,PRICKLE2,PTEN,CELSR2,SMURF2,STAT1,RAC1,DAAM1,PSMC3,FGFR1,AP2A1,WNT1,CDC42,MTOR,PLEKHA4,RHOA,PSMB6,SIX1,PHB2,RREB1,CITED1,PSMB10,AP2B1,CLTC,PSMD1,ITGAX,PSMC4,PSMD3,PSMD2,PSMD11,PSMC1,MED12,DVL1,DKK1,ROR2,TACSTD2,AP2A2,AGT,PFN1,CTNNB1,PSMB5,PSMA6,SHH,PSMB7,PSMD13,AP2S1,PSMB2,TNF
GO:BP	regulation of canonical Wnt signaling pathway	GO:0060828	5.06264e-09	8.29562	296	2567	89	17906	CAV1,SRC,GSK3B,PSMA3,PIN1,VCP,PSMC5,DDX3X,ILK,EGFR,NFKB1,PSMA2,HDAC1,PSMD12,LGR4,SMAD3,LZTS2,PSMA5,PSMA7,PSMB3,PSMB9,YAP1,APOE,FGFR2,PSMA1,DAB2,SCEL,STK11,PSME2,PSME1,CSNK1G2,CSNK1G1,ISL1,DAPK3,APC,MAPK14,XIAP,COL1A1,SMURF2,PSMC3,UBE2B,RAPGEF1,GSK3A,PLEKHA4,PSMB6,SIAH2,RNF146,APC2,CSNK1A1,STK3,SOX2,FOXO3,WWTR1,EGR1,WNK1,CDK14,PSMB10,CSNK1A1L,UBR5,PSMD1,PSMC4,PSMD3,PSMD2,PSMD11,PSMC1,RUVBL1,DVL1,E…
GO:BP	regulation of cellular component size	GO:0032535	5.49561e-09	8.25998	383	2567	107	17906	PTK2B,DNM2,FER,GRB2,NCK2,GSK3B,SPTBN1,ILK,ICAM1,CLNS1A,AP2M1,ACTR2,HIP1R,TWF1,TRIM27,PRKCD,VASP,PAK1,VAV2,ABL1,GSN,BAIAP2,APOE,AKT1,LIMK1,SSH3,RASA1,PTEN,SWAP70,EZR,RAC1,ACTN2,IST1,RDX,ARF1,MTOR,RPTOR,LARS,BMPR2,RHOA,NRP1,ACTR3,DBNL,MSN,CIT,PAK3,RAB5A,IFRD1,CORO1B,SSH1,CDC42EP3,PPP1R9A,TMSB10,JMY,TMSB4Y,PDXP,AQP4,SPTAN1,ULK2,LRP1,RAB11A,SLC12A3,SLC12A5,NCKAP1,KEL,WAS,SCIN,COTL1,BAIAP2L1,EPS8,EPHA…
GO:BP	positive regulation of macromolecule biosynthetic process	GO:0010557	5.71641e-09	8.24288	1925	2567	381	17906	F2R,SERPINE1,SRC,PTK2B,DNM2,NME2,NCK2,HSP90AA1,HNRNPK,PIN1,DDX17,HDAC6,APP,PSMC5,HNRNPA2B1,HNRNPA1,DDX3X,HSPA5,ILK,YBX1,ELAVL1,ILF3,NCSTN,UBC,IKZF3,CD81,TP53,RELA,EGFR,APEX1,PTGES3,RBM14,NUP62,FMR1,YBX3,UPF3B,RAN,RPS9,THOC1,NLRP3,NFKB1,ACTR2,LMO7,NFKB2,ARHGEF2,HDAC1,TOP2A,EIF2S3,STAT3,KHDRBS1,RPS6KA4,MAP2K7,ERCC1,RXRB,DDX39B,BCLAF1,SHC1,TACC1,HRAS,RARA,PML,LGR4,SMAD3,IKBKG,MAP2K2,CDK1,DAXX,MAP2K3…
GO:BP	positive regulation of transmembrane transport	GO:0034764	5.89345e-09	8.22963	210	2567	70	17906	F2,F2R,BDKRB1,C3,DNM2,SUMO1,FLNA,CALM1,OCLN,ABL1,AKT1,PTPN11,MAPK14,PRKCI,ACTN2,PKD2,ADRB2,ARF1,CFTR,CALM2,BAX,G6PD,SRI,WNK1,WNK4,NPSR1,CA2,STK39,CAPN3,ANK3,DMD,CACNG4,PLCG2,IRS2,AKT2,PDZK1,ATP1B3,NLGN3,SLC1A2,CACNB3,OPRK1,NTSR1,BRAF,STIM1,STIM2,PTAFR,CX3CL1,TREM2,EPHB2,KCNJ11,IFNGR2,AKAP9,ATP1B1,ANO6,SLC9A3R1,AGT,THY1,ABCB1,HSPA2,ARPP19,RAP1A,TMSB4X,GSTO1,CLTCL1,ARL6IP1,PARK7,KCNQ1,CCR2,CDK5,KCN…
GO:BP	regulation of JNK cascade	GO:0046328	6.06296e-09	8.21732	184	2567	64	17906	PTK2B,APP,EGFR,RPS3,MAP2K7,HRAS,TAOK1,DAXX,PAK1,GADD45G,ITCH,SYK,TRAF6,AKT1,MAP3K11,MTURN,HMGB1,GADD45A,RIPK2,CDC42,HDAC3,RAPGEF1,DBNL,NOD1,NOD2,MAP3K2,MAP3K4,MAPK8IP3,MAP4K2,PKN1,TAOK3,EPHA4,FLT4,SASH1,TAOK2,STK3,HIPK2,PLCB1,TNFSF11,SERPINB3,MAP3K12,MAP4K1,MINK1,MAP4K4,HIPK3,MAP3K20,NCOR1,LTBR,RASGRP1,MAP3K7,EDAR,DKK1,ROR2,EPHB1,CD27,F2RL1,SPAG9,TF,IGF1R,GSTP1,PDCD4,AIDA,FGD2,TNF
GO:BP	positive regulation of canonical Wnt signaling pathway	GO:0090263	7.62817e-09	8.11758	147	2567	55	17906	CAV1,SRC,PSMA3,PIN1,VCP,PSMC5,DDX3X,ILK,EGFR,NFKB1,PSMA2,PSMD12,LGR4,SMAD3,PSMA5,PSMA7,PSMB3,PSMB9,YAP1,FGFR2,PSMA1,SCEL,PSME2,PSME1,CSNK1G2,CSNK1G1,DAPK3,XIAP,COL1A1,SMURF2,PSMC3,UBE2B,PLEKHA4,PSMB6,RNF146,WNK1,PSMB10,UBR5,PSMD1,PSMC4,PSMD3,PSMD2,PSMD11,PSMC1,RUVBL1,EGF,ROR2,JUP,PSMB5,PSMA6,CCAR2,PSMB7,PSMD13,ASPM,PSMB2
GO:BP	regulation of proteolysis involved in cellular protein catabolic process	GO:1903050	7.83151e-09	8.10615	220	2567	72	17906	CAV1,PTK2B,SUMO1,GSK3B,MDM2,HSPA1A,VCP,CSNK2A1,CSNK2A2,SMURF1,FMR1,PLK1,PML,CLU,PTK2,GABARAPL2,APOE,GNA12,AKT1,PLK2,DAB2,TRIB2,RPL23,RPL11,UBB,PSME2,PSME1,CSNK1E,DDRGK1,PTEN,UBQLN4,BAG6,HERPUD1,PKD1,WNT1,RAD23A,GSK3A,SMAD7,DNAJB2,RYBP,PRKACA,EPHA4,CSNK1A1,HIPK2,PLK3,NFE2L1,CAMLG,RACK1,IL33,USP19,PSMC4,PSMC1,CTSC,RPS7,DVL1,EGF,OS9,TRIB3,TREM2,GPX1,BAG5,SGTA,UFL1,HSP90AB1,HSPA1B,BCAP31,MTM1,SHH,CCA…
GO:BP	actin polymerization or depolymerization	GO:0008154	8.76044e-09	8.05747	216	2567	71	17906	PTK2B,FER,GRB2,NCK2,SPTBN1,ICAM1,ACTR2,HIP1R,TWF1,ENAH,DIAPH1,TRIM27,PRKCD,VASP,GSN,BAIAP2,SSH3,RASA1,JAK2,SWAP70,RAC1,ACTN2,RDX,ARF1,MTOR,RHOA,ACTR3,DBNL,CIT,PAK3,MICAL1,CORO1B,SSH1,WASF3,CDC42EP3,PPP1R9A,TMSB10,JMY,TMSB4Y,PDXP,SPTAN1,COBL,NCKAP1,ABI1,WAS,SCIN,COTL1,BAIAP2L1,EPS8,MICAL3,MYADM,ARF6,F2RL1,MYO1C,HAX1,ARPC3,BAG4,PFN1,VIL1,CTNNA2,CAPZA2,CORO7,TMSB4X,CAP1,CDC42EP4,ACTR3B,LIMA1,SNX9,CA…
GO:BP	cell morphogenesis involved in neuron differentiation	GO:0048667	8.78845e-09	8.05609	611	2567	151	17906	SRC,PRKCA,DNM2,NTRK1,GRB2,GSK3B,HSP90AA1,HDAC6,APP,SPTBN1,ILK,STK25,ACTR2,MARK2,ENAH,SHC1,RBFOX2,VCL,PLXNA2,NEDD4,VASP,TUBB3,PAK1,ABL1,TBCD,BAIAP2,PTK2,STXBP1,APOE,FGFR2,NUMBL,LIMK1,STK11,RANBP9,MAPK7,ISL1,RPS6KA5,MAPK1,MAPK3,PTEN,CXCR4,PTPN11,CYFIP2,MAP2K1,CELSR2,EZR,RAC1,ADAM10,PTN,IST1,CDC42,NTRK2,STMN1,CACNA1A,BMPR2,HES1,RHOA,NRP1,MYCBP2,DBNL,ITGB1,CAMK2B,RAPGEF2,NEDD4L,MAPK8IP3,EPHA4,ARHGAP3…
GO:BP	negative regulation of cell cycle phase transition	GO:1901988	9.62783e-09	8.01647	271	2567	83	17906	MDM2,PSMA3,PSMC5,TP53,PSMA2,PLK1,PSMD12,MRE11,PML,TAOK1,CDK1,PSMA5,PSMA7,PSMB3,BRCA1,PSMB9,PLK2,PSMA1,CDKN2D,PSME2,PSME1,CRADD,PTEN,APC,CDKN2C,GADD45A,CCND1,PKD2,PSMC3,MUC1,BAX,SKP1,CDKN1B,CDC25C,PSMB6,PRMT2,DUSP1,CDK6,TAOK3,MOS,TAOK2,VPS4A,PLK3,CDC6,ZFYVE19,TFDP1,CNOT2,WEE1,CDC14B,CNOT6L,BTG2,PSMB10,NDC80,RAD21,PRKDC,PSMD1,ATM,PSMC4,PSMD3,PSMD2,PSMD11,PSMC1,CNOT1,GIGYF2,CENPF,CDK5RAP2,ZNF207,BUB…
GO:BP	metal ion transport	GO:0030001	9.80395e-09	8.0086	922	2567	208	17906	F2,F2R,BDKRB1,CAV1,PTK2B,DNM2,PACSIN3,SUMO1,FLNA,YWHAE,ICAM1,ATP6V1A,FMR1,LGALS3,CALM1,CHERP,OXSR1,DIAPH1,NSF,TRIM27,PML,NEDD4,CAMK2G,ABL1,ATP6V1B2,ANXA2,ATF4,SLC40A1,NOS3,TPT1,PLCD1,AKT1,ANXA5,FKBP1A,PTEN,CXCR4,FTL,SLC3A2,ATP12A,CD4,UTRN,LYN,VIP,ACTN2,ATP1A1,PKD1,PKD2,ADRB2,ARF1,CCR5,CALM2,CACNA1A,BAX,SIK1,RHOA,PIK3CG,CDKN1B,CAMK2B,NEDD4L,SGK1,PRKACA,ARHGAP1,PHB2,PLCB1,G6PD,SRI,PTPN6,GRIN2B,CCL5…
GO:BP	positive regulation of leukocyte cell-cell adhesion	GO:1903039	1.0065e-08	7.99719	230	2567	74	17906	CD55,CD46,CAV1,SRC,GRB2,NCK2,SART1,CD81,ICAM1,RELA,NLRP3,RPS3,RARA,AP3B1,PAK1,HLA-A,SYK,TRAF6,AKT1,PAK2,TNFSF13B,ETS1,HMGB1,LGALS9,SOCS1,PTPN11,RIPK2,RAC1,FLOT2,CD4,LYN,CDC42,IRAK1,HSPH1,HES1,RHOA,NOD2,BCL10,PAK3,XBP1,PRKCZ,PTPN6,TNFSF11,ZMIZ1,CD209,CCL5,CD1D,TFRC,ITPKB,AP3D1,TGFBR2,ITGB2,FAM49B,RASGRP1,DPP4,HLA-E,CD5,EFNB3,PTAFR,IL4R,CD27,EBI3,HLA-G,CD83,PNP,ADA,THY1,CD74,HSPD1,SHH,LGALS1,IGFBP2…
GO:BP	vacuolar transport	GO:0007034	1.08074e-08	7.96628	144	2567	54	17906	HSPA1A,VCP,HSPA8,SMURF1,HOOK1,NEDD4,SCARB2,AP3B1,CLN3,NPC1,CLU,GAK,ADRB2,ARF1,DTX3L,LARS,CHMP2B,RHOB,VPS4A,LAMP1,VPS11,LRP1,VPS41,VPS16,VPS33A,RAB7A,TGFBRAP1,AP3D1,BECN1,GRN,SORT1,PIK3R4,CHMP2A,SORL1,CHMP6,ATP6V0D1,VPS53,NDFIP1,CACNG4,RAB7B,GOSR2,USE1,GCC2,NDFIP2,SNAPIN,PSAP,IGF2R,M6PR,MTM1,TSG101,VPS25,CHMP4A,VPS51,CHMP3
GO:BP	regulation of transcription from RNA polymerase II promoter in response to stress	GO:0043618	1.098e-08	7.9594	120	2567	48	17906	NCK2,PSMA3,HSPA1A,PSMC5,HSPA5,UBC,TP53,PSMA2,EGLN3,PSMD12,NEDD4,PSMA5,PSMA7,PSMB3,PSMB9,CREBBP,ATF4,PSMA1,RPS27A,DNAJB1,UBB,PSME2,PSME1,MAPK7,UBA52,PSMC3,MUC1,HSF1,PSMB6,EGR1,ARNT,IMPACT,TMBIM6,PSMB10,PSMD1,VHL,PSMC4,PSMD3,PSMD2,PSMD11,PSMC1,CREB3L1,HMOX1,PSMB5,PSMA6,PSMB7,PSMD13,PSMB2
GO:BP	epidermal growth factor receptor signaling pathway	GO:0007173	1.098e-08	7.9594	120	2567	48	17906	PLAUR,SRC,EPS15,PTK2B,FER,GRB2,NCK2,APP,EGFR,NUP62,HIP1R,SHC1,ARAP1,ABL1,PTK2,AKT1,RPS6KA5,PTPN11,AREG,PIGR,GPRC5A,CDC42,CCDC88A,STAM2,PIK3C2A,FAM83B,CAMLG,RAB7A,EPS15L1,EGF,CHMP6,PTPN2,ZGPAT,HBEGF,PTPRJ,PLCE1,SPRY1,AGT,VIL1,CEACAM1,SH3KBP1,TSG101,SH3GL2,VPS25,SNX6,EPN1,SPRY2,ITGA1
GO:BP	positive regulation of secretion	GO:0051047	1.1228e-08	7.9497	442	2567	118	17906	F2R,FGA,FGB,FGG,SRC,SPTBN1,EGFR,NLRP3,CLASP1,NR0B2,ABL1,IRF3,STXBP1,SYK,MAPK11,ACSL4,ISL1,HMGB1,MAPK3,TLR2,LGALS9,PTPN11,JAK2,MAPK14,EZR,DDX58,RIPK2,RAC1,VIP,FGFR1,ARF1,CFTR,GRK2,CHUK,NOD2,XBP1,RAB5A,PRKCZ,VPS4A,CDK5R2,SRI,TNFSF11,MAP2K6,LAMP1,SNX4,NLRP10,CCL3,SYTL2,IL33,PDCD6IP,PTGER4,LRP1,RAB7A,MAVS,ITGB2,PPIA,PFKM,IL1RAP,CHMP2A,CYBA,SORL1,RASGRP1,GCK,GOLPH3,LPL,HLA-E,RAB8B,FGR,SCIN,P2RY2,KARS,…
GO:BP	positive regulation of protein localization to nucleus	GO:1900182	1.12815e-08	7.94763	79	2567	37	17906	F2,SRC,FLNA,RBM22,RAN,CARD10,PLK1,PRKCD,SMAD3,CDK1,AKT1,STK11,MAPK1,CDH1,JAK2,MAPK14,CCT2,DTX3L,HDAC3,PARP9,DKC1,ZC3H12A,EIF2AK3,ZIC1,UBR5,MAVS,PRKD1,IPO5,HSP90AB1,JUP,TCP1,CCT6A,CCT3,CCT8,SHH,PARK7,GTSE1
GO:BP	ubiquitin-dependent protein catabolic process	GO:0006511	1.22146e-08	7.91312	640	2567	156	17906	CAV1,PTK2B,SUMO1,GSK3B,UBR4,MDM2,HUWE1,PSMA3,HDAC6,HSPA1A,VCP,PSMC5,HSPA5,CSNK2A1,CSNK2A2,UBC,SMURF1,FBXO6,PSMA2,USP4,UBE2D3,PLK1,DDB1,PSMD12,PML,NEDD4,CDK1,PSMA5,PSMA7,PSMB3,ITCH,PSMB9,UBE2L3,CLU,PTK2,GNA12,AKT1,PLK2,PSMA1,DAB2,TRIB2,RPL23,RPL11,RPS27A,UBB,PSME2,PSME1,CSNK1E,FBXO38,SYVN1,DDRGK1,USP6,PTEN,UBQLN4,BAG6,UBA52,SMURF2,HERPUD1,UBE2C,PSMC3,WNT1,DTX3L,UBE2B,RAD23A,GSK3A,SMAD7,SKP1,MAEA,B…
GO:BP	negative regulation of proteolysis	GO:0045861	1.23592e-08	7.90801	363	2567	102	17906	CR1,F2,KNG1,SERPINC1,SERPINE1,SERPINA5,SERPINA1,PLAT,PLAUR,PROS1,TFPI,C3,C4A,C4B,SRC,MDM2,HDAC6,APP,YWHAE,DDX3X,CSNK2A1,CSNK2A2,TP53,TRIM21,PML,SERPINB2,CLN3,CRYAB,GABARAPL2,AKT1,PAK2,CDKN2D,RPL23,RPL11,DDRGK1,CFLAR,SERPINB6,SERPINB8,SPINK5,BIRC3,XIAP,RPS6KA3,BAG6,HERPUD1,RAF1,WNT1,RYBP,SERPINB9,ROCK1,SIAH2,EPHA4,MICAL1,HIPK2,DHCR24,SERPINB3,RPS6KA1,CAMLG,MAP2K5,TNFAIP8,SERPINB5,SERPINB11,IFI16,L…
GO:BP	regeneration	GO:0031099	1.40125e-08	7.85348	209	2567	69	17906	F7,PLG,C5AR1,CSNK2A2,CD81,EGFR,PKM,STK24,CDK1,NR0B2,YAP1,GSN,TARBP2,ISL1,PTEN,CFLAR,JAK2,MAP2K1,CCND1,CAD,PTN,WNT1,CDKN1B,MAPK8IP3,EPHA4,IFRD1,SOX2,CLDN1,MAP4K4,FKBP1B,CAPN3,SGCA,LRP1,TGFBR2,GRN,RPL30,RPL10,DYSF,KLF5,FOLR1,DMD,AXL,PTPRU,PTPRF,FLT3,BRAF,GPX1,CSNK2B,HMOX1,PRMT5,VTN,THY1,TYMS,GSTP1,IGF2R,ANXA3,LCP1,ENO3,CCNA2,CTNNA1,MAP1B,EPPK1,RAP1A,PNPT1,EZH2,CCNB1,PTGFRN,NREP,ADAM15
GO:BP	negative regulation of multi-organism process	GO:0043901	1.44128e-08	7.84125	227	2567	73	17906	CR1,MBL2,ISG15,ILF3,BANF1,IFIT1,TRIM21,HDAC1,TRIM27,PML,ITCH,GSN,ANXA2,APOBEC3G,PLSCR1,TARBP2,LGALS9,SPINK5,STAT1,EIF2AK2,TRIM14,VAPA,PSMC3,TRIM10,TRIM11,TRIM32,ZC3H12A,PARP10,TRIM5,SERPINB9,TRIM62,CCL5,CD96,IRAK3,SEC14L1,CCL3,OASL,PROX1,IFI16,MAVS,GRN,HLA-B,BST2,IFITM1,IFITM2,OAS1,PTPN2,HLA-E,IFIT5,SAMHD1,ACVR1C,IFITM3,HLA-F,HLA-G,RNF26,HTRA1,NLRX1,ADA,KRT6A,ITGAV,CEACAM1,CALR,RPS19,SRPK2,C1QBP,…
GO:BP	inositol lipid-mediated signaling	GO:0048017	1.48302e-08	7.82885	196	2567	66	17906	F2,F2R,SRC,NTRK1,EGFR,NF1,NEDD4,PIP4K2A,GSN,PTK2,PLCD1,RPS6KB1,AKT1,MAPK1,MAPK3,PTEN,JAK2,CA8,EZR,LYN,FGFR1,NTRK2,PDGFRA,PIK3C2B,RHOA,PIK3CG,PIK3C3,PTPN13,PIK3C2A,PLCB1,PTPN6,AGAP2,CCL5,PI4KA,PIK3CD,PLCH2,CRNN,PI4KB,ERBB2,BECN1,PIP4K2C,PLCB3,LTK,HTR2A,RASGRP1,PPP2R5C,FGR,ERBB3,PLCG2,IRS2,ROR2,PLCE1,FLT3,PTAFR,SLC9A3R1,F2RL1,HAX1,AGT,IGF1R,CEACAM1,C1QBP,PLD1,FLT1,CAT,CEP55,TNF
GO:BP	morphogenesis of a polarized epithelium	GO:0001738	1.4844e-08	7.82845	145	2567	54	17906	PSMA3,PSMC5,SMURF1,AP2M1,PSMA2,PSMD12,PSMA5,PSMA7,PSMB3,ABL1,PSMB9,PSMA1,DAB2,PSME2,PSME1,PRICKLE2,TP63,CELSR2,SMURF2,RAC1,DAAM1,PSMC3,AP2A1,WNT1,CDC42,PLEKHA4,RHOA,DLG5,PSMB6,MSN,PSMB10,AP2B1,CLTC,PSMD1,PSMC4,PSMD3,PSMD2,PSMD11,PSMC1,MED12,DVL1,RAB10,DKK1,ROR2,AP2A2,SLC9A3R1,PFN1,PSMB5,ACTB,PSMA6,PSMB7,PSMD13,AP2S1,PSMB2
GO:BP	positive regulation of cellular amide metabolic process	GO:0034250	1.65253e-08	7.78185	162	2567	58	17906	PTK2B,NCK2,APP,DDX3X,ELAVL1,FMR1,YBX3,UPF3B,RPS9,ROCK2,EIF2S3,KHDRBS1,DDX39B,PRKCD,CLU,RPS6KB1,CIRBP,CASP3,EIF2B5,TARBP2,MAPK1,MAPK3,BCL3,MTOR,LARP1,MRPS27,GSK3A,RHOA,FXR1,EPHA4,CCL5,IMPACT,RACK1,JMJD4,ERBB2,RPS4X,HNRNPL,RPL30,CHRNA7,EIF3D,CPEB3,BOLL,MIF4GD,THBS1,PTAFR,ITGA2,LARP4B,PABPC1,NPM1,VIM,IFNGR1,EIF4A3,EIF5A,C1QBP,DHX9,PLD1,USP16,TNF
GO:BP	endoplasmic reticulum to Golgi vesicle-mediated transport	GO:0006888	1.79857e-08	7.74507	210	2567	69	17906	CD55,F2,F5,F7,F8,F9,F10,SERPINA1,PROC,PROS1,CD59,VCP,SPTBN1,DCTN2,COPG1,GOLGB1,COPA,COPB2,COPB1,ARCN1,SEC24C,NSF,SEC31B,VAPA,AREG,TMED9,ARFGAP1,ARF1,GOPC,VAPB,YKT6,DYNC1I1,SPAST,NRBP1,SPTAN1,DYNC1H1,ANK3,CTSC,STX5,TMED10,TMED1,SORL1,GBF1,GAS1,COG4,RAB1B,COPZ1,PPP6R1,FOLR1,SCFD1,LMAN2,COG3,GOSR2,TMED2,RAB1A,ERGIC1,GOLGA2,YIF1A,HYOU1,TMED5,COPE,SEC24A,CAPZA2,BCAP31,SEC23A,SEC23B,ARFGAP2,DYNC1LI1,DY…
GO:BP	positive regulation of nucleobase-containing compound metabolic process	GO:0045935	1.8963e-08	7.72209	1905	2567	375	17906	F2R,SERPINE1,SRC,PTK2B,DNM2,NME2,NCK2,HSP90AA1,HNRNPK,PIN1,DDX17,HSPA1A,APP,VCP,PSMC5,HNRNPA2B1,DDX5,HNRNPA1,DDX3X,HSPA5,ILK,YBX1,ILF3,HSPA8,UBC,IKZF3,CD81,NOS2,TP53,RELA,EGFR,APEX1,PTGES3,RBM14,NUP62,RBM22,RAN,UPF1,THOC1,NLRP3,NFKB1,ENO1,POLR2A,ACTR2,LMO7,NFKB2,ARHGEF2,ROCK2,HDAC1,TOP2A,RPS3,STAT3,MRE11,RPS6KA4,MAP2K7,ERCC1,RXRB,DDX39B,BCLAF1,SHC1,TACC1,HRAS,RARA,PML,LGR4,PRKCD,PRKAA2,SMAD3,IKBK…
GO:BP	angiogenesis	GO:0001525	1.93556e-08	7.71319	601	2567	148	17906	F3,SERPINE1,C3,C3AR1,C5AR1,CAV1,CLIC4,PRKCA,PTK2B,MYH9,PKM,JAK1,PARVA,PAK4,NF1,CARD10,ROCK2,STAT3,SHC1,STAB1,AMOTL2,PML,VAV2,ABL1,BRCA1,ANXA2,PTK2,SYK,NOS3,PLCD1,FGFR2,AKT1,PLK2,MAPK7,ATF2,ETS1,ISL1,PTEN,CXCR4,MAPK14,SPINK5,CD40,GADD45A,STAT1,PTN,TGFBR1,FGFR1,CDC42,PDGFRA,PPIH,RHOA,NRP1,PIK3CG,ITGB1,ZC3H12A,RNF213,ROCK1,FLT4,SASH1,RHOB,TJP1,XBP1,BTG1,EIF2AK3,HIPK2,PIK3C2A,PDCD10,NRP2,PTPRM,S100A7…
GO:BP	positive regulation of I-kappaB kinase/NF-kappaB signaling	GO:0043123	1.96952e-08	7.70564	184	2567	63	17906	F2R,FLNA,RELA,NUP62,IKBKG,ABL1,IRF3,TRAF6,AKT1,PLK2,FKBP1A,TBK1,DDRGK1,CFLAR,IKBKE,LGALS9,CD40,BIRC3,IKBKB,RIPK2,VAPA,CD4,IRAK1,MAP3K14,NEK6,RHOA,CHUK,NOD1,NOD2,TRIM32,TRIM5,TRIM62,BCL10,TRIM22,TNFSF11,TICAM1,MAVS,PRKD1,BST2,LTBR,AKAP13,NDFIP1,MAP3K7,TAB2,EDAR,IFIT5,LITAF,SLC44A2,CX3CL1,SLC35B2,DDX21,HMOX1,NDFIP2,F2RL1,CD74,RHOC,CTNNB1,EEF1D,UBE2I,TRADD,ZDHHC17,LGALS1,TNF
GO:BP	divalent inorganic cation homeostasis	GO:0072507	2.06354e-08	7.68539	528	2567	134	17906	CD55,F2,F2R,KNG1,BDKRB1,BDKRB2,C3AR1,C5AR1,CAV1,PTK2B,APP,YWHAE,EGFR,CALM1,CHERP,DIAPH1,PML,SMAD3,CLN3,ABL1,ANXA2,ATF4,APOE,TPT1,PLCD1,ANXA5,FKBP1A,HMGB1,CXCR4,JAK2,SWAP70,CD40,HERPUD1,CD4,LYN,PKD1,PKD2,ADRA1B,PDGFRA,CCR5,VAPB,CALM2,CACNA1A,BAX,PIK3CG,PTH1R,PRKACA,TMC8,FPR1,PLCB1,SRI,PTPN6,GRIN2B,TNFSF11,CCL5,SLC39A14,CCR4,NPSR1,TMBIM6,CCL3,MT1X,FKBP1B,PLCH2,CAPN3,CXCR1,PTGER4,LRP1,AP3D1,PRKD1,AN…
GO:BP	phosphatidylinositol-mediated signaling	GO:0048015	2.12468e-08	7.67271	193	2567	65	17906	F2,F2R,SRC,NTRK1,EGFR,NF1,NEDD4,PIP4K2A,GSN,PTK2,PLCD1,RPS6KB1,AKT1,MAPK1,MAPK3,PTEN,JAK2,CA8,EZR,LYN,FGFR1,NTRK2,PDGFRA,PIK3C2B,RHOA,PIK3CG,PIK3C3,PTPN13,PIK3C2A,PLCB1,PTPN6,AGAP2,CCL5,PI4KA,PIK3CD,PLCH2,CRNN,PI4KB,ERBB2,BECN1,PIP4K2C,PLCB3,LTK,HTR2A,RASGRP1,PPP2R5C,FGR,ERBB3,PLCG2,IRS2,ROR2,PLCE1,FLT3,PTAFR,SLC9A3R1,F2RL1,HAX1,AGT,IGF1R,CEACAM1,C1QBP,FLT1,CAT,CEP55,TNF
GO:BP	establishment of planar polarity	GO:0001736	2.24615e-08	7.64856	126	2567	49	17906	PSMA3,PSMC5,SMURF1,AP2M1,PSMA2,PSMD12,PSMA5,PSMA7,PSMB3,ABL1,PSMB9,PSMA1,DAB2,PSME2,PSME1,PRICKLE2,TP63,CELSR2,SMURF2,RAC1,DAAM1,PSMC3,AP2A1,WNT1,CDC42,PLEKHA4,RHOA,PSMB6,PSMB10,AP2B1,CLTC,PSMD1,PSMC4,PSMD3,PSMD2,PSMD11,PSMC1,MED12,DVL1,DKK1,ROR2,AP2A2,PFN1,PSMB5,PSMA6,PSMB7,PSMD13,AP2S1,PSMB2
GO:BP	establishment of tissue polarity	GO:0007164	2.24615e-08	7.64856	126	2567	49	17906	PSMA3,PSMC5,SMURF1,AP2M1,PSMA2,PSMD12,PSMA5,PSMA7,PSMB3,ABL1,PSMB9,PSMA1,DAB2,PSME2,PSME1,PRICKLE2,TP63,CELSR2,SMURF2,RAC1,DAAM1,PSMC3,AP2A1,WNT1,CDC42,PLEKHA4,RHOA,PSMB6,PSMB10,AP2B1,CLTC,PSMD1,PSMC4,PSMD3,PSMD2,PSMD11,PSMC1,MED12,DVL1,DKK1,ROR2,AP2A2,PFN1,PSMB5,PSMA6,PSMB7,PSMD13,AP2S1,PSMB2
GO:BP	regulation of protein localization to nucleus	GO:1900180	2.24615e-08	7.64856	126	2567	49	17906	F2,SRC,GSK3B,PIN1,FLNA,NF2,NUP62,RBM22,RAN,NF1,CARD10,PLK1,PRKCD,SMAD3,CDK1,LZTS2,BYSL,AKT1,STK11,MAPK1,CDH1,JAK2,MAPK14,CCT2,DTX3L,HDAC3,PARP9,DKC1,ZC3H12A,OTUD7B,EIF2AK3,PKIA,PKIG,DCLK2,ZIC1,UBR5,MAVS,PRKD1,IPO5,HSP90AB1,JUP,GLUL,TCP1,CCT6A,CCT3,CCT8,SHH,PARK7,GTSE1
GO:BP	cellular response to extracellular stimulus	GO:0031668	2.42769e-08	7.61481	266	2567	81	17906	MDM2,HNRNPA1,HSPA5,HSPA8,ICAM1,TP53,STK24,PRKAA2,BAIAP2,ATF4,GABARAPL2,ATG7,MAPK8,ALB,PCK1,RRAGB,BCL11A,NUAK2,MAPK1,MAPK3,COL1A1,EIF2AK2,LYN,PTN,HSF1,MTOR,RPTOR,LARS,PIK3C2B,BMPR2,PRKAA1,ZC3H12A,PIK3C3,XBP1,EIF2AK3,SSH1,NR4A2,RIPOR1,IMPACT,WIPI1,PDXP,FOXA2,IFI16,HNRNPL,BECN1,PRKD1,EIF2S1,GABARAP,PIK3R4,FOS,CYBA,SLC2A1,FOLR1,LPL,AXL,CYBB,P2RY2,MAP1LC3C,SLC1A2,CACNB3,RALB,P2RY12,COMT,HMOX1,FADS1,KR…
GO:BP	regulation of protein ubiquitination	GO:0031396	2.57686e-08	7.58891	207	2567	68	17906	ISG15,CAV1,HSP90AA1,HUWE1,PIN1,HSPA1A,DDX3X,HSPA5,USP4,PLK1,RPS3,DAXX,ABL1,BRCA1,UBE2L3,TRAF6,AKT1,FKBP1A,LIMK1,RPL23,RPL11,UBB,PTEN,BIRC3,XIAP,RIPK2,HERPUD1,UBE2C,TGFBR1,ADRB2,MTOR,DTX3L,HDAC3,GSK3A,SMAD7,MYCBP2,NOD2,DNAJB2,PARP10,BCL10,SIAH2,SASH1,CAMLG,CDC14B,UBR5,CDK9,RPS2,TICAM1,RPS7,DYSF,NDFIP1,TRIB3,RAB1A,GOLGA2,BAG5,NDFIP2,WFS1,UFL1,HSP90AB1,HSPA1B,SQSTM1,PARK7,FANCI,FBXO2,UBQLN1,PLAA,AIM…
GO:BP	response to steroid hormone	GO:0048545	2.63004e-08	7.58004	392	2567	107	17906	TFPI,CAV1,SRC,MDM2,DDX17,HDAC6,DDX5,KRAS,ICAM1,RELA,EGFR,PTGES3,RAN,CALM1,HDAC1,RXRB,RBFOX2,RARA,NEDD4,DAXX,PAK1,NR0B2,IDH1,BRCA1,YAP1,UBE2L3,NPC1,PCK1,ASS1,EIF4E,DAB2,CASP3,DDRGK1,TRIM63,ISL1,CFLAR,TLR2,JAK2,TP63,COL1A1,CCND1,DSG2,AREG,ATP1A1,CAD,PTN,RXRG,RHOA,PRMT2,DUSP1,CASP9,STRN3,ESRRA,PHB2,FOXO3,ZMIZ1,LMO3,NR4A2,CLDN1,CNOT2,RARB,CA2,CRIPAK,IL1RN,KDM3A,UBR5,TGFBR2,HNRNPU,RPL27,CNOT1,DSG1,NCO…
GO:BP	cellular divalent inorganic cation homeostasis	GO:0072503	2.66233e-08	7.57474	509	2567	130	17906	CD55,F2,F2R,KNG1,BDKRB1,BDKRB2,C3AR1,C5AR1,CAV1,PTK2B,APP,YWHAE,CALM1,CHERP,DIAPH1,PML,SMAD3,CLN3,ABL1,ANXA2,ATF4,APOE,TPT1,PLCD1,ANXA5,FKBP1A,HMGB1,CXCR4,JAK2,SWAP70,CD40,HERPUD1,CD4,LYN,PKD1,PKD2,ADRA1B,PDGFRA,CCR5,VAPB,CALM2,CACNA1A,BAX,PIK3CG,PTH1R,PRKACA,FPR1,PLCB1,SRI,PTPN6,GRIN2B,CCL5,SLC39A14,CCR4,NPSR1,TMBIM6,CCL3,MT1X,FKBP1B,PLCH2,CAPN3,CXCR1,PTGER4,LRP1,AP3D1,PRKD1,PRNP,MT1E,PLCB3,CHRN…
GO:BP	protein secretion	GO:0009306	2.66501e-08	7.5743	630	2567	153	17906	F2R,FGA,FGB,FGG,ISG15,SRC,PRKCA,SPTBN1,NOS2,EGFR,NLRP3,COPG1,TRIM27,PML,ABCA1,LGR4,NR0B2,CAMK2G,ABL1,IRF3,SLC2A2,SYK,APOE,TRAF6,ANXA5,MAPK11,ACSL4,NECAB3,TNFSF13B,ISL1,ARL4D,HMGB1,MAPK3,TLR2,LGALS9,SOCS1,PTPN11,JAK2,MAPK14,CD40,EZR,DDX58,RIPK2,RAC1,LYN,VIP,RAF1,ARF1,CFTR,CACNA1A,ACVR2B,CHUK,NOD2,ZC3H12A,PIK3C3,XBP1,ANXA4,PRKCZ,SRI,CCL5,NLRP10,GBP5,MAP4K4,TMBIM6,CCL3,STEAP3,FKBP1B,IL1RN,FOXA2,IL33…
GO:BP	establishment of protein localization to extracellular region	GO:0035592	3.03289e-08	7.51814	631	2567	153	17906	F2R,FGA,FGB,FGG,ISG15,SRC,PRKCA,SPTBN1,NOS2,EGFR,NLRP3,COPG1,TRIM27,PML,ABCA1,LGR4,NR0B2,CAMK2G,ABL1,IRF3,SLC2A2,SYK,APOE,TRAF6,ANXA5,MAPK11,ACSL4,NECAB3,TNFSF13B,ISL1,ARL4D,HMGB1,MAPK3,TLR2,LGALS9,SOCS1,PTPN11,JAK2,MAPK14,CD40,EZR,DDX58,RIPK2,RAC1,LYN,VIP,RAF1,ARF1,CFTR,CACNA1A,ACVR2B,CHUK,NOD2,ZC3H12A,PIK3C3,XBP1,ANXA4,PRKCZ,SRI,CCL5,NLRP10,GBP5,MAP4K4,TMBIM6,CCL3,STEAP3,FKBP1B,IL1RN,FOXA2,IL33…
GO:BP	gene expression	GO:0010467	3.06663e-08	7.51334	5672	2567	961	17906	F2,F2R,F3,F7,F9,F11,F12,FGA,FGB,FGG,KLKB1,CD46,SERPINE1,PLAT,PLAU,C5AR1,PPP1CC,CAV1,SRC,PRKCA,PTK2B,DNM2,NTRK1,NME2,FER,NCK2,NOSTRIN,SUMO1,RANBP2,RNPS1,GSK3B,SART1,HNRNPK,SNRPB,EEF1A1,MDM2,HUWE1,PSMA3,CD2BP2,PIN1,DDX17,XPO5,UBL5,FLNA,HDAC6,HSPA1A,APP,ACIN1,PSMC5,HNRNPA2B1,SLU7,DDX5,HNRNPA1,HNRNPF,DDX3X,HSPA5,ILK,YBX1,ELAVL1,RPL7A,RPS3A,ABCE1,ILF3,RBM25,CLK1,SRPK3,XRN1,HSPA8,NCSTN,UBC,KRAS,NXF1,IK…
GO:BP	negative regulation of neuron apoptotic process	GO:0043524	3.36273e-08	7.47331	156	2567	56	17906	F2R,C5AR1,PTK2B,NTRK1,PIN1,ILK,KRAS,HRAS,CLN3,STXBP1,APOE,RASA1,ISL1,JAK2,PRKCI,NTRK2,CACNA1A,BAX,RHOA,NRP1,ROCK1,SIX1,HIPK2,MEF2C,CITED1,AGAP2,NR4A2,MAP3K12,BTG2,POU4F1,LGMN,LRP1,GRN,XRCC2,AXL,ERBB3,SYNGAP1,BRAF,CX3CL1,PTPRZ1,HMOX1,HYOU1,WFS1,PPT1,GPI,HSP90AB1,HSPD1,AARS,SET,NONO,ITSN1,PARK7,DNAJC5,SNX6,BIRC5,NAIP
GO:BP	negative regulation of cell cycle process	GO:0010948	3.49601e-08	7.45643	359	2567	100	17906	MDM2,PSMA3,PSMC5,TP53,RBM14,PSMA2,PLK1,PSMD12,MRE11,PML,TAOK1,CDK1,PSMA5,PSMA7,PSMB3,BRCA1,PSMB9,PLK2,PSMA1,CDKN2D,RPL23,PSME2,PSME1,CRADD,PTEN,APC,RAD51,CDKN2C,GADD45A,CCND1,PKD2,PSMC3,MUC1,RPS6KA2,BAX,SKP1,CDKN1B,CDC25C,PSMB6,PRMT2,RYBP,DUSP1,CDK6,KAT2A,TAOK3,MOS,TAOK2,VPS4A,PLK3,CDC6,ZFYVE19,TFDP1,CNOT2,WEE1,CDC14B,CNOT6L,BTG2,PSMB10,MLXIPL,NDC80,RAD21,PRKDC,PSMD1,CDK9,ATM,PSMC4,PSMD3,PSMD2,PS…
GO:BP	positive regulation of neuron death	GO:1901216	3.60118e-08	7.44356	100	2567	42	17906	GSK3B,PIN1,TP53,NF1,CAPN2,DAXX,ABL1,CLU,ATF4,MAP3K11,CASP3,ATF2,CDC42,MTOR,GSK3A,BAX,RHOA,CASP9,PAK3,SSH1,GRIN2B,FOXO3,EGR1,CCL3,BACE1,ATM,EIF2S1,ITGB2,GRN,PRNP,FOS,EPHA7,DKK1,ITGAM,CTNNB1,SRPK2,FIS1,AIMP2,CDK5,DDIT4,ITGA1,TNF
GO:BP	negative regulation of apoptotic signaling pathway	GO:2001234	4.05915e-08	7.39156	236	2567	74	17906	FGA,FGB,FGG,SERPINE1,PLAUR,BDKRB2,SRC,GSK3B,MDM2,HSPA1A,DDX3X,CSNK2A1,CSNK2A2,ICAM1,RELA,YBX3,ENO1,LGALS3,ARHGEF2,HDAC1,BRCA1,YAP1,CLU,NOS3,TPT1,AKT1,CDKN2D,MAPK7,SYVN1,CFLAR,HERPUD1,RAF1,TGFBR1,MUC1,CREB3,BAX,NRP1,TRIM32,SIAH2,XBP1,AGAP2,NR4A2,DDIAS,MAP2K5,TMBIM6,EYA1,BID,TMBIM1,THBS1,CX3CL1,CREB3L1,GPX1,AATF,HMOX1,HYOU1,BAG5,WFS1,HTRA2,CD74,SLC25A5,ITGAV,GSTP1,HSPA1B,CTNNB1,ITGA6,HMGB2,CTNNA1,T…
GO:BP	response to bacterium	GO:0009617	4.07332e-08	7.39005	736	2567	172	17906	CD55,F2,F2R,FGA,FGB,MBL2,SERPINE1,BDKRB1,TFPI,THBD,C3,C4B,C4BPA,C5AR1,ISG15,CAV1,SRC,PRKCA,FER,IKZF3,ICAM1,NOS2,RELA,UPF1,NLRP3,NFKB1,NFKB2,SHC1,STAB1,CAPN2,RARA,ABCA1,PRKCD,ABL1,NFKBIA,IRF3,BAIAP2,MAPK8,SYK,HPGD,NOS3,TRAF6,PCK1,ASS1,FGFR2,AKT1,CASP3,TBK1,FKBP5,IDO1,CTSG,HMGB1,MAPK1,MAPK3,CFLAR,TLR2,LGALS9,JAK2,MAPK14,SPINK5,CD40,RPS6KA3,RIPK2,CD4,LYN,CSF2RB,PLAC8,BCL3,BCR,CCR5,HSF1,IRAK1,RHOA,CH…
GO:BP	regulation of growth	GO:0040008	4.32197e-08	7.36432	693	2567	164	17906	F2,BDKRB1,PTK2B,DNM2,GSK3B,PIN1,HSPA1A,APP,DDX3X,ILK,CSNK2A1,SMURF1,TP53,EGFR,YBX3,CTDP1,ENO1,PAK4,PPP2R1A,STAT3,DDX39B,SHC1,PML,SMAD3,CDK1,PAK1,ZMAT3,ABL1,ITCH,YAP1,CRYAB,PTK2,APOE,FGFR2,NEDD9,AKT1,PAK2,CDKN2D,LIMK1,STK11,MAPK11,BCL11A,MAPK1,PTEN,CXCR4,SOCS1,CDKN2C,MAPK14,RGS2,RPS6KA3,EZR,ADAM10,TGFBR1,IST1,FGFR1,PLAC8,ADRB2,CDC42,CDK11B,HSF1,MTOR,RPTOR,BMPR2,GSK3A,SMAD7,FBP1,SAV1,RHOA,NRP1,DBNL…
GO:BP	organelle assembly	GO:0070925	4.48673e-08	7.34807	847	2567	192	17906	SRC,DNM2,HSP90AA1,FLNA,HDAC6,HSPA1A,YWHAE,DDX3X,SMURF1,RBM14,ACTC1,NUP62,KRT19,RPL24,RPL3,ACTR2,PARVA,TUBB,CLASP1,ARHGEF2,NUMA1,PLK1,DCTN2,KPNB1,CKAP5,PPP2R1A,RPS3,KIFAP3,PIP4K2A,PRKAA2,CDK1,LZTS2,MAP4,BRCA1,GSN,ABLIM1,GABARAPL2,ATG7,PLK2,DYNLRB2,CIRBP,RPL11,CSNK1E,KRT8,PTEN,CFLAR,TUBB8,CELSR2,EZR,ACTN2,IST1,TCTN3,RDX,CCDC88A,SPICE1,PDGFRA,HDAC3,RPSA,UBE2B,NEK6,RHOA,PRKAA1,ACTR3,DBNL,ITGB1,STAM2,…
GO:BP	positive regulation of nucleocytoplasmic transport	GO:0046824	4.76901e-08	7.32157	68	2567	33	17906	GSK3B,MDM2,FLNA,YWHAE,TP53,RBM22,RAN,KHDRBS1,NEDD4,PRKCD,SMAD3,CDK1,CPSF6,MAPK1,CDH1,JAK2,MAPK14,HDAC3,ZC3H12A,PRKACA,ZIC1,UBR5,MAVS,PRKD1,IPO5,HSP90AB1,JUP,DHX9,SHH,RBM27,RIOK2,XPO4,GTSE1
GO:BP	positive regulation of neuron projection development	GO:0010976	4.91486e-08	7.30849	293	2567	86	17906	PTK2B,NTRK1,NME2,HSPA5,ILK,SMURF1,FMR1,STK25,ACTR2,TWF1,MARK2,PLXNA2,SCARB2,PAK1,BAIAP2,APOE,LIMK1,STK11,FBXO38,CAMK1D,CFLAR,CXCR4,MAP2K1,RGS2,PRKCI,LYN,PTN,IST1,FGFR1,AP2A1,NTRK2,ARF1,MTOR,STMN2,RAPGEF1,BMPR2,RHOA,NRP1,DBNL,CAMK2B,DLG5,RAPGEF2,NEDD4L,EPHA4,PAK3,ENC1,PPP1R9A,RANBP1,FKBP1B,COBL,LRP1,RAB11A,ARHGDIA,PRKD1,GRN,LTK,DVL1,CPEB3,DMD,ITGA3,RIMS1,RET,ROR2,BRAF,CX3CL1,NPTN,VLDLR,EPHA3,NIN,A…
GO:BP	negative regulation of coagulation	GO:0050819	4.98401e-08	7.30242	58	2567	30	17906	F2,F11,F12,FGA,FGB,FGG,KLKB1,KNG1,SERPINE1,PLAT,PLAU,PLAUR,PLG,PROC,PROS1,TFPI,THBD,SERPINB2,PRKCD,ANXA2,APOE,NOS3,ANXA5,PDGFRA,ANXA4,THBS1,PROCR,VTN,KRT1,CEACAM1
GO:BP	response to reactive oxygen species	GO:0000302	5.08623e-08	7.2936	237	2567	74	17906	SRC,PTK2B,DNM2,FER,MDM2,HDAC6,RELA,EGFR,APEX1,STK25,RPS3,STK24,CAPN2,PRKCD,CDK1,ABL1,CRYAB,MAPK8,APOE,NOS3,AKT1,CASP3,MAPK7,MAPK13,ETS1,MAPK1,MAPK3,CFLAR,COL1A1,STAT1,AREG,PKD2,PAWR,PDGFRA,HSF1,PRKAA1,CHUK,DUSP1,RHOB,PDCD10,PLK3,FOXO3,S100A7,IMPACT,RACK1,FKBP1B,MET,FOS,MT-ND5,MT-ND6,AXL,SIGMAR1,SDC1,HDAC2,GPX1,HMOX1,ADAM9,ADA,PSAP,GSTP1,HSPD1,CCNA2,CDK2,ROMO1,TRAP1,PRDX1,APTX,PARK7,STK26,EZH2,CAT…
GO:BP	regulation of ion transport	GO:0043269	5.31286e-08	7.27467	711	2567	167	17906	F2,F2R,BDKRB1,CAV1,CLIC4,PTK2B,DNM2,PACSIN3,SUMO1,FLNA,APP,YWHAE,ICAM1,FMR1,LGALS3,CALM1,OXSR1,DIAPH1,TRIM27,PML,NEDD4,PRKCD,CAMK2G,ABL1,ANXA2,ATF4,STXBP1,SYK,APOE,NOS3,AKT1,FKBP1A,PTEN,CXCR4,ACE2,RGS2,CD4,UTRN,LYN,VIP,ACTN2,ATP1A1,PKD2,FGFR1,ADRB2,ARF1,MTOR,GOPC,CFTR,CALM2,CACNA1A,BAX,SIK1,RHOA,PIK3CG,CAMK2B,NEDD4L,PRKACA,EPRS,MEF2C,PHB2,G6PD,SRI,PTPN6,GRIN2B,TNFSF11,CCL5,MAP2K6,WNK1,WNK4,SNX4,M…
GO:BP	regulation of microtubule cytoskeleton organization	GO:0070507	5.9047e-08	7.2288	197	2567	65	17906	GSK3B,HDAC6,HSPA1A,XPO1,RBM14,NUP62,MARK2,CLASP1,ARHGEF2,NUMA1,PLK1,CKAP5,ROCK2,RPS3,OCLN,PRKAA2,TAOK1,PAK1,ABL1,BRCA1,TBCD,TPPP,PLK2,APC,RAC1,PKD1,SPICE1,STMN1,STMN2,RHOA,PRKAA1,CDKN1B,KAT2A,ROCK1,CHMP2B,APC2,SPAG5,RANBP1,SPAST,BICD2,PLK4,BORA,CLTC,MET,PDCD6IP,DYNC1H1,HNRNPU,CHMP2A,NUBP1,EPHA3,NIN,CDK5RAP2,AKAP9,RAE1,NPM1,HSPA1B,CTNNB1,MAP1B,GNAI1,FKBP4,STAG1,CHMP3,NEK2,STIL,KIF11
GO:BP	positive regulation of type I interferon production	GO:0032481	5.93408e-08	7.22665	79	2567	36	17906	DDX3X,RELA,NFKB1,NFKB2,MRE11,IRF3,CREBBP,SYK,TBK1,HMGB1,TLR2,PTPN11,DDX58,STAT1,RIPK2,IRAK1,IRF1,CHUK,ZBTB20,DHX33,XRCC6,IFI16,PRKDC,TICAM1,MAVS,DDX41,FLOT1,POLR3A,TMEM173,PLCG2,HSPD1,CTNNB1,HMGB2,DHX9,LRRFIP1,IRF5
GO:BP	positive regulation of secretion by cell	GO:1903532	5.98098e-08	7.22323	412	2567	110	17906	F2R,FGA,FGB,FGG,SRC,SPTBN1,EGFR,NLRP3,CLASP1,NR0B2,ABL1,IRF3,STXBP1,SYK,MAPK11,ACSL4,ISL1,HMGB1,MAPK3,TLR2,LGALS9,PTPN11,JAK2,MAPK14,EZR,DDX58,RIPK2,RAC1,VIP,FGFR1,ARF1,CFTR,GRK2,CHUK,NOD2,XBP1,RAB5A,PRKCZ,VPS4A,CDK5R2,SRI,TNFSF11,LAMP1,SNX4,NLRP10,CCL3,IL33,PDCD6IP,PTGER4,LRP1,RAB7A,MAVS,ITGB2,PPIA,PFKM,IL1RAP,CHMP2A,SORL1,RASGRP1,GCK,GOLPH3,LPL,HLA-E,RAB8B,FGR,KARS,DPYSL2,IRS2,ATP6AP1,BAIAP3,RA…
GO:BP	regulation of ubiquitin-dependent protein catabolic process	GO:2000058	6.4304e-08	7.19176	154	2567	55	17906	CAV1,PTK2B,SUMO1,GSK3B,MDM2,HSPA1A,VCP,CSNK2A1,CSNK2A2,SMURF1,PLK1,PML,CLU,PTK2,GNA12,AKT1,PLK2,DAB2,TRIB2,RPL23,RPL11,CSNK1E,DDRGK1,PTEN,UBQLN4,BAG6,HERPUD1,WNT1,RAD23A,GSK3A,SMAD7,DNAJB2,RYBP,CSNK1A1,HIPK2,PLK3,CAMLG,RACK1,IL33,RPS7,DVL1,EGF,TRIB3,BAG5,SGTA,UFL1,HSP90AB1,HSPA1B,BCAP31,MTM1,SHH,CCAR2,SMARCC1,PARK7,UBQLN1
GO:BP	cellular response to antibiotic	GO:0071236	6.4304e-08	7.19176	154	2567	55	17906	SRC,MDM2,HDAC6,HNRNPA1,HSPA5,XRN1,TP53,RELA,APEX1,STK25,ACTR2,RPS3,PRKCD,CDK1,DAXX,ABL1,ADCY7,CLU,RPL23,MAPK7,MAPK13,ETS1,PTEN,PAWR,HSF1,LARP1,CFTR,PRKAA1,AHR,CDKN1B,ZC3H12A,RHOB,MEF2C,PDCD10,FOXO3,EGR1,RANBP1,IMPACT,RACK1,ADCY2,MET,GOLPH3,ITPR2,AXL,CYBB,SIGMAR1,ADCY6,HDAC2,PSAP,PLA2G4A,GNAI1,TRAP1,PARK7,STK26,EZH2
GO:BP	negative regulation of blood coagulation	GO:0030195	6.58209e-08	7.18164	52	2567	28	17906	F2,F11,F12,FGA,FGB,FGG,KLKB1,KNG1,SERPINE1,PLAT,PLAU,PLAUR,PLG,PROC,PROS1,TFPI,THBD,SERPINB2,PRKCD,ANXA2,APOE,NOS3,ANXA5,PDGFRA,THBS1,VTN,KRT1,CEACAM1
GO:BP	canonical Wnt signaling pathway	GO:0060070	6.68915e-08	7.17463	343	2567	96	17906	CAV1,SRC,GSK3B,PSMA3,PIN1,VCP,PSMC5,DDX3X,ILK,EGFR,NFKB1,PSMA2,HDAC1,PSMD12,LGR4,SMAD3,LZTS2,PSMA5,PSMA7,PSMB3,PSMB9,YAP1,APOE,FGFR2,PSMA1,DAB2,SCEL,STK11,PSME2,PSME1,CSNK1G2,CSNK1E,CSNK1G1,ISL1,PTEN,DAPK3,APC,MAPK14,XIAP,COL1A1,SMURF2,PSMC3,WNT1,UBE2B,RAPGEF1,GSK3A,PLEKHA4,PSMB6,SIAH2,RNF146,APC2,RAB5A,CSNK1A1,STK3,SOX2,FOXO3,WWTR1,EGR1,NR4A2,WNK1,CDK14,PSMB10,CSNK1A1L,UBR5,PSMD1,PSMC4,PSMD3,PSM…
GO:BP	response to unfolded protein	GO:0006986	6.88219e-08	7.16227	180	2567	61	17906	NCK2,HSP90AA1,HSPA1A,VCP,HSPA5,HSPA8,FBXO6,SHC1,DAXX,ATF4,DNAJB1,SYVN1,CCND1,EIF2AK2,PDIA6,HERPUD1,ARFGAP1,HSF1,HSPA4L,VAPB,CREB3,HSPH1,GSK3A,BAX,DNAJB2,XBP1,EIF2AK3,HSPB8,DNAJB9,TMBIM6,RACK1,WIPI1,SSR1,EIF2S1,ATP6V0D1,UBE2J2,TOR1B,PTPN2,THBS1,ERP44,GOSR2,CREB3L1,YIF1A,STC2,HYOU1,WFS1,HSP90AB1,HSPA1B,HSPD1,HSP90B1,CALR,CANX,HSPA9,HDGF,HSPA2,TMEM33,STT3B,OPTN,DNAJB11,TBL2,SRPRB
GO:BP	mitotic nuclear division	GO:0140014	6.92049e-08	7.15986	271	2567	81	17906	CCDC8,PIN1,FLNA,HSPA1A,NUP62,RAN,CTDP1,CLASP1,NUMA1,PLK1,DCTN2,KPNB1,PPP2R1A,DAPK3,APC,UBE2C,CDC42,SPICE1,NEK6,RHOA,CDKN1B,CDC25C,DUSP1,CHMP2B,SPAG5,VPS4A,PHB2,NFE2L1,CDC6,RANBP1,SPAST,CDC14B,BORA,TUBG2,PDXP,NDC80,NUF2,RAD21,RAB11A,ATM,BECN1,HNRNPU,KIF2C,CHMP2A,EGF,CHMP6,CAV2,EPS8,AKAP8,GOLGA2,CENPF,CDK5RAP2,PRMT5,ZNF207,KIF1B,BUB1B,HSPA1B,MKI67,IK,STAG1,RIOK2,NUSAP1,CHMP4A,USP16,DYNC1LI1,BIRC5,K…
GO:BP	regulation of epithelial cell migration	GO:0010632	7.28184e-08	7.13776	295	2567	86	17906	SRC,PRKCA,PTK2B,HDAC6,NF1,CLASP1,CARD10,ROCK2,DOCK5,MAP2K3,ABL1,PTK2,APOE,NOS3,AKT1,PLK2,ETS1,HMGB1,PTEN,CD40,GADD45A,PTN,FGFR1,MTOR,BMPR2,RHOA,NRP1,ZC3H12A,FLT4,SASH1,RHOB,MEF2C,PIK3C2A,PDCD10,RREB1,NRP2,PTPRM,IQSEC1,VASH1,MAP2K5,MAP4K4,PROX1,LGMN,MET,RAB11A,PRKD1,TGFBR2,GRN,ATP5F1B,PTPRR,THBS1,ITGA3,AMOTL1,EPHA2,PLCG2,HBEGF,TBXA2R,SCARB1,ITGA2,TACSTD2,ARF6,CSNK2B,RTN4,HMOX1,ADAM9,AGT,GPI,PFN1,S…
GO:BP	protein localization to extracellular region	GO:0071692	7.39245e-08	7.13121	638	2567	153	17906	F2R,FGA,FGB,FGG,ISG15,SRC,PRKCA,SPTBN1,NOS2,EGFR,NLRP3,COPG1,TRIM27,PML,ABCA1,LGR4,NR0B2,CAMK2G,ABL1,IRF3,SLC2A2,SYK,APOE,TRAF6,ANXA5,MAPK11,ACSL4,NECAB3,TNFSF13B,ISL1,ARL4D,HMGB1,MAPK3,TLR2,LGALS9,SOCS1,PTPN11,JAK2,MAPK14,CD40,EZR,DDX58,RIPK2,RAC1,LYN,VIP,RAF1,ARF1,CFTR,CACNA1A,ACVR2B,CHUK,NOD2,ZC3H12A,PIK3C3,XBP1,ANXA4,PRKCZ,SRI,CCL5,NLRP10,GBP5,MAP4K4,TMBIM6,CCL3,STEAP3,FKBP1B,IL1RN,FOXA2,IL33…
GO:BP	pattern recognition receptor signaling pathway	GO:0002221	7.5761e-08	7.12055	198	2567	65	17906	FGA,FGB,FGG,CAV1,HSPA1A,DDX3X,UBC,RELA,UBE2D3,LGR4,IKBKG,ITCH,NFKBIA,IRF3,TRAF6,RPS27A,UBB,TBK1,HMGB1,TLR2,IKBKE,BIRC3,XIAP,RPS6KA3,UBA52,DDX58,IKBKB,RIPK2,LYN,IRAK1,IRF1,CHUK,MAPKAPK2,NOD1,NOD2,PIK3C3,BCL10,MAP2K6,IRAK3,SEC14L1,LRRC14,LGMN,TICAM1,ITGB2,PIK3R4,CYBA,APPL2,FLOT1,MAP3K7,TAB2,ITGAM,RAB7B,CTSL,RTN4,F2RL1,NLRX1,APOB,HSPA1B,HSPD1,HSP90B1,MAPKAPK3,C1QBP,PUM1,PUM2,UBQLN1
GO:BP	amyloid precursor protein catabolic process	GO:0042987	7.77423e-08	7.10934	46	2567	26	17906	PIN1,APP,NCSTN,ROCK2,CLN3,CLU,APOE,FKBP1A,CASP3,FLOT2,LYN,ADAM10,GSK3A,ROCK1,EPHA4,DHCR24,PSEN2,BACE1,PRNP,TMED10,CHRNA7,SORL1,APH1A,PSENEN,IFNGR1,TNF
GO:BP	interferon-gamma-mediated signaling pathway	GO:0060333	8.09828e-08	7.09161	87	2567	38	17906	SUMO1,ICAM1,TP53,JAK1,TRIM21,PML,PRKCD,CAMK2G,IRF3,HLA-A,SOCS1,JAK2,STAT1,PARP9,IRF1,CAMK2B,TRIM5,TRIM62,TRIM22,TXK,IRF8,OASL,HLA-B,B2M,MT2A,OAS1,PTPN2,HLA-E,PTAFR,HLA-F,HLA-G,IFNGR2,HSP90AB1,IFNGR1,SP100,HLA-C,IRF5,HLA-DQA2
GO:BP	gliogenesis	GO:0042063	8.13899e-08	7.08943	310	2567	89	17906	F2,C5AR1,PPP1CC,PTK2B,NF2,APP,ILK,NCSTN,KRAS,RELA,EGFR,NF1,HDAC1,STAT3,CDK1,ABL1,GSN,CLU,TPPP,AKT1,EIF2B5,MBD1,MAPK1,MAPK3,PTEN,TLR2,CXCR4,PTPN11,CDKN2C,MAP2K1,AREG,PRKCI,LYN,PTN,NTRK2,MTOR,HES1,RHOA,DTX1,CDK6,EPHA4,RNF10,WASF3,CDK5R2,SOX2,PRKCH,NFE2L1,EGR2,CNP,CCL3,IL33,ERBB2,LRP1,GRN,MED12,LEPR,DMD,ERBB3,CNTN2,AKT2,MBOAT7,NLGN3,ROR2,CX3CL1,LDLR,ADGRG1,TREM2,P2RY12,PTPRZ1,LTA,HDAC2,RTN4,PRMT5,UF…
GO:BP	peptide secretion	GO:0002790	8.41765e-08	7.07481	666	2567	158	17906	F2R,FGA,FGB,FGG,ISG15,SRC,PRKCA,SPTBN1,NOS2,EGFR,NLRP3,COPG1,TRIM27,PML,ABCA1,LGR4,NR0B2,CAMK2G,ABL1,IRF3,SLC2A2,SYK,APOE,TRAF6,ANXA5,MAPK11,ACSL4,NECAB3,TNFSF13B,ISL1,ARL4D,HMGB1,MAPK3,TLR2,LGALS9,SOCS1,PTPN11,JAK2,MAPK14,CD40,EZR,DDX58,RIPK2,RAC1,LYN,VIP,RAF1,ARF1,CFTR,CACNA1A,ACVR2B,CHUK,NOD2,ZC3H12A,PIK3C3,XBP1,ANXA4,PRKCZ,SRI,TNFSF11,CCL5,NLRP10,GBP5,MAP4K4,TMBIM6,CCL3,STEAP3,FKBP1B,IL1RN,FO…
GO:BP	establishment of RNA localization	GO:0051236	8.64563e-08	7.0632	203	2567	66	17906	RANBP2,RNPS1,XPO5,HNRNPA2B1,SLU7,HNRNPA1,YBX1,ABCE1,NXF1,XPO1,NUP62,FMR1,UPF3B,RAN,UPF1,SRSF2,SMG1,SRSF7,THOC1,YTHDC1,SYMPK,CKAP5,DDX19B,MVP,KHDRBS1,DDX39B,SSB,CPSF6,EIF4E,NUP210,HSF1,ATXN2,BICD2,RTRAF,HHEX,NUP133,NUP107,NUP85,ATM,TGFBR2,HNRNPU,KHSRP,RPS15,DDX19A,NUP155,NUP153,FLOT1,G3BP2,RAE1,MYO1C,NPM1,EIF4A3,MAGOH,EIF5A,SRSF3,SRSF1,DHX9,NSUN2,RBM27,NUP93,PNPT1,QKI,RIOK2,IGF2BP1,IGF2BP3,XPO7
GO:BP	response to alcohol	GO:0097305	9.31675e-08	7.03074	249	2567	76	17906	F7,PTK2B,XRN1,ICAM1,ACTC1,ACTR2,CALM1,STAT3,RARA,ABCA1,PRKAA2,CDK1,BRCA1,ADCY7,GSN,HPGD,SDF4,FGFR2,AKT1,PTEN,CDH1,RAD51,RGS2,CCND1,CAD,TGFBR1,CCR5,LARP1,CFTR,RHOA,PRKAA1,HMGCS1,AHR,TJP1,G6PD,GRIN2B,NFE2L1,FOXO3,MAP4K1,CLDN1,CCL3,ADCY2,POLB,PTGER4,RPL10A,TGFBR2,TUFM,RPL27,FOS,CYBA,HMGCR,MT-ND4,GOLPH3,ITPR2,CYBB,EPS8,TBXA2R,OPRK1,CD27,ADCY6,ADH7,HDAC2,GNB1,AKAP8,GOT2,TYMS,GSTP1,CTNNB1,JUP,MGMT,ATP2…
GO:BP	transmembrane receptor protein serine/threonine kinase signaling pathway	GO:0007178	9.7781e-08	7.00975	355	2567	98	17906	FNTA,CAV1,SRC,DNM2,PIN1,HSPA1A,SPTBN1,DDX5,HSPA5,ILK,UBC,SMURF1,TP53,RBM14,UBE2D3,NUMA1,PML,SMAD3,ABL1,CREBBP,PTK2,HPGD,DAB2,FKBP1A,RPS27A,UBB,STK11,MAPK3,JAK2,MAPK14,XIAP,UBA52,SMURF2,TGFBR1,WNT1,ZYX,BMPR2,SMAD7,HES1,RHOA,ACVR2A,ACVR2B,PRKCZ,SMAD5,HIPK2,WWTR1,CITED1,ZMIZ1,EGR1,AFP,SMAD6,GDF15,TGFBRAP1,TGFBR2,FKBP8,BMPR1A,FURIN,FOS,SORL1,APPL2,CAV2,FOLR1,THBS1,ITGA3,MAP3K7,TGFB1I1,ITGA8,DKK1,ROR2…
GO:BP	regulation of ERBB signaling pathway	GO:1901184	9.97571e-08	7.00106	95	2567	40	17906	PLAUR,EPS15,FER,GRB2,NCK2,APP,EGFR,NUP62,HIP1R,SHC1,ARAP1,AKT1,AREG,GPRC5A,CDC42,CCDC88A,STAM2,PTPN18,LGMN,ERBB2,RAB7A,EPS15L1,EGF,CHMP6,PTPN2,ZGPAT,HBEGF,PTPRJ,SPRY1,RTN4,AGT,CEACAM1,SH3KBP1,TSG101,SH3GL2,VPS25,SNX6,EPN1,SPRY2,ITGA1
GO:BP	positive regulation of ion transmembrane transport	GO:0034767	1.0616e-07	6.97404	160	2567	56	17906	F2,F2R,BDKRB1,DNM2,SUMO1,FLNA,CALM1,ABL1,ACTN2,PKD2,ADRB2,ARF1,CFTR,CALM2,BAX,G6PD,SRI,WNK1,WNK4,NPSR1,STK39,CAPN3,ANK3,DMD,CACNG4,PLCG2,PDZK1,ATP1B3,NLGN3,CACNB3,OPRK1,NTSR1,STIM1,STIM2,PTAFR,CX3CL1,TREM2,EPHB2,KCNJ11,IFNGR2,AKAP9,ATP1B1,ANO6,SLC9A3R1,AGT,THY1,ABCB1,HSPA2,TMSB4X,GSTO1,ARL6IP1,PARK7,KCNQ1,CCR2,CDK5,KCNE1
GO:BP	regulation of cell activation	GO:0050865	1.07487e-07	6.96865	641	2567	153	17906	CR1,CD55,F2,FGG,CD46,THBD,CAV1,SRC,PRKCA,FER,GRB2,NCK2,SART1,IKZF3,CD81,THOC1,NLRP3,LGALS3,RPS3,RARA,PRKCD,AP3B1,PAK1,ABL1,ITCH,HLA-A,GSN,STXBP1,SYK,APOE,NOS3,TRAF6,AKT1,PAK2,PLSCR1,EXOSC3,CASP3,IDO1,TNFSF13B,HMGB1,LGALS9,SOCS1,PTPN11,JAK2,SPINK5,CD40,RIPK2,RAC1,FLOT2,CD4,LYN,CDC42,BCR,PAWR,PDGFRA,IRF1,HSPH1,SMAD7,HES1,RHOA,AHR,DLG5,NOD2,ZC3H12A,DTX1,KAT2A,BCL10,PKN1,PAK3,XBP1,PRKCZ,MEF2C,SPN,PTP…
GO:BP	regulation of macroautophagy	GO:0016241	1.08243e-07	6.9656	173	2567	59	17906	HUWE1,HDAC6,SMURF1,TP53,ATP6V1A,CALCOCO2,NEDD4,PIP4K2A,PRKAA2,IKBKG,ATP6V1B2,NPC1,MAPK8,AKT1,CASP3,RRAGB,TBK1,MAPK3,UBQLN4,RIPK2,ADRB2,MTOR,RPTOR,LARP1,PRKAA1,NOD1,PRKACA,RAB5A,HSPB8,USP36,RNF5,PIP4K2C,ATP6V0D1,ATP6V0B,RAB1B,TMEM173,MAP3K7,SCFD1,LAMTOR3,ATP6V0C,ATP6V0A1,ATP6V1G1,RALB,ATP6V0E2,FYCO1,HMOX1,SPTLC2,HTRA2,GAPDH,PRKAG1,MTM1,EXOC8,OPTN,CHMP4A,UBQLN1,SNX6,ATP6V1D,CAPNS1,CDK5
GO:BP	lysosomal transport	GO:0007041	1.13495e-07	6.94502	103	2567	42	17906	HSPA1A,VCP,HSPA8,HOOK1,NEDD4,SCARB2,AP3B1,NPC1,CLU,GAK,ADRB2,ARF1,DTX3L,LARS,CHMP2B,RHOB,VPS4A,LAMP1,VPS11,LRP1,VPS41,VPS16,VPS33A,RAB7A,TGFBRAP1,AP3D1,GRN,SORT1,SORL1,VPS53,CACNG4,RAB7B,USE1,GCC2,SNAPIN,PSAP,IGF2R,M6PR,MTM1,TSG101,VPS51,CHMP3
GO:BP	central nervous system development	GO:0007417	1.16382e-07	6.93412	1031	2567	223	17906	F2,C3,C5AR1,SRC,GSK3B,HSP90AA1,SNRPB,FLNA,NF2,APP,YWHAE,HSPA5,CSNK2A2,NCSTN,KRAS,TP53,EGFR,NF1,CALM1,HDAC1,ARCN1,STAT3,SPATA5,RBFOX2,TACC1,RARA,PLXNA2,PAK1,ABL1,GSN,BAIAP2,CLU,PTK2,MAST1,SDF4,FGFR2,TPPP,AKT1,NUMBL,CASP3,DNAJB1,UBB,EIF2B5,CSNK1E,MBD1,ETS1,ISL1,MAPK1,MAPK3,PTEN,TLR2,CXCR4,CDH1,PTPN11,CDKN2C,SPINK5,MAP2K1,RGS2,CELSR2,RPS6KA3,BAG6,LYN,PKD1,PKD2,PTN,FGFR1,WNT1,CDC42,BCR,NTRK2,MTOR,STM…
GO:BP	regulation of intrinsic apoptotic signaling pathway	GO:2001242	1.18463e-07	6.92642	169	2567	58	17906	PLAUR,BDKRB2,CAV1,SRC,NCK2,HNRNPK,MDM2,HSPA1A,DDX3X,TP53,YBX3,ENO1,ARHGEF2,HDAC1,RPS3,BCLAF1,CLU,DAPK2,TPT1,AKT1,CDKN2D,RPL11,UBB,MAPK7,SYVN1,HERPUD1,MUC1,CREB3,BAX,TRIM32,XBP1,EIF2AK3,PRKRA,DDIAS,TMBIM6,RACK1,BECN1,RPS7,BID,SERINC3,PTPN2,CREB3L1,GPX1,HYOU1,BAG5,SLC9A3R1,WFS1,HTRA2,CD74,P4HB,BCAP31,TRAP1,NONO,CCAR2,PARK7,UBQLN1,FIS1,NOL3
GO:BP	response to nutrient	GO:0007584	1.18496e-07	6.9263	227	2567	71	17906	F7,SERPINC1,MDM2,RELA,EGFR,PKM,SRSF2,ERCC1,RARA,ABCA1,GSN,BAIAP2,ASS1,CDKN2D,ACSL4,BCL11A,PTEN,CD40,COL1A1,CCND1,STAT1,CD4,PTN,HSF1,MTOR,HMGCS1,NOD2,XBP1,SSH1,DGKQ,TMBIM6,FKBP1B,PDXP,FOXA2,TGFBR2,CYBA,HMGCR,POR,GCGR,FOLR1,LPL,CYBB,P2RY2,TBXA2R,ACSL1,ITGA2,P2RY12,LTA,KCNJ11,ACSL3,HMOX1,STC2,FADS1,ALDH1A2,UFL1,ADA,TYMS,GSTP1,HSPD1,COX4I1,HSP90B1,MGMT,ATP2B1,MAP1B,SLC16A1,DAD1,IGFBP2,CAT,LDHA,P2RX4,…
GO:BP	negative regulation of hemostasis	GO:1900047	1.2048e-07	6.91909	53	2567	28	17906	F2,F11,F12,FGA,FGB,FGG,KLKB1,KNG1,SERPINE1,PLAT,PLAU,PLAUR,PLG,PROC,PROS1,TFPI,THBD,SERPINB2,PRKCD,ANXA2,APOE,NOS3,ANXA5,PDGFRA,THBS1,VTN,KRT1,CEACAM1
GO:BP	negative regulation of ERBB signaling pathway	GO:1901185	1.2048e-07	6.91909	53	2567	28	17906	EPS15,GRB2,EGFR,NUP62,AREG,GPRC5A,CDC42,STAM2,PTPN18,LGMN,ERBB2,RAB7A,EPS15L1,EGF,CHMP6,PTPN2,ZGPAT,HBEGF,PTPRJ,SPRY1,SH3KBP1,TSG101,SH3GL2,VPS25,SNX6,EPN1,SPRY2,ITGA1
GO:BP	nucleic acid transport	GO:0050657	1.23813e-07	6.90724	200	2567	65	17906	RANBP2,RNPS1,XPO5,HNRNPA2B1,SLU7,HNRNPA1,YBX1,ABCE1,NXF1,XPO1,NUP62,FMR1,UPF3B,RAN,UPF1,SRSF2,SMG1,SRSF7,THOC1,YTHDC1,SYMPK,CKAP5,DDX19B,MVP,KHDRBS1,DDX39B,SSB,CPSF6,EIF4E,NUP210,HSF1,ATXN2,BICD2,RTRAF,HHEX,NUP133,NUP107,NUP85,TGFBR2,HNRNPU,KHSRP,RPS15,DDX19A,NUP155,NUP153,FLOT1,G3BP2,RAE1,MYO1C,NPM1,EIF4A3,MAGOH,EIF5A,SRSF3,SRSF1,DHX9,NSUN2,RBM27,NUP93,PNPT1,QKI,RIOK2,IGF2BP1,IGF2BP3,XPO7
GO:BP	RNA transport	GO:0050658	1.23813e-07	6.90724	200	2567	65	17906	RANBP2,RNPS1,XPO5,HNRNPA2B1,SLU7,HNRNPA1,YBX1,ABCE1,NXF1,XPO1,NUP62,FMR1,UPF3B,RAN,UPF1,SRSF2,SMG1,SRSF7,THOC1,YTHDC1,SYMPK,CKAP5,DDX19B,MVP,KHDRBS1,DDX39B,SSB,CPSF6,EIF4E,NUP210,HSF1,ATXN2,BICD2,RTRAF,HHEX,NUP133,NUP107,NUP85,TGFBR2,HNRNPU,KHSRP,RPS15,DDX19A,NUP155,NUP153,FLOT1,G3BP2,RAE1,MYO1C,NPM1,EIF4A3,MAGOH,EIF5A,SRSF3,SRSF1,DHX9,NSUN2,RBM27,NUP93,PNPT1,QKI,RIOK2,IGF2BP1,IGF2BP3,XPO7
GO:BP	response to interleukin-12	GO:0070671	1.36527e-07	6.86478	50	2567	27	17906	HNRNPA2B1,HNRNPF,JAK1,SERPINB2,ANXA2,PAK2,PSME2,JAK2,RIPK2,CDC42,ARF1,TYK2,MSN,PLCB1,PPIA,RAP1B,RALA,RPLP0,P4HB,LCP1,TCP1,TALDO1,HSPA9,GSTO1,PDCD4,BOLA2,LMNB1
GO:BP	positive regulation of epithelial cell migration	GO:0010634	1.41165e-07	6.85027	174	2567	59	17906	SRC,PRKCA,PTK2B,HDAC6,CLASP1,ROCK2,DOCK5,MAP2K3,ABL1,NOS3,AKT1,PLK2,ETS1,HMGB1,CD40,FGFR1,MTOR,BMPR2,NRP1,ZC3H12A,FLT4,SASH1,RHOB,PIK3C2A,RREB1,NRP2,IQSEC1,MAP4K4,PROX1,LGMN,MET,RAB11A,PRKD1,TGFBR2,GRN,ATP5F1B,THBS1,ITGA3,AMOTL1,PLCG2,HBEGF,SCARB1,ITGA2,ARF6,RTN4,HMOX1,ADAM9,AGT,GPI,PFN1,SP1,VIL1,ANXA3,CALR,RRAS,TMSB4X,AAMP,P2RX4,DOCK1
GO:BP	positive regulation of apoptotic signaling pathway	GO:2001235	1.49964e-07	6.82401	183	2567	61	17906	PLAUR,CAV1,NCK2,GSK3B,YWHAE,TP53,HIP1R,NF1,PPP2R1A,RPS3,BCLAF1,PML,PRKCD,SMAD3,GSN,MAPK8,PAK2,RPL11,UBB,CRADD,PTEN,DAPK3,LGALS9,JAK2,TP63,TGFBR1,NMT1,GSK3A,BAX,BCL10,STK3,INCA1,TFDP1,PRKRA,RACK1,FAM162A,BECN1,CTSC,RPS7,BID,LTBR,SERINC3,PDIA3,PTPN2,THBS1,MAL,RET,HRK,BMPR1B,SLC9A3R1,HTRA2,AGT,PPP2R1B,YWHAB,YWHAG,CTNNA1,BCAP31,PPP1CA,YWHAZ,PARK7,FIS1
GO:BP	interleukin-12-mediated signaling pathway	GO:0035722	1.50273e-07	6.82312	47	2567	26	17906	HNRNPA2B1,HNRNPF,JAK1,SERPINB2,ANXA2,PAK2,PSME2,JAK2,CDC42,ARF1,TYK2,MSN,PLCB1,PPIA,RAP1B,RALA,RPLP0,P4HB,LCP1,TCP1,TALDO1,HSPA9,GSTO1,PDCD4,BOLA2,LMNB1
GO:BP	organophosphate metabolic process	GO:0019637	1.52565e-07	6.81654	1051	2567	226	17906	SRC,PTK2B,NME2,RANBP2,APP,VCP,CSNK2A1,CSNK2A2,CD81,NOS2,TP53,NUP62,RAN,PKM,SMG1,FASN,ENO1,PRPS1,ITPK1,CALM1,STAT3,DTYMK,UMPS,PRPSAP2,CAPN2,PIP4K2A,PRKCD,PRKAA2,VAV2,IDH1,ADCY7,PTK2,NOS3,PLCD1,PLA2G4C,PLSCR1,PGM1,IDO1,ACSL4,MAPK1,PTEN,SOCS1,IMPDH1,NUP210,LYN,CAD,INPPL1,CDC42,ARF1,PDGFRA,PARP9,PIK3C2B,FBP1,PLEKHA4,RHOA,PRKAA1,PIK3CG,HMGCS1,PTH1R,NOD2,PARP10,PIK3C3,ARF3,RAB5A,PDK1,PTPN13,ZBTB20,PIK3…
GO:BP	histone phosphorylation	GO:0016572	1.56825e-07	6.80458	38	2567	23	17906	PRKCA,FMR1,RPS6KA4,PRKCD,PRKAA2,CDK1,RPS6KA5,MAPK3,JAK2,UBE2B,PRKAA1,PKN1,MAP3K12,DCAF1,CDK9,ATM,ZMPSTE24,AKAP8,CCNA2,CDK2,VRK1,CCNB1,CDK5
GO:BP	positive regulation of T cell activation	GO:0050870	1.57015e-07	6.80406	210	2567	67	17906	CD55,CD46,CAV1,SRC,GRB2,NCK2,SART1,CD81,NLRP3,RPS3,RARA,AP3B1,PAK1,HLA-A,SYK,TRAF6,AKT1,PAK2,TNFSF13B,HMGB1,LGALS9,SOCS1,PTPN11,RIPK2,RAC1,FLOT2,CD4,LYN,CDC42,HSPH1,HES1,RHOA,NOD2,BCL10,PAK3,XBP1,PRKCZ,PTPN6,TNFSF11,ZMIZ1,CD209,CCL5,CD1D,TFRC,ITPKB,AP3D1,TGFBR2,FAM49B,RASGRP1,DPP4,HLA-E,CD5,EFNB3,IL4R,CD27,EBI3,HLA-G,CD83,PNP,ADA,THY1,CD74,HSPD1,SHH,LGALS1,IGFBP2,CCR2
GO:BP	endosomal transport	GO:0016197	1.61811e-07	6.79099	233	2567	72	17906	EPS15,VCP,UBC,TRIM27,ABCA1,AP3B1,TOM1,ERC1,RPS27A,SNX1,UBB,UBA52,ACTN2,YKT6,STAM2,CHMP2B,ARHGAP1,ARL1,MICAL1,VPS4A,RHOBTB3,SNX4,RAB29,CLTC,VPS16,RAB7A,AP3D1,RAB11A,STX5,SORT1,CHMP2A,SORL1,GBF1,CHMP6,GGA1,VPS53,RAB6A,RAB10,CLN5,RAB11B,RAB8A,WAS,BAIAP3,TBC1D10B,RAB7B,TBC1D10A,LMTK2,STX10,GOSR2,CMTM6,RGP1,RAB14,GCC2,ARF6,SPAG9,SNX2,RAB13,CLTCL1,SQSTM1,VAMP3,TSG101,VPS25,CHMP4A,DPY30,TBC1D17,EHD2,VPS…
GO:BP	rhythmic process	GO:0048511	1.6234e-07	6.78957	304	2567	87	17906	F7,SERPINE1,PPP1CC,SRC,NTRK1,GSK3B,HUWE1,DDX5,HSPA5,CSNK2A1,NOS2,TP53,EGFR,NFKB2,ROCK2,HDAC1,TOP2A,DDB1,PML,LGR4,PRKAA2,CDK1,NR0B2,CREBBP,ATF4,ATG7,MAPK8,NOS3,ASS1,CASP3,MAPK10,CSNK1E,ETS1,PTEN,PTN,NTRK2,PDGFRA,MTOR,HDAC3,BHLHE40,SIK1,PRKAA1,AHR,MYCBP2,SIAH2,EGR2,FOXO3,EGR1,MAP2K6,RACK1,AFP,PER3,PROX1,HAS1,PRKDC,HNRNPL,HNRNPU,NCOR1,CPT1A,NCOR2,ADAMTS1,AXL,OPRK1,BMPR1B,OPN4,HDAC2,IMPDH2,PRMT5,HNRN…
GO:BP	vesicle budding from membrane	GO:0006900	1.64184e-07	6.78467	104	2567	42	17906	F5,F8,SERPINA1,CD59,DNM2,DNM1,AP2M1,SEC24C,NSF,AP3B1,SEC31B,ANXA2,VAPA,AREG,PRKCI,TMED9,ARF1,VAPB,FNBP1L,VPS4A,RAB7A,AP3D1,CTSC,STX5,TMED10,GBF1,RAB1B,PPP6R1,GOLPH3,FOLR1,SCFD1,GOSR2,TMED2,RAB1A,GOLGA2,SEC24A,S100A10,SEC23A,SEC23B,ARFGAP2,CHMP4A,SNX3
GO:BP	response to osmotic stress	GO:0006970	1.65669e-07	6.78076	85	2567	37	17906	BDKRB2,PTK2B,DDX3X,TP53,EGFR,YBX3,ARHGEF2,OXSR1,MAP2K7,CASP3,MAPK10,MAPK13,LRRC8D,ATF2,SERPINB6,PKD2,BAX,PKN1,PLK3,CLDN1,STK39,CAPN3,LRRC8E,XRCC6,SLC12A5,SLC2A1,DYSF,SLC12A4,ITGA2,LETM1,HSP90AB1,ABCB1,HNMT,MYLK,CAB39,SLC12A6,TNF
GO:BP	cellular calcium ion homeostasis	GO:0006874	1.67349e-07	6.77638	475	2567	121	17906	CD55,F2,F2R,KNG1,BDKRB1,BDKRB2,C3AR1,C5AR1,CAV1,PTK2B,APP,YWHAE,CALM1,CHERP,DIAPH1,PML,SMAD3,CLN3,ABL1,ANXA2,ATF4,APOE,TPT1,PLCD1,ANXA5,FKBP1A,HMGB1,CXCR4,JAK2,SWAP70,CD40,HERPUD1,CD4,LYN,PKD1,PKD2,ADRA1B,PDGFRA,CCR5,VAPB,CALM2,CACNA1A,BAX,PIK3CG,PTH1R,PRKACA,FPR1,PLCB1,SRI,PTPN6,GRIN2B,CCL5,CCR4,NPSR1,TMBIM6,CCL3,FKBP1B,PLCH2,CAPN3,CXCR1,PTGER4,LRP1,PRKD1,PRNP,PLCB3,CHRNA7,CYBA,HTR2A,KEL,RMDN3,A…
GO:BP	cellular response to insulin stimulus	GO:0032869	1.85244e-07	6.73226	229	2567	71	17906	SRC,FER,GRB2,GSK3B,RELA,ATP6V1A,PKM,SHC1,PRKCD,PAK1,ATP6V1B2,BAIAP2,PCK1,RPS6KB1,AKT1,CCND3,SIK2,PTEN,CFLAR,SOCS1,PTPN11,APC,STAT1,PRKCI,GSK3A,PRKAA1,XBP1,PRKCZ,EPRS,ESRRA,PIK3C2A,FOXO3,PRKDC,SORL1,APPL2,ATP6V0D1,CAV2,ATP6V0B,GCK,RAB10,GKAP1,PTPN2,LPL,RAB8B,RAB8A,BAIAP2L1,ATP6V0C,IRS2,AKT2,ATP6AP1,TRIB3,ATP6V0A1,ATP6V1G1,TCIRG1,ATP6V0E2,IDE,MYO1C,AGT,SP1,IGF1R,GSTP1,CEACAM1,ATP2B1,YWHAG,RAB13,VAM…
GO:BP	regulation of transcription from RNA polymerase II promoter in response to hypoxia	GO:0061418	1.91643e-07	6.71751	78	2567	35	17906	PSMA3,PSMC5,UBC,TP53,PSMA2,EGLN3,PSMD12,PSMA5,PSMA7,PSMB3,PSMB9,CREBBP,PSMA1,RPS27A,UBB,PSME2,PSME1,UBA52,PSMC3,PSMB6,EGR1,ARNT,PSMB10,PSMD1,VHL,PSMC4,PSMD3,PSMD2,PSMD11,PSMC1,PSMB5,PSMA6,PSMB7,PSMD13,PSMB2
GO:BP	Fc-epsilon receptor signaling pathway	GO:0038095	2.21917e-07	6.65381	167	2567	57	17906	FER,GRB2,PSMA3,PSMC5,RELA,NFKB1,PSMA2,CALM1,PSMD12,MAP2K7,SHC1,IKBKG,PAK1,VAV2,PSMA5,PSMA7,PSMB3,PSMB9,MAPK8,SYK,TRAF6,PAK2,PSMA1,PSME2,PSME1,MAPK10,MAPK1,MAPK3,IKBKB,RAC1,LYN,PSMC3,SKP1,CHUK,PSMB6,BCL10,PSMB10,PSMD1,PSMC4,PSMD3,PSMD2,PSMD11,PSMC1,FOS,MAP3K7,TAB2,PLCG2,PSMB5,PSMA6,NFATC2,PSMB7,PSMD13,PSMB2,IGKV4-1,IGKV3-20,IGKV1-12,IGLV2-8
GO:BP	positive regulation of immune effector process	GO:0002699	2.24654e-07	6.64849	207	2567	66	17906	CD46,C3,FER,CD81,NLRP3,RARA,HLA-A,STXBP1,SYK,TRAF6,EXOSC3,FBXO38,MAPK3,LGALS9,MAPK14,CD40,DDX58,RIPK2,LYN,RAPGEF1,NOD2,BCL10,XBP1,PRKCZ,LAMP1,SNX4,CD1D,IL33,TFRC,TICAM1,MAVS,ITGB2,B2M,APPL2,FAM49B,RASGRP1,HLA-E,FGR,MAP3K7,KARS,PTPRJ,ITGAM,PTAFR,IL4R,TNFRSF4,CADM1,HLA-F,SLAMF6,HLA-G,LTA,CD1A,DDX21,HMOX1,F2RL1,CD74,GPI,HSPD1,RPS19,MLH1,RAP1A,PUM1,PUM2,VAMP8,CCR2,NECTIN2,TNF
GO:BP	negative regulation of viral process	GO:0048525	2.35992e-07	6.6271	105	2567	42	17906	MBL2,ISG15,ILF3,BANF1,IFIT1,TRIM21,HDAC1,TRIM27,PML,GSN,APOBEC3G,PLSCR1,STAT1,EIF2AK2,TRIM14,VAPA,PSMC3,TRIM10,TRIM11,TRIM32,ZC3H12A,PARP10,TRIM5,TRIM62,CCL5,CCL3,OASL,PROX1,IFI16,MAVS,BST2,IFITM1,IFITM2,OAS1,IFIT5,IFITM3,SRPK2,ZC3HAV1,MORC2,CHMP3,SNX3,TNF
GO:BP	cellular response to nutrient levels	GO:0031669	2.50272e-07	6.60159	235	2567	72	17906	MDM2,HNRNPA1,HSPA5,HSPA8,ICAM1,TP53,STK24,PRKAA2,BAIAP2,ATF4,GABARAPL2,ATG7,MAPK8,ALB,PCK1,RRAGB,BCL11A,NUAK2,MAPK1,MAPK3,COL1A1,EIF2AK2,PTN,HSF1,MTOR,RPTOR,LARS,PIK3C2B,BMPR2,PRKAA1,ZC3H12A,PIK3C3,XBP1,EIF2AK3,SSH1,RIPOR1,IMPACT,WIPI1,PDXP,FOXA2,IFI16,HNRNPL,BECN1,PRKD1,EIF2S1,GABARAP,PIK3R4,CYBA,SLC2A1,FOLR1,LPL,CYBB,P2RY2,MAP1LC3C,CACNB3,RALB,P2RY12,COMT,HMOX1,FADS1,KRT20,HSP90B1,GLUL,ATP2B1,N…
GO:BP	transforming growth factor beta receptor signaling pathway	GO:0007179	2.53885e-07	6.59536	194	2567	63	17906	FNTA,CAV1,SRC,DNM2,PIN1,HSPA1A,HSPA5,UBC,SMURF1,TP53,PML,SMAD3,CREBBP,PTK2,HPGD,DAB2,RPS27A,UBB,STK11,UBA52,SMURF2,TGFBR1,WNT1,ZYX,BMPR2,SMAD7,RHOA,PRKCZ,SMAD5,HIPK2,CITED1,ZMIZ1,SMAD6,GDF15,TGFBRAP1,TGFBR2,BMPR1A,FURIN,FOS,APPL2,CAV2,FOLR1,THBS1,ITGA3,MAP3K7,TGFB1I1,ITGA8,AMHR2,ITGB5,HTRA1,ADAM9,HSP90AB1,PBLD,PEG10,GLG1,USP9X,SNX6,STRAP,F11R,NREP,ACVRL1,CDKN2B,SMAD1
GO:BP	protein import	GO:0017038	2.54094e-07	6.59501	203	2567	65	17906	RANBP2,HSP90AA1,FLNA,ELAVL1,HSPA8,TP53,KPNA1,NUP62,RBM22,RAN,NF1,KPNB1,CSE1L,STAT3,PML,PRKCD,SMAD3,CDK1,NFKBIA,CLU,SYK,APOE,AKT1,RPL23,MAPK1,CDH1,JAK2,MAPK14,HDAC3,TNPO3,ZC3H12A,PKIA,PKIG,PHB2,RPAIN,ZIC1,RGPD8,RGPD5,NUP133,UBR5,NUP107,NUP85,MAVS,PEX14,PRKD1,TOMM40,NUP155,NUP153,KPNA6,APPL2,SAMM50,RAB8B,DNAJC19,IPO5,IPO7,AGT,HSP90AB1,HSPD1,JUP,PEX19,KPNA2,ROMO1,SHH,TIMM50,NUP93
GO:BP	positive regulation of JNK cascade	GO:0046330	2.82072e-07	6.54964	138	2567	50	17906	PTK2B,APP,RPS3,MAP2K7,HRAS,TAOK1,DAXX,PAK1,GADD45G,SYK,TRAF6,MAP3K11,MTURN,HMGB1,GADD45A,RIPK2,CDC42,DBNL,NOD1,NOD2,MAP3K2,MAP3K4,MAPK8IP3,MAP4K2,PKN1,TAOK3,EPHA4,FLT4,SASH1,TAOK2,STK3,HIPK2,PLCB1,TNFSF11,MAP3K12,MAP4K1,MINK1,MAP3K20,LTBR,RASGRP1,MAP3K7,EDAR,DKK1,ROR2,CD27,F2RL1,SPAG9,TF,FGD2,TNF
GO:BP	chemotaxis	GO:0006935	2.8543e-07	6.5445	649	2567	153	17906	F3,F7,SERPINE1,PLAU,PLAUR,C3AR1,C5AR1,SRC,PRKCA,PTK2B,NTRK1,FER,GRB2,APP,SPTBN1,LGALS3,PARVA,ENAH,OXSR1,SHC1,HRAS,PLXNA2,PRKCD,VASP,TUBB3,SMAD3,PTK2,DAPK2,SYK,RANBP9,MAPK7,ISL1,RPS6KA5,CAMK1D,HMGB1,MAPK1,MAPK3,CXCR4,LGALS9,PTPN11,MAPK14,CYFIP2,SWAP70,MAP2K1,EZR,RAC1,LYN,ADAM10,PTN,FGFR1,PDGFRA,CCR5,CREB3,BMPR2,RHOA,NRP1,PIK3CG,MYCBP2,DUSP1,MAPK8IP3,EPHA4,RHOBTB3,CORO1B,FPR1,SPN,NRP2,TNFSF11,EGR2,…
GO:BP	regulation of I-kappaB kinase/NF-kappaB signaling	GO:0043122	2.89074e-07	6.53899	245	2567	74	17906	F2R,FLNA,RELA,NUP62,HDAC1,IKBKG,ABL1,IRF3,TRAF6,AKT1,PLK2,FKBP1A,TBK1,DDRGK1,CFLAR,IKBKE,LGALS9,CD40,BIRC3,STAT1,IKBKB,RIPK2,VAPA,CD4,IRAK1,MAP3K14,NEK6,RHOA,CHUK,NOD1,NOD2,TRIM32,ZC3H12A,OTUD7B,TRIM5,TRIM62,BCL10,TRIM22,TNFSF11,CAPN3,TICAM1,MAVS,PRKD1,BST2,LTBR,AKAP13,TRIM59,NDFIP1,MAP3K7,TAB2,EDAR,IFIT5,LITAF,SLC44A2,CX3CL1,SLC35B2,DDX21,HMOX1,NDFIP2,F2RL1,NLRX1,CD74,RHOC,GSTP1,CTNNB1,EEF1D,UBE…
GO:BP	organelle inheritance	GO:0048308	3.19555e-07	6.49545	14	2567	13	17906	STK25,MAP2K2,CDK1,MAPK1,MAPK3,MAP2K1,PDCD10,PLK3,STX5,GBF1,GOLGA2,YWHAZ,VRK1
GO:BP	Golgi inheritance	GO:0048313	3.19555e-07	6.49545	14	2567	13	17906	STK25,MAP2K2,CDK1,MAPK1,MAPK3,MAP2K1,PDCD10,PLK3,STX5,GBF1,GOLGA2,YWHAZ,VRK1
GO:BP	regulation of cation transmembrane transport	GO:1904062	3.20298e-07	6.49445	352	2567	96	17906	F2,F2R,BDKRB1,CAV1,PTK2B,DNM2,SUMO1,FLNA,APP,YWHAE,FMR1,CALM1,OXSR1,DIAPH1,NEDD4,ABL1,FKBP1A,PTEN,RGS2,UTRN,LYN,ACTN2,PKD2,ADRB2,ARF1,CALM2,BAX,PIK3CG,NEDD4L,PRKACA,MEF2C,PHB2,G6PD,SRI,PTPN6,GRIN2B,WNK1,WNK4,MINK1,NPSR1,FKBP1B,STK39,CAPN3,PSEN2,PRKD1,ANK3,KCNAB2,PRNP,CYBA,KEL,DYSF,KCNIP3,DMD,CACNG4,PLCG2,PDZK1,ATP1B3,NLGN3,CACNB3,CRHR1,OPRK1,NTSR1,STIM1,CD63,STIM2,CX3CL1,TREM2,TCIRG1,EPHB2,CACNB1…
GO:BP	liver development	GO:0001889	3.33566e-07	6.47682	147	2567	52	17906	CSNK2A2,KRAS,RELA,EGFR,PKM,NF1,DDX39B,HRAS,RARA,SMAD3,PCK1,ASS1,CFLAR,CCND1,PKD1,PKD2,CAD,PTN,WNT1,HES1,HMGCS1,CIT,XBP1,RPS6KA1,CLDN1,RARB,PROX1,COBL,MET,RPL30,RPL10,LSR,ZMPSTE24,ITGA2,ARF6,CSNK2B,HMOX1,PRMT5,ALDH1A2,ADA,VTN,TYMS,QDPR,IGF2R,CEACAM1,CPS1,HNF4A,RAP1A,PNPT1,GNPNAT1,SEC63,EZH2
GO:BP	positive regulation of stress-activated protein kinase signaling cascade	GO:0070304	3.40932e-07	6.46733	173	2567	58	17906	PTK2B,APP,STK25,RPS3,MAP2K7,HRAS,TAOK1,DAXX,PAK1,GADD45G,SYK,TRAF6,MAP3K11,MTURN,HMGB1,GADD45A,RIPK2,EIF2AK2,LYN,CDC42,DBNL,NOD1,NOD2,ZC3H12A,MAP3K2,MAP3K4,MAPK8IP3,MAP4K2,PKN1,TAOK3,EPHA4,FLT4,SASH1,TAOK2,STK3,HIPK2,PDCD10,PLCB1,TNFSF11,MAP3K12,MAP4K1,MINK1,MAP3K20,LTBR,HMGCR,RASGRP1,MAP3K7,KARS,EDAR,DKK1,ROR2,OPRK1,CD27,F2RL1,SPAG9,TF,FGD2,TNF
GO:BP	positive regulation of cellular protein catabolic process	GO:1903364	3.56917e-07	6.44743	143	2567	51	17906	CAV1,PTK2B,SUMO1,GSK3B,HSP90AA1,MDM2,HSPA1A,VCP,SMURF1,CD81,FMR1,PLK1,CLU,PTK2,APOE,AKT1,PLK2,DAB2,TRIB2,CSNK1E,DDRGK1,PTEN,BAG6,EZR,HERPUD1,RDX,RAD23A,GSK3A,SMAD7,DNAJB2,MSN,CSNK1A1,PLK3,RACK1,IL33,VPS11,LRP1,PSMC4,PSMC1,CTSC,RNF128,DVL1,EGF,TRIB3,LDLR,TREM2,SGTA,HSPA1B,BCAP31,LRP2,UBQLN1
GO:BP	taxis	GO:0042330	3.62611e-07	6.44056	651	2567	153	17906	F3,F7,SERPINE1,PLAU,PLAUR,C3AR1,C5AR1,SRC,PRKCA,PTK2B,NTRK1,FER,GRB2,APP,SPTBN1,LGALS3,PARVA,ENAH,OXSR1,SHC1,HRAS,PLXNA2,PRKCD,VASP,TUBB3,SMAD3,PTK2,DAPK2,SYK,RANBP9,MAPK7,ISL1,RPS6KA5,CAMK1D,HMGB1,MAPK1,MAPK3,CXCR4,LGALS9,PTPN11,MAPK14,CYFIP2,SWAP70,MAP2K1,EZR,RAC1,LYN,ADAM10,PTN,FGFR1,PDGFRA,CCR5,CREB3,BMPR2,RHOA,NRP1,PIK3CG,MYCBP2,DUSP1,MAPK8IP3,EPHA4,RHOBTB3,CORO1B,FPR1,SPN,NRP2,TNFSF11,EGR2,…
GO:BP	response to endoplasmic reticulum stress	GO:0034976	3.66807e-07	6.43556	289	2567	83	17906	CAV1,NCK2,GSK3B,HSPA1A,VCP,HSPA5,TP53,FBXO6,SHC1,PML,CASP4,CLU,ATF4,EIF2B5,SYVN1,DDRGK1,BAG6,CCND1,EIF2AK2,PDIA6,HERPUD1,ARFGAP1,VAPB,CREB3,CFTR,GSK3A,BAX,DNAJB2,FBXO44,XBP1,EIF2AK3,NFE2L1,DNAJB9,TMBIM6,RACK1,WIPI1,SSR1,EIF2S1,USP19,RNF5,FLOT1,ATP6V0D1,UBE2J2,SERINC3,MAN1B1,OS9,RNF103,PDIA3,PTPN2,PDIA4,THBS1,ERP44,SEL1L,TRIB3,GOSR2,CREB3L1,YIF1A,STC2,TOR1A,HYOU1,UGGT2,WFS1,UBXN8,SGTA,UFL1,P4HB,HS…
GO:BP	positive regulation of neuron differentiation	GO:0045666	3.69457e-07	6.43244	388	2567	103	17906	PTK2B,NTRK1,NME2,HSPA5,ILK,SMURF1,FMR1,STK25,ACTR2,TWF1,MARK2,ARHGEF2,RARA,PLXNA2,SCARB2,PAK1,BAIAP2,APOE,LIMK1,STK11,CSNK1E,FBXO38,CAMK1D,PTEN,CFLAR,CXCR4,MAP2K1,RGS2,PRKCI,LYN,PTN,IST1,FGFR1,AP2A1,NTRK2,ARF1,MTOR,STMN2,RAPGEF1,BMPR2,RHOA,NRP1,DBNL,CAMK2B,DLG5,RAPGEF2,NEDD4L,TRIM32,MAPK8IP3,EPHA4,PAK3,MEF2C,ENC1,PPP1R9A,RANBP1,IMPACT,RARB,FKBP1B,PROX1,NEUROG3,COBL,LRP1,RAB11A,ARHGDIA,PRKD1,GRN,L…
GO:BP	cellular response to biotic stimulus	GO:0071216	3.78894e-07	6.42148	251	2567	75	17906	CD55,SERPINE1,TFPI,SRC,PRKCA,GSK3B,HSPA5,ICAM1,NOS2,TP53,RELA,UPF1,NLRP3,NFKB1,CAPN2,RARA,ABCA1,ABL1,NFKBIA,IRF3,MAPK8,SYK,NOS3,TRAF6,ASS1,AKT1,CTSG,HMGB1,MAPK1,MAPK3,TLR2,MAPK14,CD40,RIPK2,LYN,BCR,CCR5,HSF1,IRAK1,RHOA,NOD2,ZC3H12A,TRIM5,BCL10,SASH1,XBP1,EIF2AK3,MEF2C,CCL5,CCL3,IRF8,TICAM1,PRPF8,ZMPSTE24,AXL,LITAF,TBXA2R,OPRK1,SCARB1,PTAFR,CX3CL1,TREM2,AKAP8,ADAM9,WFS1,VIM,GSTP1,HMGB2,PDE4D,PDCD4…
GO:BP	cell-cell junction assembly	GO:0007043	4.01782e-07	6.39601	135	2567	49	17906	CAV1,PRKCA,PKN2,ROCK2,VCL,OCLN,TBCD,PAK2,CDH1,APC,ACE2,IKBKB,PRKCI,SMAD7,RHOA,DLG5,PRKACA,ROCK1,TJP1,FSCN1,PRKCH,CDH11,PKP4,CLDN1,MPP7,HIPK1,PDCD6IP,DSG1,LSR,PARD6B,EPHA2,HEG1,CRB3,PKP2,MYO1C,STRN,CTNND1,AGT,RHOC,CTNNB1,JUP,CTNNA1,ACTB,RAB13,PKP3,TLN2,F11R,PTPRO,TNF
GO:BP	head development	GO:0060322	4.19161e-07	6.37762	801	2567	180	17906	C5AR1,SRC,GSK3B,SNRPB,FLNA,NF2,APP,YWHAE,HSPA5,CSNK2A2,NCSTN,KRAS,TP53,EGFR,NF1,CALM1,HDAC1,ARCN1,SPATA5,RBFOX2,TACC1,RARA,PLXNA2,PAK1,ABL1,BAIAP2,MAST1,SDF4,FGFR2,NUMBL,CASP3,DNAJB1,UBB,EIF2B5,CSNK1E,ETS1,ISL1,MAPK1,MAPK3,PTEN,CXCR4,CDH1,PTPN11,MAP2K1,COL1A1,RGS2,CELSR2,BAG6,RAF1,PTN,FGFR1,WNT1,CDC42,BCR,NTRK2,PDGFRA,MTOR,STMN1,MAPKAP1,CALM2,CACNA1A,BMPR2,BAX,HES1,RHOA,NRP1,HMGCS1,ITGB1,DLG5,RAP…
GO:BP	transmembrane transport	GO:0055085	4.26845e-07	6.36973	1634	2567	323	17906	F2,F2R,BDKRB1,C3,CAV1,CLIC4,PTK2B,DNM2,SUMO1,PSMA3,FLNA,APP,VCP,PSMC5,YWHAE,HSPA5,HSPA8,UBC,ATP6V1A,FMR1,PSMA2,CALM1,CHERP,EIF2S2,EIF2S3,OXSR1,PSMD12,DIAPH1,SRP54,NEDD4,ABCA1,OCLN,PRKAA2,PSMA5,PSMA7,PSMB3,ABL1,ATP6V1B2,PSMB9,ANXA2,CLU,SLC2A2,SLC40A1,PLCD1,AKT1,PSMA1,ANXA5,FKBP1A,RPS27A,UBB,PSME2,PSME1,LRRC8D,PTEN,PTPN11,MAPK14,RGS2,UBA52,SLC3A2,PRKCI,ATP12A,UTRN,LYN,ACTN2,ATP1A1,PKD1,PKD2,RAF1,PS…
GO:BP	multi-organism transport	GO:0044766	4.29286e-07	6.36725	62	2567	30	17906	CAV1,EPS15,RANBP2,UBC,IFIT1,XPO1,KPNA1,NUP62,FMR1,RAN,KPNB1,RPS27A,UBB,UBA52,NUP210,CLEC4M,CD209,NUP133,NUP107,NUP85,BST2,NUP155,NUP153,KPNA6,CAV2,RAE1,TCP1,KPNA2,NUP93,TSG101
GO:BP	multi-organism localization	GO:1902579	4.29286e-07	6.36725	62	2567	30	17906	CAV1,EPS15,RANBP2,UBC,IFIT1,XPO1,KPNA1,NUP62,FMR1,RAN,KPNB1,RPS27A,UBB,UBA52,NUP210,CLEC4M,CD209,NUP133,NUP107,NUP85,BST2,NUP155,NUP153,KPNA6,CAV2,RAE1,TCP1,KPNA2,NUP93,TSG101
GO:BP	calcium ion homeostasis	GO:0055074	4.39352e-07	6.35719	487	2567	122	17906	CD55,F2,F2R,KNG1,BDKRB1,BDKRB2,C3AR1,C5AR1,CAV1,PTK2B,APP,YWHAE,CALM1,CHERP,DIAPH1,PML,SMAD3,CLN3,ABL1,ANXA2,ATF4,APOE,TPT1,PLCD1,ANXA5,FKBP1A,HMGB1,CXCR4,JAK2,SWAP70,CD40,HERPUD1,CD4,LYN,PKD1,PKD2,ADRA1B,PDGFRA,CCR5,VAPB,CALM2,CACNA1A,BAX,PIK3CG,PTH1R,PRKACA,FPR1,PLCB1,SRI,PTPN6,GRIN2B,TNFSF11,CCL5,CCR4,NPSR1,TMBIM6,CCL3,FKBP1B,PLCH2,CAPN3,CXCR1,PTGER4,LRP1,PRKD1,PRNP,PLCB3,CHRNA7,CYBA,HTR2A,KEL…
GO:BP	response to hydrogen peroxide	GO:0042542	4.43336e-07	6.35327	148	2567	52	17906	SRC,PTK2B,MDM2,HDAC6,RELA,APEX1,STK25,RPS3,STK24,CAPN2,PRKCD,CDK1,ABL1,CRYAB,CASP3,MAPK7,MAPK13,ETS1,COL1A1,STAT1,AREG,PAWR,HSF1,PRKAA1,DUSP1,RHOB,PDCD10,FOXO3,IMPACT,RACK1,FKBP1B,MET,MT-ND5,MT-ND6,AXL,SIGMAR1,SDC1,HDAC2,GPX1,HMOX1,ADAM9,ADA,PSAP,HSPD1,TRAP1,APTX,PARK7,STK26,EZH2,CAT,LDHA,PRDX3
GO:BP	small molecule metabolic process	GO:0044281	4.52383e-07	6.34449	1987	2567	381	17906	C3,CAV1,SRC,PTK2B,NME2,RANBP2,GSK3B,PSMA3,APP,VCP,PSMC5,NOS2,TP53,PTGES3,NUP62,RAN,PKM,FASN,NFKB1,ENO1,PSMA2,PRPS1,ITPK1,CALM1,KPNB1,DDB1,PSMD12,STAT3,DTYMK,UMPS,PRPSAP2,ABCA1,PRKAA2,NR0B2,PSMA5,PSMA7,PSMB3,CLN3,IDH1,BRCA1,PSMB9,NPC1,ADCY7,APOBEC3G,ATF4,SYK,HPGD,APOE,NOS3,PCK1,PLCD1,ASS1,PLA2G4C,AKT1,PSMA1,PGM1,PSME2,PSME1,DUSP12,IDO1,ACSL4,MAPK1,MAPK3,PTEN,TLR2,MAPK14,IMPDH1,NUP210,FOLH1,CAD,PSM…
GO:BP	cell-substrate junction organization	GO:0150115	4.56643e-07	6.34042	99	2567	40	17906	SRC,PTK2B,PLEC,KRT5,CLASP1,ROCK2,VCL,SMAD3,ABL1,PTK2,PTEN,DAPK3,RAC1,ACTN2,BCR,RHOA,NRP1,ROCK1,TAOK2,MAP4K4,PEAK1,LRP1,ITGA5,THBS1,ITGB4,PTPRJ,ITGA2,SDC4,EPHA3,KRT14,THY1,ITGA6,S100A10,DST,TRIP6,SLK,LIMCH1,CORO2B,FN1,ACVRL1
GO:BP	cell-substrate junction assembly	GO:0007044	4.56643e-07	6.34042	99	2567	40	17906	SRC,PTK2B,PLEC,KRT5,CLASP1,ROCK2,VCL,SMAD3,ABL1,PTK2,PTEN,DAPK3,RAC1,ACTN2,BCR,RHOA,NRP1,ROCK1,TAOK2,MAP4K4,PEAK1,LRP1,ITGA5,THBS1,ITGB4,PTPRJ,ITGA2,SDC4,EPHA3,KRT14,THY1,ITGA6,S100A10,DST,TRIP6,SLK,LIMCH1,CORO2B,FN1,ACVRL1
GO:BP	maintenance of protein location	GO:0045185	4.80495e-07	6.31831	111	2567	43	17906	CAV1,RANGAP1,FLNA,HSPA5,TWF1,PML,NFKBIA,GSN,AKT1,EZR,CD4,PKD1,PKD2,BCL3,CCDC88A,GOPC,SKP1,NFKBIE,SRI,TMSB10,TMSB4Y,DZIP1,TONSL,HK2,ANK3,HNRNPU,SORL1,OS9,GOLPH3,SCIN,CIZ1,G3BP2,GPAA1,RER1,FLNB,JUP,SP100,YWHAB,TMSB4X,PARK7,TLN2,CDK5,TWF2
GO:BP	negative regulation of cellular catabolic process	GO:0031330	5.158e-07	6.28752	262	2567	77	17906	YBX1,ELAVL1,CSNK2A1,CSNK2A2,TP53,TRDMT1,FMR1,YBX3,STAT3,PML,NPC1,ANXA2,PTK2,GABARAPL2,ATG7,AKT1,CIRBP,RPL23,RPL11,DDRGK1,MAPK14,UBQLN4,BAG6,VIP,WNT1,MTOR,LARP1,DKC1,LARS,GSK3A,PIK3CG,MAPKAPK2,RYBP,ROCK1,EPHA4,HIPK2,CAMLG,PAPD5,USP36,MET,SYNCRIP,USP19,HNRNPU,FURIN,RNF5,RPS7,SORL1,LEPR,BOLL,OS9,SCFD1,TAB2,TREM2,RGP1,GOLGA2,PABPC1,HMOX1,BAG5,HTRA2,SGTA,PARN,HSP90AB1,HNRNPC,CTSA,ATP2B4,NAMPT,DHX9,NSU…
GO:BP	cellular response to interleukin-12	GO:0071349	5.2108e-07	6.2831	49	2567	26	17906	HNRNPA2B1,HNRNPF,JAK1,SERPINB2,ANXA2,PAK2,PSME2,JAK2,CDC42,ARF1,TYK2,MSN,PLCB1,PPIA,RAP1B,RALA,RPLP0,P4HB,LCP1,TCP1,TALDO1,HSPA9,GSTO1,PDCD4,BOLA2,LMNB1
GO:BP	positive regulation of leukocyte migration	GO:0002687	5.41521e-07	6.26638	136	2567	49	17906	F7,SERPINE1,BDKRB1,C3AR1,C5AR1,PTK2B,APP,ICAM1,LGALS3,OXSR1,DAPK2,CAMK1D,HMGB1,MAPK3,LGALS9,MAPK14,SWAP70,RAC1,ADAM10,PTN,CREB3,RHOA,SPN,CCL5,WNK1,S100A7,CCL3,PLA2G7,STK39,LGMN,DYSF,THBS1,ITGA2B,KARS,PTAFR,TNFRSF18,CX3CL1,ITGA2,TREM2,P2RY12,ANO6,F2RL1,THY1,CD74,CALR,C1QBP,CCR2,P2RX4,TNF
GO:BP	import into nucleus	GO:0051170	5.68342e-07	6.24539	175	2567	58	17906	RANBP2,SNRPB,FLNA,HNRNPA1,ELAVL1,TP53,KPNA1,NUP62,RBM22,RAN,NF1,KPNB1,CSE1L,STAT3,PML,PRKCD,SMAD3,CDK1,NFKBIA,SYK,AKT1,RPL23,MAPK1,CDH1,JAK2,MAPK14,HDAC3,TNPO3,ZC3H12A,GEMIN2,PKIA,PKIG,PHB2,RPAIN,ZIC1,RGPD8,RGPD5,NUP133,UBR5,NUP107,NUP85,MAVS,PRKD1,NUP155,NUP153,KPNA6,APPL2,RAB18,IPO5,IPO7,AGT,HSP90AB1,JUP,KPNA2,PRKAG1,SHH,NUP93,GEMIN5
GO:BP	intracellular receptor signaling pathway	GO:0030522	6.05621e-07	6.2178	282	2567	81	17906	SRC,DDX17,HDAC6,HSPA1A,DDX5,UBC,RELA,PTGES3,RAN,HDAC1,STAT3,RXRB,RBFOX2,RARA,PML,NEDD4,IKBKG,DAXX,PAK1,BRCA1,ITCH,NFKBIA,YAP1,IRF3,TRAF6,DAB2,RPS27A,UBB,DDRGK1,ISL1,JAK2,TP63,BIRC3,XIAP,UBA52,DDX58,RIPK2,IRAK1,RXRG,RHOA,AHR,NOD1,NOD2,PRMT2,STRN3,ESRRA,PHB2,ZMIZ1,LMO3,MAP2K6,NR4A2,ARNT,CNOT2,SEC14L1,RARB,CRIPAK,KDM3A,UBR5,CNOT1,NCOR1,NCOR2,MAP3K7,TGFB1I1,TAB2,NLRX1,ALDH1A2,UFL1,TRIM16,HSPA1B,CTNNB…
GO:BP	cytokinesis	GO:0000910	6.31441e-07	6.19967	171	2567	57	17906	PIN1,SPTBN1,MYH9,NUP62,ACTR2,PKN2,CALM1,PLK1,ROCK2,LZTS2,PLK2,RASA1,APC,IST1,CDC42,ARF1,STMN1,SVIL,CALM2,RHOA,ACTR3,ROCK1,PIK3C3,CHMP2B,CIT,RHOB,VPS4A,PLK3,PKP4,CDC6,ZFYVE19,SPAST,PLK4,CDC14B,CSPP1,ARL3,PDXP,PDCD6IP,RAB11A,BECN1,ANK3,PIK3R4,CHMP2A,GIT1,CHMP6,NOX5,KIF20A,RHOC,MYH10,ANXA11,NUSAP1,CHMP4A,CHMP3,SNX9,KIF4A,ESPL1,CEP55
GO:BP	positive regulation of stress-activated MAPK cascade	GO:0032874	6.31441e-07	6.19967	171	2567	57	17906	PTK2B,APP,STK25,RPS3,MAP2K7,HRAS,TAOK1,DAXX,PAK1,GADD45G,SYK,TRAF6,MAP3K11,MTURN,HMGB1,GADD45A,RIPK2,EIF2AK2,CDC42,DBNL,NOD1,NOD2,ZC3H12A,MAP3K2,MAP3K4,MAPK8IP3,MAP4K2,PKN1,TAOK3,EPHA4,FLT4,SASH1,TAOK2,STK3,HIPK2,PDCD10,PLCB1,TNFSF11,MAP3K12,MAP4K1,MINK1,MAP3K20,LTBR,HMGCR,RASGRP1,MAP3K7,KARS,EDAR,DKK1,ROR2,OPRK1,CD27,F2RL1,SPAG9,TF,FGD2,TNF
GO:BP	negative regulation of protein-containing complex assembly	GO:0031333	6.80481e-07	6.16718	141	2567	50	17906	SRC,GSK3B,HDAC6,SPTBN1,DDX3X,HSPA5,RPL13A,HIP1R,TWF1,ARHGEF2,PRKCD,GSN,CRYAB,TBCD,CLU,STXBP1,SSH3,ISL1,HMGB1,RAF1,RDX,CDC42,HSF1,STMN1,STMN2,TMC8,PRKCZ,SSH1,CTNNBIP1,TMSB10,IMPACT,TMSB4Y,SMAD6,SPTAN1,PTGER4,SORL1,SCIN,EPS8,DKK1,MYADM,PFN1,VIL1,CAPZA2,TMSB4X,FKBP4,AIDA,PARK7,TFIP11,CAPG,TWF2
GO:BP	nucleobase-containing compound metabolic process	GO:0006139	6.91865e-07	6.15998	5736	2567	960	17906	F2R,SERPINE1,C5AR1,ISG15,CAV1,SRC,PRKCA,PTK2B,DNM2,NTRK1,NME2,FER,NCK2,NOSTRIN,SUMO1,RANBP2,RNPS1,HSP90AA1,SART1,HNRNPK,SNRPB,MDM2,HUWE1,PSMA3,CD2BP2,PIN1,DDX17,XPO5,UBL5,FLNA,HDAC6,HSPA1A,APP,ACIN1,VCP,PSMC5,HNRNPA2B1,SLU7,DDX5,HNRNPA1,HNRNPF,DDX3X,HSPA5,ILK,YBX1,ELAVL1,RPL7A,RPS3A,ABCE1,ILF3,RBM25,CLK1,SRPK3,XRN1,HSPA8,UBC,KRAS,IKZF3,PCF11,SMURF1,CD81,ICAM1,NOS2,CLNS1A,TP53,RELA,TRDMT1,EGFR,APE…
GO:BP	platelet activation	GO:0030168	7.1178e-07	6.14765	154	2567	53	17906	F2,F2R,F8,FGA,FGB,FGG,THBD,SRC,PRKCA,FLNA,ILK,MYH9,VCL,PRKCD,VAV2,STXBP1,SYK,APOE,GNA12,NOS3,PLSCR1,MAPK1,MAPK3,PTPN11,CD40,COL1A1,RAP2B,LYN,RAF1,PDGFRA,PIK3CG,DGKQ,PTPN6,PRKCH,DGKE,ITPR2,ITGA2B,AXL,PLCG2,P2RY12,GNB1,CLIC1,CEACAM1,CSRP1,GNA11,ACTB,YWHAZ,GNA13,ITPR3,ITPR1,BLOC1S4,F11R,MERTK
GO:BP	hepaticobiliary system development	GO:0061008	7.74723e-07	6.11085	150	2567	52	17906	CSNK2A2,KRAS,RELA,EGFR,PKM,NF1,DDX39B,HRAS,RARA,SMAD3,PCK1,ASS1,CFLAR,CCND1,PKD1,PKD2,CAD,PTN,WNT1,HES1,HMGCS1,CIT,XBP1,RPS6KA1,CLDN1,RARB,PROX1,COBL,MET,RPL30,RPL10,LSR,ZMPSTE24,ITGA2,ARF6,CSNK2B,HMOX1,PRMT5,ALDH1A2,ADA,VTN,TYMS,QDPR,IGF2R,CEACAM1,CPS1,HNF4A,RAP1A,PNPT1,GNPNAT1,SEC63,EZH2
GO:BP	cell cycle arrest	GO:0007050	8.33066e-07	6.07932	236	2567	71	17906	MDM2,ILK,TP53,HRAS,PML,PRKAA2,SMAD3,CDK1,ABL1,BRCA1,PLK2,CDKN2D,RPL23,RRAGB,STK11,CRADD,APC,CDKN2C,MAP2K1,GADD45A,CCND1,PKD1,PKD2,TGFBR1,MUC1,MTOR,IRF1,RPTOR,BAX,PRKAA1,CDKN1B,CDC25C,DUSP1,PRKACA,CDK6,PLK3,DHCR24,SOX2,MAP2K6,TFDP1,CNOT2,DDIAS,VASH1,JMY,CDC14B,CNOT6L,BTG2,POU4F1,MAP3K20,MLXIPL,CDK9,ATM,CNOT1,PRNP,GAS1,THBS1,LAMTOR3,AKT2,PPM1G,HSP90AB1,CDK2,CALR,PRKAG1,PNPT1,TSG101,CAB39,PRR11,GTSE…
GO:BP	negative regulation of wound healing	GO:0061045	9.32357e-07	6.03042	78	2567	34	17906	F2,F11,F12,FGA,FGB,FGG,KLKB1,KNG1,SERPINE1,PLAT,PLAU,PLAUR,PLG,PROC,PROS1,TFPI,THBD,CLASP1,SERPINB2,PRKCD,SMAD3,ANXA2,APOE,NOS3,ANXA5,PTEN,PDGFRA,CDKN1B,HMGCR,THBS1,VTN,KRT1,CEACAM1,EPPK1
GO:BP	regulation of leukocyte mediated immunity	GO:0002703	9.40756e-07	6.02652	195	2567	62	17906	CR1,C3,C4BPA,FER,CD81,THOC1,NLRP3,HLA-A,STXBP1,SYK,TRAF6,EXOSC3,FBXO38,HMGB1,LGALS9,CD40,DDX58,LYN,BCR,SMAD7,NOD2,SERPINB9,PRKCZ,PTPN6,CD96,LAMP1,SNX4,CD1D,TFRC,TICAM1,MAVS,ITGB2,HLA-B,BST2,B2M,FAM49B,RASGRP1,NDFIP1,HLA-E,FGR,WAS,MAP3K7,PRAM1,ITGAM,PTAFR,IL4R,CADM1,HLA-F,SLAMF6,HLA-G,LTA,CD1A,DDX21,HMOX1,F2RL1,HSPD1,CEACAM1,MLH1,VAMP8,CCR2,NECTIN2,TNF
GO:BP	response to carbohydrate	GO:0009743	1.08694e-06	5.96379	242	2567	72	17906	PTK2B,NME2,ICAM1,ERCC1,PRKAA2,NR0B2,ATG7,PCK1,CASP3,EIF2B5,MAPK13,PTEN,RAC1,LYN,RAF1,RPS6KA2,CFTR,RHOA,PRKAA1,CDKN1B,ACVR2B,PRKACA,TJP1,XBP1,ZBTB20,SRI,FOXO3,EGR1,MAP2K6,MAP4K4,RACK1,FKBP1B,MLXIPL,FOXA2,LRP1,PFKL,TGFBR2,CYBA,HMGCR,RAP1B,GCK,THBS1,LPL,RAB11B,IRS2,BAIAP3,OPRK1,ACVR1C,ITGA2,SYBU,KCNJ11,FADS1,APOB,IGF1R,GSTP1,GLUL,NME1,SLC2A5,HNF4A,NAMPT,MAP1B,SMARCA4,RAP1A,VAMP2,EIF2B4,FIS1,CALCRL,B…
GO:BP	negative regulation of cysteine-type endopeptidase activity involved in apoptotic process	GO:0043154	1.1358e-06	5.9447	86	2567	36	17906	PLAUR,SRC,MDM2,YWHAE,DDX3X,CSNK2A1,CRYAB,AKT1,PAK2,CDKN2D,CFLAR,BIRC3,XIAP,RPS6KA3,HERPUD1,RAF1,SERPINB9,SIAH2,MICAL1,DHCR24,RPS6KA1,MAP2K5,TNFAIP8,POR,THBS1,CD27,GPX1,DNAJB6,GPI,VIL1,ARL6IP1,PARK7,BIRC5,NOL3,PRDX3,NAIP
GO:BP	protein modification by small protein conjugation or removal	GO:0070647	1.15035e-06	5.93917	1137	2567	237	17906	ISG15,CAV1,SUMO1,RANGAP1,RANBP2,HSP90AA1,UBR4,MDM2,HUWE1,PSMA3,PIN1,HDAC6,HSPA1A,VCP,PSMC5,DDX3X,HSPA5,UBC,SMURF1,TP53,RELA,NUP62,FBXO6,NLRP3,PSMA2,USP4,UBE2D3,LMO7,TRIM21,PLK1,DDB1,RPS3,PSMD12,TRRAP,TRIM27,NEDD4,SMAD3,IKBKG,CDK1,DAXX,PSMA5,PSMA7,PSMB3,ABL1,BRCA1,ITCH,PSMB9,NFKBIA,UBE2L3,HLA-A,ATG7,TRAF6,AKT1,PSMA1,FKBP1A,LIMK1,RPL23,RPL11,RPS27A,UBB,PSME2,PSME1,FBXO38,SYVN1,DDRGK1,USP6,TRIM63,BC…
GO:BP	regulation of system process	GO:0044057	1.19595e-06	5.92229	623	2567	146	17906	F2R,FGA,FGB,FGG,BDKRB2,CAV1,SRC,PRKCA,PTK2B,SUMO1,MDM2,PIN1,FLNA,APP,YWHAE,ICAM1,EGFR,FMR1,CTDP1,ENO1,HIP1R,TWF1,DSP,CALM1,ROCK2,DOCK5,DDX39B,SMAD3,PAK1,CAMK2G,BAIAP2,PTK2,NOS3,TPPP,AKT1,TRIM63,PTEN,DAPK3,PTPN11,JAK2,ACE2,RGS2,DSG2,UTRN,VIP,ATP1A1,FGFR1,ADRB2,ADRA1B,MTOR,CALM2,BMPR2,GSK3A,SMAD7,GRK2,RHOA,PIK3CG,CAMK2B,ZC3H12A,SGK1,PRKACA,ROCK1,EIF2AK3,PRKCZ,RNF10,SSH1,WASF3,G6PD,SRI,FOXO3,WNK1,WN…
GO:BP	negative regulation of cysteine-type endopeptidase activity	GO:2000117	1.27056e-06	5.896	94	2567	38	17906	PLAUR,SRC,MDM2,YWHAE,DDX3X,CSNK2A1,CRYAB,AKT1,PAK2,CDKN2D,CFLAR,BIRC3,XIAP,RPS6KA3,HERPUD1,RAF1,SERPINB9,SIAH2,MICAL1,DHCR24,RPS6KA1,MAP2K5,TNFAIP8,IFI16,POR,THBS1,CD27,GPX1,DNAJB6,GPI,VIL1,CAST,ARL6IP1,PARK7,BIRC5,NOL3,PRDX3,NAIP
GO:BP	protein deubiquitination	GO:0016579	1.30598e-06	5.88406	291	2567	82	17906	MDM2,PSMA3,VCP,PSMC5,UBC,TP53,NLRP3,PSMA2,USP4,TRIM21,PSMD12,TRRAP,SMAD3,IKBKG,CDK1,PSMA5,PSMA7,PSMB3,BRCA1,ITCH,PSMB9,NFKBIA,TRAF6,PSMA1,RPS27A,UBB,PSME2,PSME1,USP6,PTEN,APC,BIRC3,UBA52,SMURF2,DDX58,PSMC3,TGFBR1,ADRB2,CFTR,RAD23A,SMAD7,RHOA,BAP1,ZC3H12A,OTUD3,STAM2,PSMB6,OTUD7B,KAT2A,SIAH2,POLB,PSMB10,USP36,IL33,PSMD1,BECN1,USP19,PSMC4,PSMD3,PSMD2,PSMD11,PSMC1,RNF128,EIF3F,RUVBL1,MAP3K7,CCNA2,PS…
GO:BP	maintenance of location in cell	GO:0051651	1.30968e-06	5.88283	98	2567	39	17906	CAV1,RANGAP1,HSPA5,TWF1,PML,GSN,APOE,ALB,AKT1,FTL,EZR,CD4,BCL3,CCDC88A,SKP1,SRI,TMSB10,TMSB4Y,HK2,ANK3,HNRNPU,SORL1,OS9,GOLPH3,SCIN,CIZ1,GAA,AKAP9,GPAA1,RER1,FLNB,JUP,SP100,TMSB4X,PARK7,TLN2,ASPM,CDK5,TWF2
GO:BP	cellular response to lipopolysaccharide	GO:0071222	1.36419e-06	5.86512	215	2567	66	17906	CD55,SERPINE1,TFPI,SRC,PRKCA,ICAM1,NOS2,RELA,UPF1,NLRP3,NFKB1,CAPN2,RARA,ABCA1,ABL1,NFKBIA,IRF3,MAPK8,NOS3,TRAF6,ASS1,AKT1,CTSG,HMGB1,MAPK1,MAPK3,TLR2,MAPK14,CD40,RIPK2,LYN,BCR,CCR5,HSF1,IRAK1,RHOA,NOD2,ZC3H12A,TRIM5,BCL10,SASH1,XBP1,MEF2C,CCL5,CCL3,IRF8,TICAM1,PRPF8,AXL,LITAF,TBXA2R,OPRK1,SCARB1,PTAFR,CX3CL1,AKAP8,ADAM9,VIM,GSTP1,HMGB2,PDE4D,PDCD4,SIGIRR,PAF1,PLAA,TNF
GO:BP	ion transport	GO:0006811	1.38223e-06	5.85942	1723	2567	335	17906	F2,F2R,BDKRB1,BDKRB2,CAV1,CLIC4,PTK2B,DNM2,PACSIN3,SUMO1,FLNA,APP,YWHAE,ICAM1,NOS2,CLNS1A,ATP6V1A,FMR1,LGALS3,NF1,CALM1,CHERP,OXSR1,DIAPH1,NSF,TRIM27,PML,NEDD4,SCARB2,ABCA1,PRKCD,PRKAA2,CLN3,CAMK2G,ABL1,ATP6V1B2,ANXA2,SLC2A2,ATF4,STXBP1,SYK,SLC40A1,APOE,NOS3,TPT1,PLCD1,RPS6KB1,AKT1,ANXA5,PLSCR1,FKBP1A,ACSL4,LRRC8D,PTEN,CXCR4,ACE2,FTL,RGS2,SLC3A2,ATP12A,CD4,UTRN,LYN,VIP,ACTN2,ATP1A1,PKD1,PKD2,RAF1…
GO:BP	positive regulation of translation	GO:0045727	1.38761e-06	5.85773	135	2567	48	17906	PTK2B,NCK2,DDX3X,ELAVL1,FMR1,YBX3,UPF3B,RPS9,EIF2S3,KHDRBS1,DDX39B,RPS6KB1,CIRBP,EIF2B5,TARBP2,MAPK1,MAPK3,BCL3,MTOR,LARP1,MRPS27,RHOA,FXR1,CCL5,IMPACT,JMJD4,ERBB2,RPS4X,HNRNPL,RPL30,EIF3D,CPEB3,BOLL,MIF4GD,THBS1,PTAFR,ITGA2,LARP4B,PABPC1,NPM1,VIM,EIF4A3,EIF5A,C1QBP,DHX9,PLD1,USP16,TNF
GO:BP	endothelium development	GO:0003158	1.47948e-06	5.82989	131	2567	47	17906	PROC,CLIC4,ICAM1,FASN,ROCK2,VCL,ANXA2,SLC40A1,CXCR4,EZR,IKBKB,PTN,RDX,RAPGEF1,BMPR2,RHOA,NRP1,ACVR2B,RAPGEF2,MSN,ROCK1,RHOB,TJP1,BTG1,CLDN1,PROX1,HEY1,MET,ITGAX,RAP1B,PLOD3,DMD,MYADM,HEG1,GPX1,CSNK2B,F2RL1,EDF1,CEACAM1,CTNNB1,RAP1A,PDE4D,TJP2,F11R,ACVRL1,NRG1,TNF
GO:BP	ribonucleoprotein complex subunit organization	GO:0071826	1.49181e-06	5.82629	197	2567	62	17906	HSP90AA1,SART1,SNRPB,CD2BP2,VCP,SLU7,SRPK3,CLNS1A,PTGES3,EIF5,RPL24,RPL3,RPL13A,YTHDC1,USP4,EIF3G,EIF2S2,EIF2S3,EIF2D,DDX39B,CPSF6,TGS1,RPL11,TARBP2,AGO3,RPSA,EIF3A,GEMIN2,RPL6,EIF3H,RPS5,ATM,PRPF8,RPL12,RPS14,RPS15,EIF3F,PRPF6,XAB2,RPS10,RPL10,RUVBL1,MDN1,EIF3D,PRMT5,NUDT21,SRSF10,RPLP0,HSP90AB1,GGT1,RBMX,RPS19,RPL23A,SRPK2,SRSF1,DHX9,CPSF7,GEMIN5,TFIP11,RRP7A,STRAP,NOL3
GO:BP	regulation of leukocyte activation	GO:0002694	1.54447e-06	5.81122	598	2567	141	17906	CR1,CD55,CD46,CAV1,SRC,FER,GRB2,NCK2,SART1,IKZF3,CD81,THOC1,NLRP3,LGALS3,RPS3,RARA,AP3B1,PAK1,ABL1,ITCH,HLA-A,GSN,STXBP1,SYK,TRAF6,AKT1,PAK2,PLSCR1,EXOSC3,CASP3,IDO1,TNFSF13B,HMGB1,LGALS9,SOCS1,PTPN11,SPINK5,CD40,RIPK2,RAC1,FLOT2,CD4,LYN,CDC42,BCR,PAWR,IRF1,HSPH1,SMAD7,HES1,RHOA,AHR,DLG5,NOD2,ZC3H12A,DTX1,KAT2A,BCL10,PKN1,PAK3,XBP1,PRKCZ,MEF2C,SPN,PTPN6,TNFSF11,ZMIZ1,CD209,CCL5,LAMP1,SNX4,PRDM1,C…
GO:BP	anaphase-promoting complex-dependent catabolic process	GO:0031145	1.5542e-06	5.80849	83	2567	35	17906	PSMA3,PSMC5,UBC,PSMA2,PLK1,PSMD12,CDK1,PSMA5,PSMA7,PSMB3,PSMB9,PSMA1,RPS27A,UBB,PSME2,PSME1,UBA52,UBE2C,PSMC3,PSMB6,PSMB10,PSMD1,PSMC4,PSMD3,PSMD2,PSMD11,PSMC1,BUB1B,CDK2,PSMB5,PSMA6,PSMB7,PSMD13,PSMB2,CCNB1
GO:BP	protein modification by small protein conjugation	GO:0032446	1.5616e-06	5.80643	927	2567	200	17906	ISG15,CAV1,SUMO1,RANGAP1,RANBP2,HSP90AA1,UBR4,MDM2,HUWE1,PSMA3,PIN1,HDAC6,HSPA1A,VCP,PSMC5,DDX3X,HSPA5,UBC,SMURF1,RELA,NUP62,FBXO6,PSMA2,USP4,UBE2D3,LMO7,TRIM21,PLK1,DDB1,RPS3,PSMD12,TRIM27,NEDD4,DAXX,PSMA5,PSMA7,PSMB3,ABL1,BRCA1,ITCH,PSMB9,UBE2L3,HLA-A,ATG7,TRAF6,AKT1,PSMA1,FKBP1A,LIMK1,RPL23,RPL11,RPS27A,UBB,PSME2,PSME1,FBXO38,SYVN1,DDRGK1,TRIM63,BCL11A,SAE1,PTEN,TRIM56,SOCS1,BIRC3,XIAP,UBA52,S…
GO:BP	cation transport	GO:0006812	1.57099e-06	5.80383	1205	2567	248	17906	F2,F2R,BDKRB1,CAV1,PTK2B,DNM2,PACSIN3,SUMO1,FLNA,APP,YWHAE,ICAM1,ATP6V1A,FMR1,LGALS3,CALM1,CHERP,OXSR1,DIAPH1,NSF,TRIM27,PML,NEDD4,CLN3,CAMK2G,ABL1,ATP6V1B2,ANXA2,ATF4,SYK,SLC40A1,NOS3,TPT1,PLCD1,AKT1,ANXA5,FKBP1A,PTEN,CXCR4,ACE2,FTL,RGS2,SLC3A2,ATP12A,CD4,UTRN,LYN,VIP,ACTN2,ATP1A1,PKD1,PKD2,ADRB2,ARF1,CCR5,CALM2,CACNA1A,BAX,SIK1,RHOA,PIK3CG,CDKN1B,CAMK2B,NEDD4L,SGK1,PRKACA,SNAP23,ARHGAP1,NFKBIE,…
GO:BP	regulation of transmembrane transport	GO:0034762	1.58833e-06	5.79906	582	2567	138	17906	F2,F2R,BDKRB1,C3,CAV1,CLIC4,PTK2B,DNM2,SUMO1,FLNA,APP,YWHAE,FMR1,CALM1,OXSR1,DIAPH1,NEDD4,OCLN,ABL1,AKT1,FKBP1A,PTEN,PTPN11,MAPK14,RGS2,PRKCI,UTRN,LYN,ACTN2,PKD2,ADRB2,ARF1,MTOR,GOPC,CFTR,CALM2,CACNA1A,GSK3A,BAX,PIK3CG,NEDD4L,PRKACA,MEF2C,PHB2,G6PD,SRI,PTPN6,GRIN2B,WNK1,WNK4,MINK1,NPSR1,CA2,FKBP1B,STK39,CAPN3,PSEN2,PRKD1,KCNQ4,HK2,ANK3,KCNAB2,PRNP,CYBA,APPL2,SLC2A1,KEL,ZMPSTE24,DYSF,KCNIP3,THBS1,…
GO:BP	protein complex oligomerization	GO:0051259	1.58912e-06	5.79884	418	2567	107	17906	C9,VCP,ELAVL1,TP53,PKM,TRIM21,NACC1,KHDRBS1,TRIM27,VASP,MLKL,CPSF6,CRYAB,ANXA2,IKBKE,APC,RAD51,TP63,ACTN2,PKD1,PKD2,IRAK1,GOPC,BAX,FBP1,CRTC2,ZC3H12A,BCL10,TMC8,EIF2AK3,TRIM22,GRIN2B,CLDN1,GBP5,SPAST,AASS,RACK1,CRTC3,AQP4,PDCD6IP,PEX14,PFKL,B2M,PRNP,PFKM,BID,CHMP2A,SORL1,APPL2,FLOT1,ATG16L1,HMGCR,RASGRP1,TMEM173,STX2,SLC1A5,SAMHD1,SIGMAR1,TRPM7,SLC1A2,MARCKS,HLA-G,STEAP4,IDE,TYSND1,GOLGA2,G3BP2,S…
GO:BP	regulation of cell shape	GO:0008360	1.67033e-06	5.7772	166	2567	55	17906	F2,PTK2B,DNMBP,ICAM1,MYH9,PARVA,PARVB,MARK2,DIAPH1,PLXNA2,ARAP1,BAIAP2,PTK2,GNA12,RASA1,DAPK3,EZR,RAC1,PTN,RDX,CDC42,RHOA,MSN,RND3,RHOB,CDC42SE2,TAOK2,RHOBTB3,WASF3,CDC42EP3,FGD6,CCL3,RND1,ARHGDIA,ITGB2,ZMPSTE24,FGR,WAS,EPS8,FAM171A1,MYO10,ITGA7,SLC9A3R1,ALDOA,RHOC,VIL1,MYH10,MYH14,GNA13,SH3KBP1,CDC42EP4,F11R,HEXB,FN1,FGD2
GO:BP	positive regulation of ion transport	GO:0043270	1.79662e-06	5.74554	283	2567	80	17906	F2,F2R,BDKRB1,CAV1,DNM2,SUMO1,FLNA,LGALS3,CALM1,PRKCD,ABL1,ANXA2,ATF4,STXBP1,APOE,AKT1,ACE2,CD4,ACTN2,PKD2,ADRB2,ARF1,CFTR,CALM2,BAX,G6PD,SRI,TNFSF11,CCL5,MAP2K6,WNK1,WNK4,SNX4,NPSR1,CCL3,STK39,CAPN3,ANK3,ORAI1,DMD,CACNG4,DPYSL2,PLCG2,PDZK1,ATP1B3,NLGN3,CACNB3,OPRK1,NTSR1,STIM1,STIM2,PTAFR,CX3CL1,TREM2,P2RY12,EPHB2,KCNJ11,IFNGR2,PKP2,AKAP9,ATP1B1,ANO6,SLC9A3R1,WFS1,AGT,THY1,ABCB1,ATP2B1,HSPA2,TMS…
GO:BP	amyloid precursor protein metabolic process	GO:0042982	1.84331e-06	5.7344	65	2567	30	17906	PIN1,APP,NCSTN,ROCK2,CLN3,CLU,APOE,FKBP1A,CASP3,NECAB3,FLOT2,LYN,ADAM10,NECAB2,PAWR,GSK3A,ROCK1,EPHA4,DHCR24,PSEN2,BACE1,PRNP,TMED10,CHRNA7,SORL1,APH1A,PSENEN,AATF,IFNGR1,TNF
GO:BP	positive regulation of chemotaxis	GO:0050921	1.84911e-06	5.73304	136	2567	48	17906	F3,F7,SERPINE1,C3AR1,C5AR1,PTK2B,OXSR1,SMAD3,DAPK2,CAMK1D,HMGB1,MAPK3,CXCR4,LGALS9,MAPK14,SWAP70,RAC1,ADAM10,PTN,FGFR1,CREB3,BMPR2,NRP1,CCL5,WNK1,S100A7,CCR4,CCL3,PLA2G7,STK39,LGMN,MET,PRKD1,DYSF,THBS1,KARS,ITGA2,TREM2,P2RY12,ANO6,F2RL1,CD74,CALR,TMSB4X,C1QBP,TUBB2B,CCR2,P2RX4
GO:BP	chaperone-mediated protein folding	GO:0061077	1.85961e-06	5.73058	58	2567	28	17906	HSPA1A,HSPA5,CSNK2A1,HSPA8,PTGES3,CLU,FKBP1A,DNAJB1,FKBP5,GAK,CCT2,HSPH1,DNAJB2,FKBP1B,PPIB,TOR1B,PDIA4,TOR1A,SGTA,CD74,HSPA1B,HSPA9,PEX19,PPID,HSPA2,FKBP4,TRAP1,DNAJC5
GO:BP	actin filament polymerization	GO:0030041	1.9243e-06	5.71573	189	2567	60	17906	PTK2B,FER,GRB2,NCK2,SPTBN1,ICAM1,ACTR2,HIP1R,TWF1,DIAPH1,TRIM27,PRKCD,VASP,GSN,BAIAP2,SSH3,RASA1,JAK2,RAC1,RDX,ARF1,MTOR,RHOA,ACTR3,DBNL,PAK3,CORO1B,SSH1,WASF3,CDC42EP3,PPP1R9A,TMSB10,JMY,TMSB4Y,SPTAN1,COBL,NCKAP1,WAS,SCIN,COTL1,BAIAP2L1,EPS8,MYADM,ARF6,MYO1C,HAX1,ARPC3,BAG4,PFN1,VIL1,CTNNA2,CAPZA2,CORO7,TMSB4X,CDC42EP4,ACTR3B,SNX9,CAPG,ANG,TWF2
GO:BP	negative regulation of epidermal growth factor receptor signaling pathway	GO:0042059	1.95448e-06	5.70897	48	2567	25	17906	EPS15,GRB2,EGFR,NUP62,AREG,GPRC5A,CDC42,STAM2,RAB7A,EPS15L1,EGF,CHMP6,PTPN2,ZGPAT,HBEGF,PTPRJ,SPRY1,SH3KBP1,TSG101,SH3GL2,VPS25,SNX6,EPN1,SPRY2,ITGA1
GO:BP	fibrinolysis	GO:0042730	1.97878e-06	5.7036	27	2567	18	17906	F2,F11,F12,FGA,FGB,FGG,KLKB1,SERPINE1,PLAT,PLAU,PLAUR,PLG,PROS1,THBD,SERPINB2,ANXA2,THBS1,KRT1
GO:BP	negative regulation of transport	GO:0051051	2.01863e-06	5.69494	557	2567	133	17906	F2R,CAV1,PTK2B,PACSIN3,SUMO1,RANGAP1,HSPA1A,YWHAE,ICAM1,FMR1,NLRP3,NFKB1,LGALS3,NF1,CALM1,OXSR1,TRIM27,PML,NEDD4,LGR4,CRYAB,ATF4,APOE,NOS3,AKT1,ANXA5,ANKRD13D,HMGB1,PTEN,TLR2,LGALS9,PTPN11,RGS2,EZR,RAC1,VIP,ACTN2,PKD2,NECAB2,BCR,MTOR,GOPC,CALM2,GSK3A,NEDD4L,ZC3H12A,ARHGAP1,ANXA4,ATXN2,PKIA,PKIG,SRI,PPP1R9A,WNK1,WNK4,MAP4K4,TMBIM6,RACK1,FKBP1B,STK39,IL33,PTGER4,RAB7A,PFKL,PRKD1,ANK3,BST2,NUP153,EG…
GO:BP	macromolecule biosynthetic process	GO:0009059	2.05051e-06	5.68814	5167	2567	871	17906	F2R,SERPINE1,C5AR1,ISG15,CAV1,SRC,PTK2B,DNM2,NTRK1,NME2,FER,NCK2,NOSTRIN,SUMO1,RNPS1,GSK3B,HSP90AA1,HNRNPK,SNRPB,EEF1A1,MDM2,PSMA3,PIN1,DDX17,FLNA,HDAC6,HSPA1A,APP,VCP,PSMC5,HNRNPA2B1,DDX5,HNRNPA1,DDX3X,HSPA5,ILK,YBX1,ELAVL1,RPL7A,RPS3A,ABCE1,ILF3,XRN1,HSPA8,NCSTN,UBC,KRAS,IKZF3,PCF11,SMURF1,CD81,ICAM1,TP53,RELA,EGFR,APEX1,PTGES3,EIF5,XPO1,RBM14,NUP62,FMR1,YBX3,UPF3B,RAN,UPF1,RPL24,RPL3,RPL13A,RP…
GO:BP	response to ketone	GO:1901654	2.05129e-06	5.68797	203	2567	63	17906	F7,CAV1,SRC,XRN1,ICAM1,RELA,EGFR,CALM1,ROCK2,PRKAA2,YAP1,PCK1,ASS1,AKT1,EIF4E,CFLAR,TLR2,CCND1,DSG2,CAD,PTN,HSF1,LARP1,CFTR,PRKAA1,AHR,DUSP1,CASP9,MSN,FOXO3,MAP4K1,CLDN1,ADCY2,PTGER4,RPL27,DSG1,FOS,CYBA,GOLPH3,THBS1,CYBB,TBXA2R,PTAFR,ADCY6,KCNJ11,CATSPER4,GNB1,AKAP8,CSNK2B,KIF1B,TYMS,GPI,NME1,ATP2B1,CALR,CPS1,GNAI1,PSPH,WBP2,DCPS,PARK7,ADAM15,DDIT4
GO:BP	regulation of microtubule-based process	GO:0032886	2.07095e-06	5.68383	231	2567	69	17906	GSK3B,HDAC6,HSPA1A,XPO1,RBM14,NUP62,MARK2,CLASP1,ARHGEF2,NUMA1,PLK1,CKAP5,ROCK2,RPS3,DIAPH1,OCLN,PRKAA2,TAOK1,PAK1,ABL1,BRCA1,TBCD,TPPP,PLK2,APC,RAC1,PKD1,SPICE1,STMN1,STMN2,RHOA,PRKAA1,CDKN1B,KAT2A,ROCK1,CHMP2B,APC2,SPAG5,LAMP1,RANBP1,SPAST,BICD2,PLK4,BORA,CLTC,MET,ERBB2,PDCD6IP,DYNC1H1,HNRNPU,CHMP2A,NUBP1,EPHA3,NIN,CDK5RAP2,AKAP9,RAE1,NPM1,HSPA1B,CTNNB1,MAP1B,GNAI1,FKBP4,STAG1,CHMP3,CFAP20,NEK2…
[truncated: 1,141 more rows]
