# Supplementary material for: In silico and in vitro studies reveal complement system drives coagulation cascade in SARS-CoV-2 pathogenesis
Source: Comput Struct Biotechnol J. 2020 Nov 11;18:3734–44. doi: 10.1016/j.csbj.2020.11.005 (PMC7657020; doi:10.1016/j.csbj.2020.11.005)
Supplement: Supplementary data 5 [file mmc5.xlsx]

## Sheet: Comlement and Cogulation cascad
1	9606	ENSP00000265023	Degree(Weight)	#REF!	30.174
2	9606	ENSP00000245907	Degree(Weight)	#REF!	29.864
3	9606	ENSP00000336829	Degree(Weight)	#REF!	29.062
4	9606	ENSP00000306361	Degree(Weight)	#REF!	28.534
5	9606	ENSP00000308938	Degree(Weight)	#REF!	28.522
6	9606	ENSP00000356671	Degree(Weight)	#REF!	28.022
7	9606	ENSP00000308541	Degree(Weight)	#REF!	27.394
8	9606	ENSP00000306099	Degree(Weight)	#REF!	25.675
9	9606	ENSP00000234071	Degree(Weight)	#REF!	23.989
10	9606	ENSP00000356771	Degree(Weight)	#REF!	23.368
11	9606	ENSP00000396688	Degree(Weight)	#REF!	22.361
12	9606	ENSP00000334145	Degree(Weight)	#REF!	22.34
13	9606	ENSP00000223095	Degree(Weight)	#REF!	21.536
14	9606	ENSP00000353393	Degree(Weight)	#REF!	21.432
15	9606	ENSP00000364709	Degree(Weight)	#REF!	20.901
16	9606	ENSP00000416066	Degree(Weight)	#REF!	20.644
17	9606	ENSP00000366307	Degree(Weight)	#REF!	20.425
18	9606	ENSP00000379191	Degree(Weight)	#REF!	18.566
19	9606	ENSP00000441691	Degree(Weight)	#REF!	18.562
20	9606	ENSP00000226218	Degree(Weight)	#REF!	17.758
21	9606	ENSP00000415941	Degree(Weight)	#REF!	17.234
22	9606	ENSP00000361850	Degree(Weight)	#REF!	17.032
23	9606	ENSP00000377783	Degree(Weight)	#REF!	16.67
24	9606	ENSP00000384957	Degree(Weight)	#REF!	16.587
25	9606	ENSP00000218099	Degree(Weight)	#REF!	16.436
26	9606	ENSP00000380948	Degree(Weight)	#REF!	16.057
27	9606	ENSP00000315130	Degree(Weight)	#REF!	16.046
28	9606	ENSP00000364731	Degree(Weight)	#REF!	15.886
29	9606	ENSP00000220809	Degree(Weight)	#REF!	15.502
30	9606	ENSP00000302079	Degree(Weight)	#REF!	14.984
31	9606	ENSP00000363079	Degree(Weight)	#REF!	14.905
32	9606	ENSP00000321326	Degree(Weight)	#REF!	14.36
33	9606	ENSP00000416561	Degree(Weight)	#REF!	14.343
34	9606	ENSP00000233156	Degree(Weight)	#REF!	14.26
35	9606	ENSP00000253496	Degree(Weight)	#REF!	14.234
36	9606	ENSP00000333203	Degree(Weight)	#REF!	14.131
37	9606	ENSP00000339328	Degree(Weight)	#REF!	14.114
38	9606	ENSP00000264690	Degree(Weight)	#REF!	13.46
39	9606	ENSP00000313875	Degree(Weight)	#REF!	12.926
40	9606	ENSP00000263408	Degree(Weight)	#REF!	12.869
41	9606	ENSP00000378130	Degree(Weight)	#REF!	12.852
42	9606	ENSP00000347197	Degree(Weight)	#REF!	12.204
43	9606	ENSP00000356016	Degree(Weight)	#REF!	12.01
44	9606	ENSP00000454623	Degree(Weight)	#REF!	11.909
45	9606	ENSP00000216968	Degree(Weight)	#REF!	11.192
46	9606	ENSP00000356030	Degree(Weight)	#REF!	10.921
47	9606	ENSP00000401645	Degree(Weight)	#REF!	8.143
48	9606	ENSP00000450482	Degree(Weight)	#REF!	7.554
49	9606	ENSP00000216629	Degree(Weight)	#REF!	7.518
50	9606	ENSP00000356037	Degree(Weight)	#REF!	7.507
51	9606	ENSP00000363869	Degree(Weight)	#REF!	7.441
52	9606	ENSP00000356024	Degree(Weight)	#REF!	3.834

## Sheet: MAPK signaling pathway
1	9606	ENSP00000215832	Degree(Weight)	MAPK1	67.61
2	9606	ENSP00000263025	Degree(Weight)	MAPK3	65.731
3	9606	ENSP00000407586	Degree(Weight)	HRAS	54.898
4	9606	ENSP00000378974	Degree(Weight)	MAPK8	53.599
5	9606	ENSP00000256078	Degree(Weight)	KRAS	52.103
6	9606	ENSP00000229795	Degree(Weight)	MAPK14	51.254
7	9606	ENSP00000451828	Degree(Weight)	AKT1	49.588
8	9606	ENSP00000269305	Degree(Weight)	TP53	49.492
9	9606	ENSP00000358548	Degree(Weight)	NRAS	46.098
10	9606	ENSP00000383118	Degree(Weight)	CDC42	42.689
11	9606	ENSP00000265171	Degree(Weight)	EGF	41.968
12	9606	ENSP00000302486	Degree(Weight)	MAP2K1	41.514
13	9606	ENSP00000333685	Degree(Weight)	MAPK11	39.704
14	9606	ENSP00000376345	Degree(Weight)	GRB2	39.571
15	9606	ENSP00000275493	Degree(Weight)	EGFR	37.501
16	9606	ENSP00000381070	Degree(Weight)	MAP2K7	36.802
17	9606	ENSP00000306245	Degree(Weight)	FOS	36.209
18	9606	ENSP00000348461	Degree(Weight)	RAC1	35.452
19	9606	ENSP00000468348	Degree(Weight)	MAP2K6	35.273
20	9606	ENSP00000345083	Degree(Weight)	MAP2K3	34.489
21	9606	ENSP00000311032	Degree(Weight)	CASP3	33.527
22	9606	ENSP00000352157	Degree(Weight)	MAPK10	33.488
23	9606	ENSP00000433623	Degree(Weight)	TRAF6	33.184
24	9606	ENSP00000251849	Degree(Weight)	RAF1	32.989
25	9606	ENSP00000211287	Degree(Weight)	MAPK13	32.376
26	9606	ENSP00000384273	Degree(Weight)	RELA	31.719
27	9606	ENSP00000226574	Degree(Weight)	NFKB1	28.361
28	9606	ENSP00000358335	Degree(Weight)	MAP3K7	28.23
29	9606	ENSP00000408695	Degree(Weight)	PRKCA	27.844
30	9606	ENSP00000278568	Degree(Weight)	PAK1	27.329
31	9606	ENSP00000262948	Degree(Weight)	MAP2K2	26.45
32	9606	ENSP00000311005	Degree(Weight)	MAPK7	25.493
33	9606	ENSP00000288602	Degree(Weight)	BRAF	24.569
34	9606	ENSP00000358723	Degree(Weight)	RAP1A	24.234
35	9606	ENSP00000274376	Degree(Weight)	RASA1	23.825
36	9606	ENSP00000269571	Degree(Weight)	ERBB2	23.211
37	9606	ENSP00000483825	Degree(Weight)	IKBKG	23.061
38	9606	ENSP00000309591	Degree(Weight)	PRKACA	22.705
39	9606	ENSP00000264110	Degree(Weight)	ATF2	22.388
40	9606	ENSP00000351015	Degree(Weight)	NF1	21.785
41	9606	ENSP00000430684	Degree(Weight)	IKBKB	21.708
42	9606	ENSP00000314067	Degree(Weight)	PAK2	20.92
43	9606	ENSP00000250559	Degree(Weight)	RAP1B	20.702
44	9606	ENSP00000356426	Degree(Weight)	TAB2	20.271
45	9606	ENSP00000267101	Degree(Weight)	ERBB3	19.724
46	9606	ENSP00000375892	Degree(Weight)	AKT2	19.693
47	9606	ENSP00000268035	Degree(Weight)	IGF1R	19.327
48	9606	ENSP00000359424	Degree(Weight)	CHUK	19.151
49	9606	ENSP00000435412	Degree(Weight)	RPS6KA1	18.531
50	9606	ENSP00000317272	Degree(Weight)	MET	18.452
51	9606	ENSP00000279488	Degree(Weight)	DUSP6	18.384
52	9606	ENSP00000431418	Degree(Weight)	NTRK1	18.34
53	9606	ENSP00000239223	Degree(Weight)	DUSP1	18.257
54	9606	ENSP00000358997	Degree(Weight)	IRAK1	18.019
55	9606	ENSP00000336790	Degree(Weight)	ATF4	17.352
56	9606	ENSP00000427015	Degree(Weight)	RPS6KA2	17.142
57	9606	ENSP00000482657	Degree(Weight)	MAP3K14	17.005
58	9606	ENSP00000309597	Degree(Weight)	MAP3K11	16.57
59	9606	ENSP00000246792	Degree(Weight)	RRAS	16.421
60	9606	ENSP00000341268	Degree(Weight)	TRADD	16.233
61	9606	ENSP00000256196	Degree(Weight)	RRAS2	16.04
62	9606	ENSP00000368884	Degree(Weight)	RPS6KA3	15.983
63	9606	ENSP00000358866	Degree(Weight)	FLNA	15.829
64	9606	ENSP00000356070	Degree(Weight)	MAPKAPK2	15.705
65	9606	ENSP00000379097	Degree(Weight)	AREG	15.594
66	9606	ENSP00000387246	Degree(Weight)	MAP3K2	15.558
67	9606	ENSP00000310244	Degree(Weight)	RASGRP1	15.115
68	9606	ENSP00000375986	Degree(Weight)	MAP3K4	14.763
69	9606	ENSP00000479667	Degree(Weight)	RPS6KA5	14.669
70	9606	ENSP00000358983	Degree(Weight)	NFKB2	14.107
71	9606	ENSP00000277120	Degree(Weight)	NTRK2	13.782
72	9606	ENSP00000364802	Degree(Weight)	HSPA1A	13.107
73	9606	ENSP00000396467	Degree(Weight)	MAPKAPK3	12.651
74	9606	ENSP00000410294	Degree(Weight)	FGFR2	12.419
75	9606	ENSP00000393312	Degree(Weight)	FGFR1	11.712
76	9606	ENSP00000356436	Degree(Weight)	PLA2G4A	11.615
77	9606	ENSP00000432083	Degree(Weight)	HSPA8	11.596
78	9606	ENSP00000333896	Degree(Weight)	RPS6KA4	11.29
79	9606	ENSP00000338864	Degree(Weight)	RASGRP2	11.231
80	9606	ENSP00000178640	Degree(Weight)	MAP2K5	11.038
81	9606	ENSP00000257290	Degree(Weight)	PDGFRA	10.671
82	9606	ENSP00000343658	Degree(Weight)	MAP4K4	10.521
83	9606	ENSP00000449381	Degree(Weight)	MAPKAPK5	10.331
84	9606	ENSP00000364133	Degree(Weight)	TGFBR1	10.198
85	9606	ENSP00000292408	Degree(Weight)	FGFR4	9.916
86	9606	ENSP00000283228	Degree(Weight)	PTPRR	9.639
87	9606	ENSP00000351209	Degree(Weight)	EPHA2	9.38
88	9606	ENSP00000282397	Degree(Weight)	FLT1	8.751
89	9606	ENSP00000360025	Degree(Weight)	GADD45A	8.735
90	9606	ENSP00000298573	Degree(Weight)	DUSP16	8.586
91	9606	ENSP00000424183	Degree(Weight)	LAMTOR3	8.472
92	9606	ENSP00000340874	Degree(Weight)	MEF2C	8.415
93	9606	ENSP00000363668	Degree(Weight)	DAXX	8.397
94	9606	ENSP00000410452	Degree(Weight)	STMN1	7.851
95	9606	ENSP00000351342	Degree(Weight)	PTPN5	7.825
96	9606	ENSP00000351905	Degree(Weight)	TGFBR2	7.744
97	9606	ENSP00000241453	Degree(Weight)	FLT3	7.477
98	9606	ENSP00000361014	Degree(Weight)	MKNK1	7.05
99	9606	ENSP00000261937	Degree(Weight)	FLT4	6.94
100	9606	ENSP00000353362	Degree(Weight)	CACNA1A	6.771
101	9606	ENSP00000275364	Degree(Weight)	GNA12	6.753
102	9606	ENSP00000378199	Degree(Weight)	HSPA2	6.62
103	9606	ENSP00000264431	Degree(Weight)	RAPGEF2	6.528
104	9606	ENSP00000377840	Degree(Weight)	CACNB1	6.455
105	9606	ENSP00000448689	Degree(Weight)	MAP3K12	6.35
106	9606	ENSP00000301050	Degree(Weight)	CACNB3	6.194
107	9606	ENSP00000352011	Degree(Weight)	CACNA1G	5.628
108	9606	ENSP00000250894	Degree(Weight)	MAPK8IP3	5.343
109	9606	ENSP00000261716	Degree(Weight)	TAOK1	5.161
110	9606	ENSP00000252506	Degree(Weight)	GADD45G	5.073
111	9606	ENSP00000262138	Degree(Weight)	CACNG4	4.727
112	9606	ENSP00000310094	Degree(Weight)	TAOK2	4.33
113	9606	ENSP00000250896	Degree(Weight)	MKNK2	4.206
114	9606	ENSP00000314807	Degree(Weight)	IL1RAP	4.168
115	9606	ENSP00000364801	Degree(Weight)	HSPA1B	4.062
116	9606	ENSP00000376317	Degree(Weight)	TAOK3	3.619
117	9606	ENSP00000420213	Degree(Weight)	FLNB	3.558
118	9606	ENSP00000465039	Degree(Weight)	MAP4K1	3.529
119	9606	ENSP00000270517	Degree(Weight)	ECSIT	3.429
120	9606	ENSP00000327145	Degree(Weight)	FLNC	3.394
121	9606	ENSP00000294066	Degree(Weight)	MAP4K2	3.188
122	9606	ENSP00000472546	Degree(Weight)	PLA2G4C	2.477
123	9606	ENSP00000429744	Degree(Weight)	STK3	2.471
124	9606	ENSP00000364361	Degree(Weight)	ZAK	2.244

## Sheet: c type lectin pathway
1	9606	ENSP00000451828	Degree(Weight)	AKT1	31.612
2	9606	ENSP00000362680	Degree(Weight)	SRC	27.266
3	9606	ENSP00000263025	Degree(Weight)	MAPK3	26.891
4	9606	ENSP00000215832	Degree(Weight)	MAPK1	26.825
5	9606	ENSP00000384273	Degree(Weight)	RELA	25.179
6	9606	ENSP00000378974	Degree(Weight)	MAPK8	24.913
7	9606	ENSP00000226574	Degree(Weight)	NFKB1	23.243
8	9606	ENSP00000229795	Degree(Weight)	MAPK14	23.113
9	9606	ENSP00000256078	Degree(Weight)	KRAS	22.988
10	9606	ENSP00000407586	Degree(Weight)	HRAS	22.839
11	9606	ENSP00000400175	Degree(Weight)	RHOA	21.467
12	9606	ENSP00000251849	Degree(Weight)	RAF1	20.707
13	9606	ENSP00000358548	Degree(Weight)	NRAS	20.407
14	9606	ENSP00000364907	Degree(Weight)	SYK	19.5
15	9606	ENSP00000216797	Degree(Weight)	NFKBIA	18.056
16	9606	ENSP00000354394	Degree(Weight)	STAT1	17.881
17	9606	ENSP00000340944	Degree(Weight)	PTPN11	15.785
18	9606	ENSP00000378217	Degree(Weight)	PRKCD	15.782
19	9606	ENSP00000333685	Degree(Weight)	MAPK11	15.512
20	9606	ENSP00000278568	Degree(Weight)	PAK1	15.108
21	9606	ENSP00000375892	Degree(Weight)	AKT2	14.855
22	9606	ENSP00000358983	Degree(Weight)	NFKB2	14.087
23	9606	ENSP00000483825	Degree(Weight)	IKBKG	13.966
24	9606	ENSP00000430684	Degree(Weight)	IKBKB	13.618
25	9606	ENSP00000352157	Degree(Weight)	MAPK10	13.092
26	9606	ENSP00000359424	Degree(Weight)	CHUK	12.424
27	9606	ENSP00000366563	Degree(Weight)	PIK3CD	11.927
28	9606	ENSP00000381958	Degree(Weight)	KSR1	11.516
29	9606	ENSP00000349467	Degree(Weight)	CALM1	11.501
30	9606	ENSP00000482657	Degree(Weight)	MAP3K14	11.362
31	9606	ENSP00000211287	Degree(Weight)	MAPK13	10.288
32	9606	ENSP00000482457	Degree(Weight)	PLCG2	10.096
33	9606	ENSP00000315477	Degree(Weight)	CD209	9.717
34	9606	ENSP00000258149	Degree(Weight)	MDM2	9.54
35	9606	ENSP00000359612	Degree(Weight)	BCL10	9.165
36	9606	ENSP00000164227	Degree(Weight)	BCL3	9.083
37	9606	ENSP00000356070	Degree(Weight)	MAPKAPK2	8.616
38	9606	ENSP00000306253	Degree(Weight)	ITPR1	8.111
39	9606	ENSP00000464030	Degree(Weight)	IKBKE	7.403
40	9606	ENSP00000337383	Degree(Weight)	NLRP3	7.345
41	9606	ENSP00000371194	Degree(Weight)	LSP1	7.081
42	9606	ENSP00000363435	Degree(Weight)	ITPR3	6.977
43	9606	ENSP00000246792	Degree(Weight)	RRAS	6.695
44	9606	ENSP00000245414	Degree(Weight)	IRF1	6.472
45	9606	ENSP00000256196	Degree(Weight)	RRAS2	5.456
46	9606	ENSP00000316228	Degree(Weight)	CLEC4M	4.935
47	9606	ENSP00000370744	Degree(Weight)	ITPR2	4.904
48	9606	ENSP00000361275	Degree(Weight)	PLK3	4.838
49	9606	ENSP00000379330	Degree(Weight)	NFATC2	4.267
50	9606	ENSP00000380942	Degree(Weight)	ARHGEF12	2.644
51	9606	ENSP00000272298	Degree(Weight)	CALM2	1.884
52	9606	ENSP00000242480	Degree(Weight)	EGR2	1.257

## Sheet: Platelet activation
1	9606	ENSP00000263025	Degree(Weight)	MAPK3	30.254
2	9606	ENSP00000362680	Degree(Weight)	SRC	29.557
3	9606	ENSP00000215832	Degree(Weight)	MAPK1	28.789
4	9606	ENSP00000451828	Degree(Weight)	AKT1	27.139
5	9606	ENSP00000400175	Degree(Weight)	RHOA	25.56
6	9606	ENSP00000343027	Degree(Weight)	GNAI1	23.264
7	9606	ENSP00000364907	Degree(Weight)	SYK	21.314
8	9606	ENSP00000250559	Degree(Weight)	RAP1B	19.271
9	9606	ENSP00000309591	Degree(Weight)	PRKACA	18.598
10	9606	ENSP00000428924	Degree(Weight)	LYN	18.274
11	9606	ENSP00000358723	Degree(Weight)	RAP1A	18.144
12	9606	ENSP00000262407	Degree(Weight)	ITGA2B	17.974
13	9606	ENSP00000379350	Degree(Weight)	ITGB1	17.22
14	9606	ENSP00000306253	Degree(Weight)	ITPR1	16.749
15	9606	ENSP00000363435	Degree(Weight)	ITPR3	14.652
16	9606	ENSP00000229795	Degree(Weight)	MAPK14	14.472
17	9606	ENSP00000367830	Degree(Weight)	PRKCZ	14.205
18	9606	ENSP00000482457	Degree(Weight)	PLCG2	14.081
19	9606	ENSP00000308541	Degree(Weight)	F2	13.984
20	9606	ENSP00000338185	Degree(Weight)	PLCB1	13.465
21	9606	ENSP00000352121	Degree(Weight)	PIK3CG	13.117
22	9606	ENSP00000366563	Degree(Weight)	PIK3CD	12.527
23	9606	ENSP00000297494	Degree(Weight)	NOS3	12.432
24	9606	ENSP00000375892	Degree(Weight)	AKT2	12.363
25	9606	ENSP00000370744	Degree(Weight)	ITPR2	12.229
26	9606	ENSP00000321326	Degree(Weight)	F2R	12.085
27	9606	ENSP00000400717	Degree(Weight)	GNA13	11.577
28	9606	ENSP00000349960	Degree(Weight)	ACTB	11.371
29	9606	ENSP00000317985	Degree(Weight)	ROCK2	10.838
30	9606	ENSP00000306361	Degree(Weight)	FGA	10.831
31	9606	ENSP00000306099	Degree(Weight)	FGB	10.826
32	9606	ENSP00000336829	Degree(Weight)	FGG	10.758
33	9606	ENSP00000382697	Degree(Weight)	ROCK1	10.67
34	9606	ENSP00000296585	Degree(Weight)	ITGA2	10.527
35	9606	ENSP00000443631	Degree(Weight)	PLCB3	10.515
36	9606	ENSP00000333685	Degree(Weight)	MAPK11	9.91
37	9606	ENSP00000393333	Degree(Weight)	TBXA2R	9.393
38	9606	ENSP00000245932	Degree(Weight)	VASP	9.223
39	9606	ENSP00000356436	Degree(Weight)	PLA2G4A	9.15
40	9606	ENSP00000310244	Degree(Weight)	RASGRP1	8.597
41	9606	ENSP00000353452	Degree(Weight)	MYLK	8.467
42	9606	ENSP00000326031	Degree(Weight)	PPP1CA	8.339
43	9606	ENSP00000307259	Degree(Weight)	P2RY12	8.178
44	9606	ENSP00000378769	Degree(Weight)	PPP1CB	8.168
45	9606	ENSP00000311405	Degree(Weight)	ADCY6	8.06
46	9606	ENSP00000342952	Degree(Weight)	ADCY2	7.417
47	9606	ENSP00000341779	Degree(Weight)	PPP1CC	7.375
48	9606	ENSP00000338864	Degree(Weight)	RASGRP2	7.161
49	9606	ENSP00000378187	Degree(Weight)	ADCY7	6.567
50	9606	ENSP00000211287	Degree(Weight)	MAPK13	6.014
51	9606	ENSP00000380942	Degree(Weight)	ARHGEF12	5.379
52	9606	ENSP00000271450	Degree(Weight)	FCGR2A	5.118
53	9606	ENSP00000478059	Degree(Weight)	STIM1	5.055
54	9606	ENSP00000295797	Degree(Weight)	PRKCI	4.819
55	9606	ENSP00000480616	Degree(Weight)	ORAI1	4.699
56	9606	ENSP00000225964	Degree(Weight)	COL1A1	4.059
57	9606	ENSP00000453508	Degree(Weight)	TLN2	3.359
58	9606	ENSP00000472546	Degree(Weight)	PLA2G4C	3.18
59	9606	ENSP00000263864	Degree(Weight)	VAMP8	2.834
60	9606	ENSP00000282249	Degree(Weight)	GUCY1A2	1.933
61	9606	ENSP00000249647	Degree(Weight)	SNAP23	1.91
62	9606		ENSP00000355747	#N/A	Degree(Weight)	PSEN2	1.495

## Sheet: PDL1
1	9606	ENSP00000451828	Degree(Weight)	AKT1	30.832
2	9606	ENSP00000215832	Degree(Weight)	MAPK1	29.642
3	9606	ENSP00000263025	Degree(Weight)	MAPK3	28.517
4	9606	ENSP00000264657	Degree(Weight)	STAT3	27.461
5	9606	ENSP00000229795	Degree(Weight)	MAPK14	27.137
6	9606	ENSP00000407586	Degree(Weight)	HRAS	26.21
7	9606	ENSP00000361021	Degree(Weight)	PTEN	25.63
8	9606	ENSP00000256078	Degree(Weight)	KRAS	24.668
9	9606	ENSP00000343204	Degree(Weight)	JAK1	24.504
10	9606	ENSP00000340944	Degree(Weight)	PTPN11	24.446
11	9606	ENSP00000354558	Degree(Weight)	MTOR	24.446
12	9606	ENSP00000371067	Degree(Weight)	JAK2	23.965
13	9606	ENSP00000275493	Degree(Weight)	EGFR	23.84
14	9606	ENSP00000306245	Degree(Weight)	FOS	23.264
15	9606	ENSP00000384273	Degree(Weight)	RELA	23.191
16	9606	ENSP00000354394	Degree(Weight)	STAT1	23.165
17	9606	ENSP00000226574	Degree(Weight)	NFKB1	21.985
18	9606	ENSP00000302486	Degree(Weight)	MAP2K1	21.954
19	9606	ENSP00000265171	Degree(Weight)	EGF	21.69
20	9606	ENSP00000433623	Degree(Weight)	TRAF6	20.854
21	9606	ENSP00000358548	Degree(Weight)	NRAS	20.726
22	9606	ENSP00000216797	Degree(Weight)	NFKBIA	18.739
23	9606	ENSP00000251849	Degree(Weight)	RAF1	18.398
24	9606	ENSP00000333685	Degree(Weight)	MAPK11	16.918
25	9606	ENSP00000375892	Degree(Weight)	AKT2	16.802
26	9606	ENSP00000262948	Degree(Weight)	MAP2K2	16.491
27	9606	ENSP00000483825	Degree(Weight)	IKBKG	16.418
28	9606	ENSP00000260010	Degree(Weight)	TLR2	16.391
29	9606	ENSP00000430684	Degree(Weight)	IKBKB	15.582
30	9606	ENSP00000225577	Degree(Weight)	RPS6KB1	13.461
31	9606	ENSP00000359424	Degree(Weight)	CHUK	13.415
32	9606	ENSP00000366563	Degree(Weight)	PIK3CD	12.259
33	9606	ENSP00000211287	Degree(Weight)	MAPK13	11.73
34	9606	ENSP00000391592	Degree(Weight)	PTPN6	11.563
35	9606	ENSP00000468348	Degree(Weight)	MAP2K6	9.82
36	9606	ENSP00000345083	Degree(Weight)	MAP2K3	9.101
37	9606	ENSP00000356713	Degree(Weight)	IFNGR1	8.43
38	9606	ENSP00000290219	Degree(Weight)	IFNGR2	7.535
39	9606	ENSP00000217244	Degree(Weight)	CSNK2A1	7.223
40	9606	ENSP00000320663	Degree(Weight)	EML4	6.809
41	9606	ENSP00000248244	Degree(Weight)	TICAM1	6.77
42	9606	ENSP00000365042	Degree(Weight)	CSNK2B	6.2
43	9606	ENSP00000275015	Degree(Weight)	NFKBIE	5.701
44	9606	ENSP00000262506	Degree(Weight)	CSNK2A2	5.669
45	9606	ENSP00000310244	Degree(Weight)	RASGRP1	5.37
46	9606	ENSP00000011653	Degree(Weight)	CD4	4.599
47	9606	ENSP00000379330	Degree(Weight)	NFATC2	3.632

## Sheet:  Innate immune 
1	9606	ENSP00000215832	Degree(Weight)	MAPK1	111.049
2	9606	ENSP00000441543	Degree(Weight)	UBC	100.263
3	9606	ENSP00000272317	Degree(Weight)	RPS27A	97.378
4	9606	ENSP00000304697	Degree(Weight)	UBB	97.099
5	9606	ENSP00000388107	Degree(Weight)	UBA52	96.231
6	9606	ENSP00000263025	Degree(Weight)	MAPK3	85.193
7	9606	ENSP00000226574	Degree(Weight)	NFKB1	84.467
8	9606	ENSP00000263864	Degree(Weight)	VAMP8	83.466
9	9606	ENSP00000441691	Degree(Weight)	ITGAM	82.139
10	9606	ENSP00000335153	Degree(Weight)	HSP90AA1	81.307
11	9606	ENSP00000344456	Degree(Weight)	CTNNB1	77.504
12	9606	ENSP00000384273	Degree(Weight)	RELA	76.878
13	9606	ENSP00000309474	Degree(Weight)	PSMD1	75.117
14	9606	ENSP00000358548	Degree(Weight)	NRAS	73.751
15	9606	ENSP00000383118	Degree(Weight)	CDC42	72.052
16	9606	ENSP00000380948	Degree(Weight)	ITGB2	69.38
17	9606	ENSP00000407586	Degree(Weight)	HRAS	67.492
18	9606	ENSP00000358723	Degree(Weight)	RAP1A	66.583
19	9606	ENSP00000367220	Degree(Weight)	ACTR2	66.006
20	9606	ENSP00000302079	Degree(Weight)	C3AR1	65.529
21	9606	ENSP00000378974	Degree(Weight)	MAPK8	64.673
22	9606	ENSP00000379191	Degree(Weight)	CD59	64.141
23	9606	ENSP00000367851	Degree(Weight)	CYBB	63.546
24	9606	ENSP00000286713	Degree(Weight)	STOM	63.346
25	9606	ENSP00000245907	Degree(Weight)	C3	63.112
26	9606	ENSP00000260408	Degree(Weight)	ADAM10	62.972
27	9606	ENSP00000364403	Degree(Weight)	UBR4	62.635
28	9606	ENSP00000342793	Degree(Weight)	PLD1	62.097
29	9606	ENSP00000367265	Degree(Weight)	CKAP4	61.821
30	9606	ENSP00000216797	Degree(Weight)	NFKBIA	61.771
31	9606	ENSP00000351777	Degree(Weight)	VCP	61.511
32	9606	ENSP00000348461	Degree(Weight)	RAC1	60.678
33	9606	ENSP00000249647	Degree(Weight)	SNAP23	60.534
34	9606	ENSP00000413697	Degree(Weight)	TOM1	59.576
35	9606	ENSP00000329757	Degree(Weight)	ATP6V0C	59.375
36	9606	ENSP00000361850	Degree(Weight)	PLAU	58.873
37	9606	ENSP00000400175	Degree(Weight)	RHOA	58.523
38	9606	ENSP00000354111	Degree(Weight)	DNAJC5	58.436
39	9606	ENSP00000349960	Degree(Weight)	ACTB	58.152
40	9606	ENSP00000229795	Degree(Weight)	MAPK14	57.117
41	9606	ENSP00000364907	Degree(Weight)	SYK	56.961
42	9606	ENSP00000432083	Degree(Weight)	HSPA8	56.008
43	9606	ENSP00000261023	Degree(Weight)	ITGAV	55.437
44	9606	ENSP00000260010	Degree(Weight)	TLR2	54.974
45	9606	ENSP00000261623	Degree(Weight)	CYBA	54.843
46	9606	ENSP00000324804	Degree(Weight)	PPP2R1A	54.373
47	9606	ENSP00000230461	Degree(Weight)	TMEM30A	54.252
48	9606	ENSP00000205636	Degree(Weight)	CMTM6	54.165
49	9606	ENSP00000424183	Degree(Weight)	LAMTOR3	54.11
50	9606	ENSP00000454623	Degree(Weight)	ITGAX	53.423
51	9606	ENSP00000250559	Degree(Weight)	RAP1B	53.393
52	9606	ENSP00000305692	Degree(Weight)	GAA	52.909
53	9606	ENSP00000319096	Degree(Weight)	RAP2B	52.661
54	9606	ENSP00000359910	Degree(Weight)	PSMA7	52.609
55	9606	ENSP00000231487	Degree(Weight)	SKP1	52.461
56	9606	ENSP00000299300	Degree(Weight)	CCT2	52.223
57	9606	ENSP00000314067	Degree(Weight)	PAK2	52.106
58	9606	ENSP00000358983	Degree(Weight)	NFKB2	52.04
59	9606	ENSP00000378217	Degree(Weight)	PRKCD	51.807
60	9606	ENSP00000314733	Degree(Weight)	TOLLIP	51.039
61	9606	ENSP00000161559	Degree(Weight)	CEACAM1	50.803
62	9606	ENSP00000433623	Degree(Weight)	TRAF6	50.579
63	9606	ENSP00000347916	Degree(Weight)	CLEC12A	50.335
64	9606	ENSP00000449999	Degree(Weight)	CLEC5A	50.146
65	9606	ENSP00000216442	Degree(Weight)	ATP6V1D	49.939
66	9606	ENSP00000286788	Degree(Weight)	CCT8	49.651
67	9606	ENSP00000367323	Degree(Weight)	KCNAB2	49.602
68	9606	ENSP00000339328	Degree(Weight)	PLAUR	49.542
69	9606	ENSP00000349252	Degree(Weight)	ITGAL	49.163
70	9606	ENSP00000376297	Degree(Weight)	DYNLL1	49.141
71	9606	ENSP00000447053	Degree(Weight)	RAB5C	48.883
72	9606	ENSP00000310572	Degree(Weight)	PSMC5	48.582
73	9606	ENSP00000263464	Degree(Weight)	BIRC3	48.27
74	9606	ENSP00000310129	Degree(Weight)	PSMD2	48.1
75	9606	ENSP00000348965	Degree(Weight)	DYNC1H1	47.824
76	9606	ENSP00000465261	Degree(Weight)	TMC6	47.808
77	9606	ENSP00000355800	Degree(Weight)	TMEM63A	47.791
78	9606	ENSP00000261751	Degree(Weight)	CHRNB4	47.784
79	9606	ENSP00000409126	Degree(Weight)	ANO6	47.783
80	9606	ENSP00000388996	Degree(Weight)	AP1M1	47.474
81	9606	ENSP00000346032	Degree(Weight)	ANXA2	46.834
82	9606	ENSP00000414359	Degree(Weight)	PSMA1	46.458
83	9606	ENSP00000267842	Degree(Weight)	SLC27A2	46.402
84	9606	ENSP00000216455	Degree(Weight)	PSMA3	46.346
85	9606	ENSP00000271308	Degree(Weight)	PSMA5	46.3
86	9606	ENSP00000223321	Degree(Weight)	PSMA2	46.251
87	9606	ENSP00000261712	Degree(Weight)	PSMD11	45.933
88	9606	ENSP00000261479	Degree(Weight)	PSMA6	45.89
89	9606	ENSP00000471896	Degree(Weight)	IRF3	45.718
90	9606	ENSP00000302486	Degree(Weight)	MAP2K1	45.445
91	9606	ENSP00000157812	Degree(Weight)	PSMC4	44.856
92	9606	ENSP00000482657	Degree(Weight)	MAP3K14	44.589
93	9606	ENSP00000284981	Degree(Weight)	APP	44.578
94	9606	ENSP00000348442	Degree(Weight)	PSMD12	44.49
95	9606	ENSP00000360609	Degree(Weight)	HSP90AB1	44.441
96	9606	ENSP00000481029	Degree(Weight)	PSMC3	44.349
97	9606	ENSP00000311344	Degree(Weight)	PPP2R1B	44.149
98	9606	ENSP00000261303	Degree(Weight)	PSMC1	43.963
99	9606	ENSP00000362334	Degree(Weight)	PSMB2	43.754
100	9606	ENSP00000480499	Degree(Weight)	ITCH	43.673
101	9606	ENSP00000400010	Degree(Weight)	PTPRJ	42.656
102	9606	ENSP00000369538	Degree(Weight)	GDI2	42.41
103	9606	ENSP00000428924	Degree(Weight)	LYN	42.293
104	9606	ENSP00000259457	Degree(Weight)	PSMB7	42.045
105	9606	ENSP00000477572	Degree(Weight)	HMOX2	41.949
106	9606	ENSP00000363993	Degree(Weight)	PSMB9	41.947
107	9606	ENSP00000264639	Degree(Weight)	PSMD3	41.867
108	9606	ENSP00000483825	Degree(Weight)	IKBKG	41.807
109	9606	ENSP00000339001	Degree(Weight)	TUBB	41.39
110	9606	ENSP00000333298	Degree(Weight)	LAMP1	41.246
111	9606	ENSP00000483688	Degree(Weight)	PSMB3	41.143
112	9606	ENSP00000341189	Degree(Weight)	PTK2	40.881
113	9606	ENSP00000341289	Degree(Weight)	TUBB4B	40.879
114	9606	ENSP00000351314	Degree(Weight)	PSMB10	40.762
115	9606	ENSP00000355325	Degree(Weight)	PSMB5	40.154
116	9606	ENSP00000216802	Degree(Weight)	PSME2	40.103
117	9606	ENSP00000340944	Degree(Weight)	PTPN11	39.878
118	9606	ENSP00000251849	Degree(Weight)	RAF1	39.729
119	9606	ENSP00000336888	Degree(Weight)	SLC44A2	39.702
120	9606	ENSP00000249923	Degree(Weight)	COPB1	39.681
121	9606	ENSP00000217971	Degree(Weight)	PGRMC1	39.639
122	9606	ENSP00000362946	Degree(Weight)	RAB14	39.52
123	9606	ENSP00000270586	Degree(Weight)	PSMB6	39.493
124	9606	ENSP00000482264	Degree(Weight)	DGAT1	39.222
125	9606	ENSP00000396937	Degree(Weight)	PSMD13	38.91
126	9606	ENSP00000362965	Degree(Weight)	PTAFR	38.531
127	9606	ENSP00000233242	Degree(Weight)	APOB	38.515
128	9606	ENSP00000333685	Degree(Weight)	MAPK11	38.102
129	9606	ENSP00000372155	Degree(Weight)	PSME1	38.086
130	9606	ENSP00000369081	Degree(Weight)	TXNDC5	38.039
131	9606	ENSP00000366641	Degree(Weight)	SLC2A5	37.957
132	9606	ENSP00000176763	Degree(Weight)	STK10	37.917
133	9606	ENSP00000409738	Degree(Weight)	TMBIM1	37.89
134	9606	ENSP00000306245	Degree(Weight)	FOS	37.803
135	9606	ENSP00000430684	Degree(Weight)	IKBKB	37.63
136	9606	ENSP00000367697	Degree(Weight)	ATP6AP2	37.269
137	9606	ENSP00000471493	Degree(Weight)	FPR1	37.135
138	9606	ENSP00000369213	Degree(Weight)	DDX58	37.129
139	9606	ENSP00000361562	Degree(Weight)	CTSA	36.801
140	9606	ENSP00000211998	Degree(Weight)	VCL	36.583
141	9606	ENSP00000253792	Degree(Weight)	ACLY	36.484
142	9606	ENSP00000358335	Degree(Weight)	MAP3K7	36.293
143	9606	ENSP00000452780	Degree(Weight)	B2M	36.216
144	9606	ENSP00000216336	Degree(Weight)	CTSG	36.195
145	9606	ENSP00000358997	Degree(Weight)	IRAK1	35.843
146	9606	ENSP00000361883	Degree(Weight)	CAP1	35.84
147	9606	ENSP00000216962	Degree(Weight)	PYGB	35.672
148	9606	ENSP00000329967	Degree(Weight)	TBK1	35.46
149	9606	ENSP00000359424	Degree(Weight)	CHUK	34.935
150	9606	ENSP00000346437	Degree(Weight)	ATG7	34.924
151	9606	ENSP00000366525	Degree(Weight)	FTL	34.777
152	9606	ENSP00000263238	Degree(Weight)	ACTR3	34.615
153	9606	ENSP00000227266	Degree(Weight)	CTSC	34.484
154	9606	ENSP00000361423	Degree(Weight)	ABL1	34.357
155	9606	ENSP00000252593	Degree(Weight)	BST2	34.233
156	9606	ENSP00000053867	Degree(Weight)	GRN	33.86
157	9606	ENSP00000306361	Degree(Weight)	FGA	33.406
158	9606	ENSP00000336829	Degree(Weight)	FGG	33.367
159	9606	ENSP00000356426	Degree(Weight)	TAB2	32.977
160	9606	ENSP00000264595	Degree(Weight)	AGA	32.575
161	9606	ENSP00000359540	Degree(Weight)	CREG1	32.493
162	9606	ENSP00000228825	Degree(Weight)	ARPC3	32.443
163	9606	ENSP00000283752	Degree(Weight)	SERPINB3	32.442
164	9606	ENSP00000218516	Degree(Weight)	GLA	32.314
165	9606	ENSP00000345096	Degree(Weight)	IMPDH1	32.123
166	9606	ENSP00000309591	Degree(Weight)	PRKACA	31.983
167	9606	ENSP00000447730	Degree(Weight)	CD63	31.969
168	9606	ENSP00000265062	Degree(Weight)	RAB7A	31.866
169	9606	ENSP00000300589	Degree(Weight)	NOD2	31.769
170	9606	ENSP00000241052	Degree(Weight)	CAT	31.72
171	9606	ENSP00000278568	Degree(Weight)	PAK1	31.674
172	9606	ENSP00000484343	Degree(Weight)	SERPINB6	31.456
173	9606	ENSP00000339063	Degree(Weight)	EEF1A1	31.245
174	9606	ENSP00000357712	Degree(Weight)	S100A7	30.903
175	9606	ENSP00000360916	Degree(Weight)	VAV2	30.663
176	9606	ENSP00000345341	Degree(Weight)	PTGES2	30.66
177	9606	ENSP00000368699	Degree(Weight)	ISG15	30.599
178	9606	ENSP00000261416	Degree(Weight)	HEXB	30.508
179	9606	ENSP00000401980	Degree(Weight)	MAVS	30.506
180	9606	ENSP00000378394	Degree(Weight)	PSAP	30.379
181	9606	ENSP00000271450	Degree(Weight)	FCGR2A	30.032
182	9606	ENSP00000361824	Degree(Weight)	SPTAN1	29.952
183	9606	ENSP00000354468	Degree(Weight)	CYB5R3	29.866
184	9606	ENSP00000352157	Degree(Weight)	MAPK10	29.832
185	9606	ENSP00000438399	Degree(Weight)	IST1	29.789
186	9606	ENSP00000399700	Degree(Weight)	PLAC8	29.747
187	9606	ENSP00000391592	Degree(Weight)	PTPN6	29.299
188	9606	ENSP00000211287	Degree(Weight)	MAPK13	29.119
189	9606	ENSP00000415034	Degree(Weight)	NBEAL2	28.972
190	9606	ENSP00000362014	Degree(Weight)	DNM1	28.686
191	9606	ENSP00000222120	Degree(Weight)	RAB3D	28.619
192	9606	ENSP00000306099	Degree(Weight)	FGB	28.122
193	9606	ENSP00000399457	Degree(Weight)	DDOST	28.099
194	9606	ENSP00000381070	Degree(Weight)	MAP2K7	28.048
195	9606	ENSP00000468348	Degree(Weight)	MAP2K6	27.754
196	9606	ENSP00000353444	Degree(Weight)	RAB5B	27.617
197	9606	ENSP00000294785	Degree(Weight)	NCSTN	27.532
198	9606	ENSP00000365891	Degree(Weight)	WAS	27.502
199	9606	ENSP00000349722	Degree(Weight)	UBE2D3	27.471
200	9606	ENSP00000262367	Degree(Weight)	CREBBP	27.324
201	9606	ENSP00000373905	Degree(Weight)	DNM2	27.035
202	9606	ENSP00000011653	Degree(Weight)	CD4	26.792
203	9606	ENSP00000290158	Degree(Weight)	KPNB1	26.602
204	9606	ENSP00000345656	Degree(Weight)	VAPA	26.563
205	9606	ENSP00000254436	Degree(Weight)	TRIM21	25.888
206	9606	ENSP00000299767	Degree(Weight)	HSP90B1	25.775
207	9606	ENSP00000222823	Degree(Weight)	NOD1	25.763
208	9606	ENSP00000345347	Degree(Weight)	HMGB1	25.746
209	9606	ENSP00000348888	Degree(Weight)	PIGR	25.456
210	9606	ENSP00000215730	Degree(Weight)	SNAP29	25.191
211	9606	ENSP00000349437	Degree(Weight)	IGF2R	24.915
212	9606	ENSP00000345083	Degree(Weight)	MAP2K3	23.962
213	9606	ENSP00000220751	Degree(Weight)	RIPK2	23.949
214	9606	ENSP00000379512	Degree(Weight)	MGST1	23.758
215	9606	ENSP00000396688	Degree(Weight)	C4A	23.652
216	9606	ENSP00000349467	Degree(Weight)	CALM1	23.64
217	9606	ENSP00000422753	Degree(Weight)	DDX41	23.518
218	9606	ENSP00000364802	Degree(Weight)	HSPA1A	23.233
219	9606	ENSP00000297494	Degree(Weight)	NOS3	23.028
220	9606	ENSP00000477590	Degree(Weight)	CPNE3	23.023
221	9606	ENSP00000317257	Degree(Weight)	CPNE1	22.977
222	9606	ENSP00000363117	Degree(Weight)	FGR	22.861
223	9606	ENSP00000365312	Degree(Weight)	ABI1	22.694
224	9606	ENSP00000311005	Degree(Weight)	MAPK7	22.435
225	9606	ENSP00000416066	Degree(Weight)	SERPINA1	22.429
226	9606	ENSP00000329418	Degree(Weight)	SOCS1	22.265
227	9606	ENSP00000337383	Degree(Weight)	NLRP3	22.106
228	9606	ENSP00000308541	Degree(Weight)	F2	21.899
229	9606	ENSP00000248244	Degree(Weight)	TICAM1	21.779
230	9606	ENSP00000315130	Degree(Weight)	CLU	21.69
231	9606	ENSP00000327694	Degree(Weight)	AP2A2	21.646
232	9606	ENSP00000359612	Degree(Weight)	BCL10	21.614
233	9606	ENSP00000377508	Degree(Weight)	JUP	21.608
234	9606	ENSP00000354251	Degree(Weight)	NCKAP1	21.293
235	9606	ENSP00000482457	Degree(Weight)	PLCG2	21.203
236	9606	ENSP00000390265	Degree(Weight)	IDH1	21.153
237	9606	ENSP00000355011	Degree(Weight)	ILF2	21.056
238	9606	ENSP00000464030	Degree(Weight)	IKBKE	20.744
239	9606	ENSP00000316338	Degree(Weight)	BAIAP2	20.403
240	9606	ENSP00000378669	Degree(Weight)	ALDOA	19.906
241	9606	ENSP00000216181	Degree(Weight)	MYH9	19.901
242	9606	ENSP00000444645	Degree(Weight)	CYFIP2	19.729
243	9606	ENSP00000335055	Degree(Weight)	WASF3	19.411
244	9606	ENSP00000264110	Degree(Weight)	ATF2	18.888
245	9606	ENSP00000226218	Degree(Weight)	VTN	18.755
246	9606	ENSP00000327251	Degree(Weight)	NOS2	18.608
247	9606	ENSP00000353864	Degree(Weight)	PAK3	18.192
248	9606	ENSP00000331288	Degree(Weight)	TMEM173	17.665
249	9606	ENSP00000330237	Degree(Weight)	CASP9	17.658
250	9606	ENSP00000354947	Degree(Weight)	CAPZA2	17.644
251	9606	ENSP00000382697	Degree(Weight)	ROCK1	17.567
252	9606	ENSP00000320171	Degree(Weight)	PKM	17.459
253	9606	ENSP00000354340	Degree(Weight)	UBA3	17.456
254	9606	ENSP00000262039	Degree(Weight)	PIK3C3	17.455
255	9606	ENSP00000313420	Degree(Weight)	PRKDC	17.293
256	9606	ENSP00000408292	Degree(Weight)	TRIM32	17.081
257	9606	ENSP00000333664	Degree(Weight)	ACAA1	16.659
258	9606	ENSP00000415941	Degree(Weight)	C4B	16.632
259	9606	ENSP00000435412	Degree(Weight)	RPS6KA1	16.581
260	9606	ENSP00000356030	Degree(Weight)	CD55	16.572
261	9606	ENSP00000347197	Degree(Weight)	C5AR1	16.557
262	9606	ENSP00000340648	Degree(Weight)	HUWE1	16.341
263	9606	ENSP00000417653	Degree(Weight)	DBNL	16.34
264	9606	ENSP00000280333	Degree(Weight)	DOCK1	16.032
265	9606	ENSP00000292301	Degree(Weight)	CCR2	15.848
266	9606	ENSP00000365817	Degree(Weight)	HLA-E	15.763
267	9606	ENSP00000273130	Degree(Weight)	DYNC1LI1	15.563
268	9606	ENSP00000273398	Degree(Weight)	ATP6V1A	14.659
269	9606	ENSP00000276390	Degree(Weight)	ATP6V1B2	14.531
270	9606	ENSP00000264649	Degree(Weight)	ATP6V0A1	14.511
271	9606	ENSP00000356016	Degree(Weight)	CR1	14.314
272	9606	ENSP00000254301	Degree(Weight)	LGALS3	14.188
273	9606	ENSP00000399168	Degree(Weight)	HLA-B	13.815
274	9606	ENSP00000368884	Degree(Weight)	RPS6KA3	13.788
275	9606	ENSP00000356520	Degree(Weight)	DHX9	13.639
276	9606	ENSP00000416561	Degree(Weight)	CFB	13.55
277	9606	ENSP00000315477	Degree(Weight)	CD209	13.42
278	9606	ENSP00000479667	Degree(Weight)	RPS6KA5	13.283
279	9606	ENSP00000262455	Degree(Weight)	ERP44	13.26
280	9606	ENSP00000306253	Degree(Weight)	ITPR1	13.256
281	9606	ENSP00000360124	Degree(Weight)	PGM1	13.246
282	9606	ENSP00000310244	Degree(Weight)	RASGRP1	13.227
283	9606	ENSP00000356070	Degree(Weight)	MAPKAPK2	13.131
284	9606	ENSP00000364782	Degree(Weight)	NEU1	13.124
285	9606	ENSP00000427015	Degree(Weight)	RPS6KA2	13.075
286	9606	ENSP00000336740	Degree(Weight)	LIMK1	12.904
287	9606	ENSP00000425107	Degree(Weight)	ATG12	12.85
288	9606	ENSP00000265686	Degree(Weight)	TCIRG1	12.804
289	9606	ENSP00000363079	Degree(Weight)	MBL2	12.688
290	9606	ENSP00000311449	Degree(Weight)	RAB6A	12.688
291	9606	ENSP00000352834	Degree(Weight)	MYO1C	12.617
292	9606	ENSP00000362205	Degree(Weight)	TREM2	12.582
293	9606	ENSP00000365402	Degree(Weight)	HLA-C	12.054
294	9606	ENSP00000264710	Degree(Weight)	RAB10	11.941
295	9606	ENSP00000279488	Degree(Weight)	DUSP6	11.884
296	9606	ENSP00000396467	Degree(Weight)	MAPKAPK3	11.847
297	9606	ENSP00000295683	Degree(Weight)	CXCR1	11.799
298	9606	ENSP00000378130	Degree(Weight)	CFI	11.798
299	9606	ENSP00000382840	Degree(Weight)	DDX3X	11.703
300	9606	ENSP00000290949	Degree(Weight)	ATP6V0D1	11.605
301	9606	ENSP00000362924	Degree(Weight)	GSN	11.579
302	9606	ENSP00000419425	Degree(Weight)	PPIA	11.501
303	9606	ENSP00000417378	Degree(Weight)	ATP6V1F	11.49
304	9606	ENSP00000313875	Degree(Weight)	CD46	11.458
305	9606	ENSP00000363435	Degree(Weight)	ITPR3	11.265
306	9606	ENSP00000434729	Degree(Weight)	ATP6V0B	11.217
307	9606	ENSP00000363162	Degree(Weight)	ATP6V1G1	11.197
308	9606	ENSP00000478479	Degree(Weight)	RAB18	10.972
309	9606	ENSP00000381565	Degree(Weight)	DIAPH1	10.872
310	9606	ENSP00000340874	Degree(Weight)	MEF2C	10.814
311	9606	ENSP00000484824	Degree(Weight)	MUC1	10.751
312	9606	ENSP00000263645	Degree(Weight)	CD81	10.718
313	9606	ENSP00000325863	Degree(Weight)	MRE11A	10.561
314	9606	ENSP00000379330	Degree(Weight)	NFATC2	10.457
315	9606	ENSP00000377783	Degree(Weight)	PROS1	10.319
316	9606	ENSP00000263408	Degree(Weight)	C9	10.284
317	9606	ENSP00000411672	Degree(Weight)	ATP6V0E2	10.098
318	9606	ENSP00000356037	Degree(Weight)	C4BPA	9.799
319	9606	ENSP00000305161	Degree(Weight)	TRIM56	9.754
320	9606	ENSP00000352257	Degree(Weight)	XRCC6	9.752
321	9606	ENSP00000247970	Degree(Weight)	PIN1	9.737
322	9606	ENSP00000344666	Degree(Weight)	NF2	9.691
323	9606	ENSP00000371327	Degree(Weight)	KLRC2	9.678
324	9606	ENSP00000357113	Degree(Weight)	IFI16	9.499
325	9606	ENSP00000338864	Degree(Weight)	RASGRP2	9.49
326	9606	ENSP00000261233	Degree(Weight)	IRAK3	8.293
327	9606	ENSP00000370744	Degree(Weight)	ITPR2	8.101
328	9606	ENSP00000387334	Degree(Weight)	NLRX1	8.047
329	9606	ENSP00000405573	Degree(Weight)	GPI	7.768
330	9606	ENSP00000345344	Degree(Weight)	CTSL	7.744
331	9606	ENSP00000321584	Degree(Weight)	IMPDH2	7.651
332	9606	ENSP00000356024	Degree(Weight)	CR2	7.547
333	9606	ENSP00000448785	Degree(Weight)	METTL7A	7.222
334	9606	ENSP00000375857	Degree(Weight)	LRRFIP1	6.87
335	9606	ENSP00000376889	Degree(Weight)	NME2	6.729
336	9606	ENSP00000368646	Degree(Weight)	PRDX4	6.311
337	9606	ENSP00000365042	Degree(Weight)	CSNK2B	6.054
338	9606	ENSP00000364801	Degree(Weight)	HSPA1B	6.039
339	9606	ENSP00000349205	Degree(Weight)	PIK3R4	5.984
340	9606	ENSP00000340736	Degree(Weight)	GYG1	5.945
341	9606	ENSP00000270517	Degree(Weight)	ECSIT	5.926
342	9606	ENSP00000269848	Degree(Weight)	PFKL	5.702
343	9606	ENSP00000369129	Degree(Weight)	DSP	5.692
344	9606	ENSP00000421280	Degree(Weight)	MYO10	5.425
345	9606	ENSP00000388566	Degree(Weight)	CASP4	5.399
346	9606	ENSP00000300060	Degree(Weight)	ANPEP	5.329
347	9606	ENSP00000377380	Degree(Weight)	ARHGAP9	5.326
348	9606	ENSP00000403104	Degree(Weight)	SIGIRR	5.248
349	9606	ENSP00000264316	Degree(Weight)	TXK	5.164
350	9606	ENSP00000381607	Degree(Weight)	GSTP1	5.002
351	9606	ENSP00000381008	Degree(Weight)	MUC16	4.099
352	9606	ENSP00000257192	Degree(Weight)	DSG1	4.049
353	9606	ENSP00000262428	Degree(Weight)	COTL1	3.793
354	9606	ENSP00000383364	Degree(Weight)	PLA2G2A	3.639
355	9606	ENSP00000436812	Degree(Weight)	MUC5B	3.478
356	9606	ENSP00000485028	Degree(Weight)	MUC13	3.337
357	9606	ENSP00000387050	Degree(Weight)	PLD3	3.225
358	9606	ENSP00000271638	Degree(Weight)	S100A11	3.193
359	9606	ENSP00000376911	Degree(Weight)	LGMN	2.688
360	9606	ENSP00000252244	Degree(Weight)	KRT1	2.527
361	9606	ENSP00000361446	Degree(Weight)	POLR3A	2.352
362	9606	ENSP00000354532	Degree(Weight)	PNP	1.385
363	9606	ENSP00000370115	Degree(Weight)	SERPINB1	1.363
364	9606	ENSP00000258418	Degree(Weight)	CAB39	1.31
365	9606	ENSP00000378760	Degree(Weight)	MVP	0.95
366	9606	ENSP00000318066	Degree(Weight)	ENPP4	0.477
367	9606	ENSP00000296370	Degree(Weight)	S100P	0
368	9606	ENSP00000376395	Degree(Weight)	CD300E	0
369	9606	ENSP00000326706	Degree(Weight)	PLEKHO2	0

## Sheet: Neutrophil degranulation 
1	9606	ENSP00000263864	Degree(Weight)	VAMP8	72.583
2	9606	ENSP00000441691	Degree(Weight)	ITGAM	64.175
3	9606	ENSP00000286713	Degree(Weight)	STOM	62.88
4	9606	ENSP00000302079	Degree(Weight)	C3AR1	60.08
5	9606	ENSP00000380948	Degree(Weight)	ITGB2	58.371
6	9606	ENSP00000354111	Degree(Weight)	DNAJC5	57.133
7	9606	ENSP00000413697	Degree(Weight)	TOM1	56.9
8	9606	ENSP00000379191	Degree(Weight)	CD59	56.825
9	9606	ENSP00000215832	Degree(Weight)	MAPK1	56.629
10	9606	ENSP00000367265	Degree(Weight)	CKAP4	56.388
11	9606	ENSP00000249647	Degree(Weight)	SNAP23	54.835
12	9606	ENSP00000367851	Degree(Weight)	CYBB	54.389
13	9606	ENSP00000230461	Degree(Weight)	TMEM30A	54.252
14	9606	ENSP00000205636	Degree(Weight)	CMTM6	54.165
15	9606	ENSP00000305692	Degree(Weight)	GAA	52.909
16	9606	ENSP00000329757	Degree(Weight)	ATP6V0C	52.449
17	9606	ENSP00000260408	Degree(Weight)	ADAM10	52.051
18	9606	ENSP00000342793	Degree(Weight)	PLD1	51.552
19	9606	ENSP00000364403	Degree(Weight)	UBR4	50.564
20	9606	ENSP00000261623	Degree(Weight)	CYBA	50.427
21	9606	ENSP00000361850	Degree(Weight)	PLAU	50.424
22	9606	ENSP00000319096	Degree(Weight)	RAP2B	49.519
23	9606	ENSP00000161559	Degree(Weight)	CEACAM1	49.488
24	9606	ENSP00000347916	Degree(Weight)	CLEC12A	49.482
25	9606	ENSP00000424183	Degree(Weight)	LAMTOR3	49.25
26	9606	ENSP00000449999	Degree(Weight)	CLEC5A	48.555
27	9606	ENSP00000367323	Degree(Weight)	KCNAB2	48.319
28	9606	ENSP00000465261	Degree(Weight)	TMC6	47.808
29	9606	ENSP00000355800	Degree(Weight)	TMEM63A	47.791
30	9606	ENSP00000261751	Degree(Weight)	CHRNB4	47.784
31	9606	ENSP00000409126	Degree(Weight)	ANO6	47.783
32	9606	ENSP00000358723	Degree(Weight)	RAP1A	46.861
33	9606	ENSP00000261023	Degree(Weight)	ITGAV	45.827
34	9606	ENSP00000245907	Degree(Weight)	C3	45.318
35	9606	ENSP00000309474	Degree(Weight)	PSMD1	44.88
36	9606	ENSP00000388996	Degree(Weight)	AP1M1	44.711
37	9606	ENSP00000349252	Degree(Weight)	ITGAL	44.149
38	9606	ENSP00000339328	Degree(Weight)	PLAUR	43.972
39	9606	ENSP00000216442	Degree(Weight)	ATP6V1D	42.603
40	9606	ENSP00000299300	Degree(Weight)	CCT2	42.448
41	9606	ENSP00000348965	Degree(Weight)	DYNC1H1	42.377
42	9606	ENSP00000367220	Degree(Weight)	ACTR2	42.322
43	9606	ENSP00000314733	Degree(Weight)	TOLLIP	42.171
44	9606	ENSP00000351777	Degree(Weight)	VCP	42.032
45	9606	ENSP00000358548	Degree(Weight)	NRAS	41.351
46	9606	ENSP00000286788	Degree(Weight)	CCT8	41.125
47	9606	ENSP00000454623	Degree(Weight)	ITGAX	41.031
48	9606	ENSP00000267842	Degree(Weight)	SLC27A2	40.575
49	9606	ENSP00000369538	Degree(Weight)	GDI2	39.687
50	9606	ENSP00000217971	Degree(Weight)	PGRMC1	39.639
51	9606	ENSP00000477572	Degree(Weight)	HMOX2	39.238
52	9606	ENSP00000400010	Degree(Weight)	PTPRJ	39.194
53	9606	ENSP00000376297	Degree(Weight)	DYNLL1	39.042
54	9606	ENSP00000482264	Degree(Weight)	DGAT1	38.578
55	9606	ENSP00000336888	Degree(Weight)	SLC44A2	38.426
56	9606	ENSP00000346032	Degree(Weight)	ANXA2	38.376
57	9606	ENSP00000366641	Degree(Weight)	SLC2A5	37.957
58	9606	ENSP00000176763	Degree(Weight)	STK10	37.917
59	9606	ENSP00000409738	Degree(Weight)	TMBIM1	37.89
60	9606	ENSP00000362946	Degree(Weight)	RAB14	37.652
61	9606	ENSP00000447053	Degree(Weight)	RAB5C	37.595
62	9606	ENSP00000339001	Degree(Weight)	TUBB	36.952
63	9606	ENSP00000378217	Degree(Weight)	PRKCD	36.625
64	9606	ENSP00000249923	Degree(Weight)	COPB1	36.147
65	9606	ENSP00000369081	Degree(Weight)	TXNDC5	36.054
66	9606	ENSP00000341289	Degree(Weight)	TUBB4B	35.593
67	9606	ENSP00000253792	Degree(Weight)	ACLY	35.527
68	9606	ENSP00000216336	Degree(Weight)	CTSG	35.252
69	9606	ENSP00000216962	Degree(Weight)	PYGB	34.878
70	9606	ENSP00000366525	Degree(Weight)	FTL	34.777
71	9606	ENSP00000250559	Degree(Weight)	RAP1B	34.066
72	9606	ENSP00000361562	Degree(Weight)	CTSA	33.611
73	9606	ENSP00000362965	Degree(Weight)	PTAFR	33.599
74	9606	ENSP00000333298	Degree(Weight)	LAMP1	33.548
75	9606	ENSP00000227266	Degree(Weight)	CTSC	32.758
76	9606	ENSP00000264595	Degree(Weight)	AGA	32.575
77	9606	ENSP00000335153	Degree(Weight)	HSP90AA1	32.504
78	9606	ENSP00000218516	Degree(Weight)	GLA	32.314
79	9606	ENSP00000345096	Degree(Weight)	IMPDH1	32.123
80	9606	ENSP00000053867	Degree(Weight)	GRN	31.715
81	9606	ENSP00000359540	Degree(Weight)	CREG1	31.562
82	9606	ENSP00000367697	Degree(Weight)	ATP6AP2	31.548
83	9606	ENSP00000361883	Degree(Weight)	CAP1	31.532
84	9606	ENSP00000283752	Degree(Weight)	SERPINB3	31.16
85	9606	ENSP00000357712	Degree(Weight)	S100A7	30.903
86	9606	ENSP00000484343	Degree(Weight)	SERPINB6	30.733
87	9606	ENSP00000261416	Degree(Weight)	HEXB	30.508
88	9606	ENSP00000226574	Degree(Weight)	NFKB1	30.338
89	9606	ENSP00000432083	Degree(Weight)	HSPA8	30.295
90	9606	ENSP00000471493	Degree(Weight)	FPR1	30.056
91	9606	ENSP00000354468	Degree(Weight)	CYB5R3	29.866
92	9606	ENSP00000438399	Degree(Weight)	IST1	29.789
93	9606	ENSP00000345341	Degree(Weight)	PTGES2	29.758
94	9606	ENSP00000399700	Degree(Weight)	PLAC8	29.747
95	9606	ENSP00000447730	Degree(Weight)	CD63	29.572
96	9606	ENSP00000415034	Degree(Weight)	NBEAL2	28.972
97	9606	ENSP00000222120	Degree(Weight)	RAB3D	28.619
98	9606	ENSP00000378394	Degree(Weight)	PSAP	27.744
99	9606	ENSP00000252593	Degree(Weight)	BST2	26.489
100	9606	ENSP00000345656	Degree(Weight)	VAPA	25.579
101	9606	ENSP00000399457	Degree(Weight)	DDOST	25.207
102	9606	ENSP00000215730	Degree(Weight)	SNAP29	24.76
103	9606	ENSP00000348888	Degree(Weight)	PIGR	24.505
104	9606	ENSP00000294785	Degree(Weight)	NCSTN	24.323
105	9606	ENSP00000452780	Degree(Weight)	B2M	23.502
106	9606	ENSP00000379512	Degree(Weight)	MGST1	23.345
107	9606	ENSP00000265062	Degree(Weight)	RAB7A	23.033
108	9606	ENSP00000477590	Degree(Weight)	CPNE3	23.023
109	9606	ENSP00000317257	Degree(Weight)	CPNE1	22.977
110	9606	ENSP00000400175	Degree(Weight)	RHOA	22.84
111	9606	ENSP00000361824	Degree(Weight)	SPTAN1	22.683
112	9606	ENSP00000260010	Degree(Weight)	TLR2	22.21
113	9606	ENSP00000360609	Degree(Weight)	HSP90AB1	21.493
114	9606	ENSP00000348461	Degree(Weight)	RAC1	21.32
115	9606	ENSP00000211998	Degree(Weight)	VCL	20.713
116	9606	ENSP00000290158	Degree(Weight)	KPNB1	19.823
117	9606	ENSP00000355011	Degree(Weight)	ILF2	18.62
118	9606	ENSP00000391592	Degree(Weight)	PTPN6	18.561
119	9606	ENSP00000339063	Degree(Weight)	EEF1A1	18.431
120	9606	ENSP00000310129	Degree(Weight)	PSMD2	18.296
121	9606	ENSP00000261712	Degree(Weight)	PSMD11	16.427
122	9606	ENSP00000223321	Degree(Weight)	PSMA2	16.312
123	9606	ENSP00000271308	Degree(Weight)	PSMA5	16.251
124	9606	ENSP00000353444	Degree(Weight)	RAB5B	15.747
125	9606	ENSP00000349437	Degree(Weight)	IGF2R	15.352
126	9606	ENSP00000241052	Degree(Weight)	CAT	15.282
127	9606	ENSP00000348442	Degree(Weight)	PSMD12	15.223
128	9606	ENSP00000377508	Degree(Weight)	JUP	14.742
129	9606	ENSP00000481029	Degree(Weight)	PSMC3	14.395
130	9606	ENSP00000378669	Degree(Weight)	ALDOA	13.485
131	9606	ENSP00000390265	Degree(Weight)	IDH1	13.35
132	9606	ENSP00000259457	Degree(Weight)	PSMB7	13.223
133	9606	ENSP00000364782	Degree(Weight)	NEU1	13.124
134	9606	ENSP00000264639	Degree(Weight)	PSMD3	13.12
135	9606	ENSP00000320171	Degree(Weight)	PKM	12.446
136	9606	ENSP00000229795	Degree(Weight)	MAPK14	12.288
137	9606	ENSP00000360124	Degree(Weight)	PGM1	12.288
138	9606	ENSP00000271450	Degree(Weight)	FCGR2A	12.133
139	9606	ENSP00000333664	Degree(Weight)	ACAA1	12.125
140	9606	ENSP00000273130	Degree(Weight)	DYNC1LI1	11.367
141	9606	ENSP00000264710	Degree(Weight)	RAB10	11
142	9606	ENSP00000262455	Degree(Weight)	ERP44	10.907
143	9606	ENSP00000311449	Degree(Weight)	RAB6A	10.89
144	9606	ENSP00000347197	Degree(Weight)	C5AR1	10.7
145	9606	ENSP00000346437	Degree(Weight)	ATG7	10.404
146	9606	ENSP00000396937	Degree(Weight)	PSMD13	10.356
147	9606	ENSP00000416066	Degree(Weight)	SERPINA1	10.133
148	9606	ENSP00000363117	Degree(Weight)	FGR	10.099
149	9606	ENSP00000478479	Degree(Weight)	RAB18	10.059
150	9606	ENSP00000417653	Degree(Weight)	DBNL	10.046
151	9606	ENSP00000345347	Degree(Weight)	HMGB1	9.365
152	9606	ENSP00000364802	Degree(Weight)	HSPA1A	9.253
153	9606	ENSP00000356030	Degree(Weight)	CD55	8.737
154	9606	ENSP00000295683	Degree(Weight)	CXCR1	8.154
155	9606	ENSP00000327694	Degree(Weight)	AP2A2	8.048
156	9606	ENSP00000254301	Degree(Weight)	LGALS3	7.987
157	9606	ENSP00000356016	Degree(Weight)	CR1	7.933
158	9606	ENSP00000405573	Degree(Weight)	GPI	7.768
159	9606	ENSP00000321584	Degree(Weight)	IMPDH2	7.651
160	9606	ENSP00000382697	Degree(Weight)	ROCK1	7.571
161	9606	ENSP00000448785	Degree(Weight)	METTL7A	7.222
162	9606	ENSP00000399168	Degree(Weight)	HLA-B	6.6
163	9606	ENSP00000365402	Degree(Weight)	HLA-C	6.094
164	9606	ENSP00000419425	Degree(Weight)	PPIA	5.96
165	9606	ENSP00000269848	Degree(Weight)	PFKL	5.702
166	9606	ENSP00000368646	Degree(Weight)	PRDX4	4.914
167	9606	ENSP00000362924	Degree(Weight)	GSN	4.879
168	9606	ENSP00000300060	Degree(Weight)	ANPEP	4.785
169	9606	ENSP00000265686	Degree(Weight)	TCIRG1	4.776
170	9606	ENSP00000264649	Degree(Weight)	ATP6V0A1	4.677
171	9606	ENSP00000382840	Degree(Weight)	DDX3X	4.588
172	9606	ENSP00000364801	Degree(Weight)	HSPA1B	4.534
173	9606	ENSP00000381565	Degree(Weight)	DIAPH1	4.363
174	9606	ENSP00000377380	Degree(Weight)	ARHGAP9	3.925
175	9606	ENSP00000340648	Degree(Weight)	HUWE1	3.879
176	9606	ENSP00000369129	Degree(Weight)	DSP	3.759
177	9606	ENSP00000257192	Degree(Weight)	DSG1	3.078
178	9606	ENSP00000381607	Degree(Weight)	GSTP1	2.831
179	9606	ENSP00000376889	Degree(Weight)	NME2	2.801
180	9606	ENSP00000352257	Degree(Weight)	XRCC6	2.674
181	9606	ENSP00000271638	Degree(Weight)	S100A11	2.662
182	9606	ENSP00000340736	Degree(Weight)	GYG1	2.34
183	9606	ENSP00000252244	Degree(Weight)	KRT1	2.093
184	9606	ENSP00000262428	Degree(Weight)	COTL1	1.638
185	9606	ENSP00000331288	Degree(Weight)	TMEM173	1.579
186	9606	ENSP00000354532	Degree(Weight)	PNP	1.385
187	9606	ENSP00000370115	Degree(Weight)	SERPINB1	1.363
188	9606	ENSP00000365042	Degree(Weight)	CSNK2B	1.052
189	9606	ENSP00000318066	Degree(Weight)	ENPP4	0.477
190	9606	ENSP00000258418	Degree(Weight)	CAB39	0.41
191	9606	ENSP00000296370	Degree(Weight)	S100P	0
192	9606	ENSP00000378760	Degree(Weight)	MVP	0
193	9606	ENSP00000326706	Degree(Weight)	PLEKHO2	0

## Sheet: Cytokines storm
1	9606	ENSP00000269305	Degree(Weight)	TP53	114.272
2	9606	ENSP00000398698	Degree(Weight)	TNF	113.552
3	9606	ENSP00000263025	Degree(Weight)	MAPK3	110.762
4	9606	ENSP00000215832	Degree(Weight)	MAPK1	106.453
5	9606	ENSP00000451828	Degree(Weight)	AKT1	103.622
6	9606	ENSP00000407586	Degree(Weight)	HRAS	98.912
7	9606	ENSP00000264657	Degree(Weight)	STAT3	98.127
8	9606	ENSP00000362680	Degree(Weight)	SRC	98.033
9	9606	ENSP00000384273	Degree(Weight)	RELA	87.107
10	9606	ENSP00000441543	Degree(Weight)	UBC	84.869
11	9606	ENSP00000226574	Degree(Weight)	NFKB1	84.853
12	9606	ENSP00000358548	Degree(Weight)	NRAS	83.778
13	9606	ENSP00000388107	Degree(Weight)	UBA52	83.556
14	9606	ENSP00000272317	Degree(Weight)	RPS27A	82.657
15	9606	ENSP00000304697	Degree(Weight)	UBB	82.254
16	9606	ENSP00000275493	Degree(Weight)	EGFR	82.104
17	9606	ENSP00000378974	Degree(Weight)	MAPK8	79.934
18	9606	ENSP00000335153	Degree(Weight)	HSP90AA1	79.78
19	9606	ENSP00000265171	Degree(Weight)	EGF	79.206
20	9606	ENSP00000227507	Degree(Weight)	CCND1	78.367
21	9606	ENSP00000354394	Degree(Weight)	STAT1	77.587
22	9606	ENSP00000229795	Degree(Weight)	MAPK14	70.997
23	9606	ENSP00000216797	Degree(Weight)	NFKBIA	68.895
24	9606	ENSP00000371067	Degree(Weight)	JAK2	68.302
25	9606	ENSP00000346839	Degree(Weight)	FN1	67.699
26	9606	ENSP00000340944	Degree(Weight)	PTPN11	65.184
27	9606	ENSP00000302486	Degree(Weight)	MAP2K1	64.827
28	9606	ENSP00000471896	Degree(Weight)	IRF3	64.542
29	9606	ENSP00000324804	Degree(Weight)	PPP2R1A	63.156
30	9606	ENSP00000383118	Degree(Weight)	CDC42	62.717
31	9606	ENSP00000264832	Degree(Weight)	ICAM1	62.32
32	9606	ENSP00000245414	Degree(Weight)	IRF1	62.227
33	9606	ENSP00000343204	Degree(Weight)	JAK1	59.331
34	9606	ENSP00000433623	Degree(Weight)	TRAF6	59.232
35	9606	ENSP00000401303	Degree(Weight)	SHC1	58.974
36	9606	ENSP00000311032	Degree(Weight)	CASP3	58.915
37	9606	ENSP00000358983	Degree(Weight)	NFKB2	58.61
38	9606	ENSP00000251849	Degree(Weight)	RAF1	58.389
39	9606	ENSP00000376345	Degree(Weight)	GRB2	57.899
40	9606	ENSP00000368699	Degree(Weight)	ISG15	57.058
41	9606	ENSP00000309474	Degree(Weight)	PSMD1	56.368
42	9606	ENSP00000311344	Degree(Weight)	PPP2R1B	55.952
43	9606	ENSP00000359910	Degree(Weight)	PSMA7	55.403
44	9606	ENSP00000216455	Degree(Weight)	PSMA3	55.33
45	9606	ENSP00000363993	Degree(Weight)	PSMB9	54.06
46	9606	ENSP00000310129	Degree(Weight)	PSMD2	53.938
47	9606	ENSP00000261479	Degree(Weight)	PSMA6	53.111
48	9606	ENSP00000271308	Degree(Weight)	PSMA5	52.966
49	9606	ENSP00000157812	Degree(Weight)	PSMC4	52.904
50	9606	ENSP00000428924	Degree(Weight)	LYN	52.453
51	9606	ENSP00000263464	Degree(Weight)	BIRC3	52.413
52	9606	ENSP00000414359	Degree(Weight)	PSMA1	52.191
53	9606	ENSP00000351015	Degree(Weight)	NF1	52.116
54	9606	ENSP00000310572	Degree(Weight)	PSMC5	51.8
55	9606	ENSP00000306245	Degree(Weight)	FOS	51.52
56	9606	ENSP00000223321	Degree(Weight)	PSMA2	51.466
57	9606	ENSP00000261303	Degree(Weight)	PSMC1	51.457
58	9606	ENSP00000481029	Degree(Weight)	PSMC3	51.056
59	9606	ENSP00000269571	Degree(Weight)	ERBB2	50.929
60	9606	ENSP00000261712	Degree(Weight)	PSMD11	50.782
61	9606	ENSP00000381775	Degree(Weight)	TNFSF11	50.744
62	9606	ENSP00000231487	Degree(Weight)	SKP1	50.741
63	9606	ENSP00000482657	Degree(Weight)	MAP3K14	50.448
64	9606	ENSP00000412324	Degree(Weight)	PPP2R5C	50.304
65	9606	ENSP00000268058	Degree(Weight)	PML	50.278
66	9606	ENSP00000349770	Degree(Weight)	IRF5	49.969
67	9606	ENSP00000432083	Degree(Weight)	HSPA8	49.863
68	9606	ENSP00000351314	Degree(Weight)	PSMB10	49.633
69	9606	ENSP00000348442	Degree(Weight)	PSMD12	49.523
70	9606	ENSP00000349960	Degree(Weight)	ACTB	48.905
71	9606	ENSP00000337641	Degree(Weight)	PPP2R5E	48.849
72	9606	ENSP00000216802	Degree(Weight)	PSME2	48.738
73	9606	ENSP00000355325	Degree(Weight)	PSMB5	48.3
74	9606	ENSP00000333685	Degree(Weight)	MAPK11	48.226
75	9606	ENSP00000362334	Degree(Weight)	PSMB2	48.184
76	9606	ENSP00000441691	Degree(Weight)	ITGAM	48.107
77	9606	ENSP00000268638	Degree(Weight)	IRF8	47.862
78	9606	ENSP00000259457	Degree(Weight)	PSMB7	47.393
79	9606	ENSP00000483688	Degree(Weight)	PSMB3	46.966
80	9606	ENSP00000270586	Degree(Weight)	PSMB6	46.705
81	9606	ENSP00000257570	Degree(Weight)	OASL	46.66
82	9606	ENSP00000483825	Degree(Weight)	IKBKG	46.554
83	9606	ENSP00000264639	Degree(Weight)	PSMD3	46.368
84	9606	ENSP00000341189	Degree(Weight)	PTK2	46.16
85	9606	ENSP00000364907	Degree(Weight)	SYK	45.883
86	9606	ENSP00000372155	Degree(Weight)	PSME1	45.771
87	9606	ENSP00000396937	Degree(Weight)	PSMD13	45.664
88	9606	ENSP00000314067	Degree(Weight)	PAK2	45.224
89	9606	ENSP00000452780	Degree(Weight)	B2M	45.096
90	9606	ENSP00000332973	Degree(Weight)	SMAD3	44.075
91	9606	ENSP00000365048	Degree(Weight)	TNFSF13B	44.056
92	9606	ENSP00000239938	Degree(Weight)	EGR1	43.854
93	9606	ENSP00000361930	Degree(Weight)	YWHAB	43.767
94	9606	ENSP00000288602	Degree(Weight)	BRAF	42.937
95	9606	ENSP00000358723	Degree(Weight)	RAP1A	42.761
96	9606	ENSP00000430684	Degree(Weight)	IKBKB	42.655
97	9606	ENSP00000250559	Degree(Weight)	RAP1B	41.886
98	9606	ENSP00000358997	Degree(Weight)	IRAK1	41.76
99	9606	ENSP00000262948	Degree(Weight)	MAP2K2	41.473
100	9606	ENSP00000379287	Degree(Weight)	YWHAZ	41.391
101	9606	ENSP00000379350	Degree(Weight)	ITGB1	41.065
102	9606	ENSP00000379873	Degree(Weight)	HLA-A	40.243
103	9606	ENSP00000381070	Degree(Weight)	MAP2K7	40.038
104	9606	ENSP00000211998	Degree(Weight)	VCL	39.978
105	9606	ENSP00000388001	Degree(Weight)	OAS1	39.647
106	9606	ENSP00000369213	Degree(Weight)	DDX58	38.877
107	9606	ENSP00000352157	Degree(Weight)	MAPK10	38.678
108	9606	ENSP00000399168	Degree(Weight)	HLA-B	37.994
109	9606	ENSP00000474412	Degree(Weight)	CCL5	37.987
110	9606	ENSP00000359424	Degree(Weight)	CHUK	37.634
111	9606	ENSP00000284981	Degree(Weight)	APP	37.452
112	9606	ENSP00000425561	Degree(Weight)	EIF4E	37.327
113	9606	ENSP00000378217	Degree(Weight)	PRKCD	37.321
114	9606	ENSP00000343023	Degree(Weight)	SP100	37.282
115	9606	ENSP00000365402	Degree(Weight)	HLA-C	37.046
116	9606	ENSP00000431885	Degree(Weight)	TYK2	36.992
117	9606	ENSP00000365817	Degree(Weight)	HLA-E	36.261
118	9606	ENSP00000317272	Degree(Weight)	MET	36.119
119	9606	ENSP00000358335	Degree(Weight)	MAP3K7	35.872
120	9606	ENSP00000290158	Degree(Weight)	KPNB1	35.736
121	9606	ENSP00000412927	Degree(Weight)	HLA-G	34.953
122	9606	ENSP00000391592	Degree(Weight)	PTPN6	34.881
123	9606	ENSP00000259951	Degree(Weight)	HLA-F	34.498
124	9606	ENSP00000254436	Degree(Weight)	TRIM21	34.138
125	9606	ENSP00000454623	Degree(Weight)	ITGAX	34.128
126	9606	ENSP00000375892	Degree(Weight)	AKT2	34.015
127	9606	ENSP00000228918	Degree(Weight)	LTBR	33.759
128	9606	ENSP00000362965	Degree(Weight)	PTAFR	33.416
129	9606	ENSP00000380948	Degree(Weight)	ITGB2	33.276
130	9606	ENSP00000309591	Degree(Weight)	PRKACA	33.167
131	9606	ENSP00000356426	Degree(Weight)	TAB2	33.145
132	9606	ENSP00000329418	Degree(Weight)	SOCS1	33.085
133	9606	ENSP00000262407	Degree(Weight)	ITGA2B	32.879
134	9606	ENSP00000376077	Degree(Weight)	SUMO1	32.669
135	9606	ENSP00000403495	Degree(Weight)	LTA	32.564
136	9606	ENSP00000381958	Degree(Weight)	KSR1	32.087
137	9606	ENSP00000385824	Degree(Weight)	FOXO3	31.313
138	9606	ENSP00000374455	Degree(Weight)	SQSTM1	31.298
139	9606	ENSP00000366563	Degree(Weight)	PIK3CD	30.187
140	9606	ENSP00000283195	Degree(Weight)	RANBP2	30.075
141	9606	ENSP00000336829	Degree(Weight)	FGG	29.84
142	9606	ENSP00000360869	Degree(Weight)	IFIT1	29.696
143	9606	ENSP00000345347	Degree(Weight)	HMGB1	29.513
144	9606	ENSP00000364076	Degree(Weight)	HLA-DQA2	29.438
145	9606	ENSP00000300589	Degree(Weight)	NOD2	29.368
146	9606	ENSP00000306361	Degree(Weight)	FGA	29.323
147	9606	ENSP00000345083	Degree(Weight)	MAP2K3	29.219
148	9606	ENSP00000380638	Degree(Weight)	PTK2B	29.19
149	9606	ENSP00000252593	Degree(Weight)	BST2	29.026
150	9606	ENSP00000329967	Degree(Weight)	TBK1	28.902
151	9606	ENSP00000468348	Degree(Weight)	MAP2K6	28.693
152	9606	ENSP00000301633	Degree(Weight)	BIRC5	28.672
153	9606	ENSP00000311005	Degree(Weight)	MAPK7	27.942
154	9606	ENSP00000306099	Degree(Weight)	FGB	27.383
155	9606	ENSP00000365016	Degree(Weight)	IRS2	27.261
156	9606	ENSP00000359488	Degree(Weight)	GBP5	27.224
157	9606	ENSP00000358866	Degree(Weight)	FLNA	26.699
158	9606	ENSP00000411397	Degree(Weight)	MARK3	26.469
159	9606	ENSP00000264110	Degree(Weight)	ATF2	26.196
160	9606	ENSP00000297185	Degree(Weight)	HSPA9	25.855
161	9606	ENSP00000369373	Degree(Weight)	TRIM5	25.817
162	9606	ENSP00000245185	Degree(Weight)	MT2A	25.81
163	9606	ENSP00000262878	Degree(Weight)	SAMHD1	25.762
164	9606	ENSP00000360891	Degree(Weight)	IFIT2	25.703
165	9606	ENSP00000369299	Degree(Weight)	TRIM22	25.632
166	9606	ENSP00000384620	Degree(Weight)	NRG1	25.4
167	9606	ENSP00000449328	Degree(Weight)	RPLP0	25.001
168	9606	ENSP00000444029	Degree(Weight)	NUP153	24.677
169	9606	ENSP00000384053	Degree(Weight)	CSF2RB	24.353
170	9606	ENSP00000229179	Degree(Weight)	NUP107	24.16
171	9606	ENSP00000274376	Degree(Weight)	RASA1	23.942
172	9606	ENSP00000327251	Degree(Weight)	NOS2	23.766
173	9606	ENSP00000245544	Degree(Weight)	NUP85	23.551
174	9606	ENSP00000292303	Degree(Weight)	CCR5	23.317
175	9606	ENSP00000239223	Degree(Weight)	DUSP1	23.178
176	9606	ENSP00000261396	Degree(Weight)	NUP133	22.969
177	9606	ENSP00000382707	Degree(Weight)	IFITM3	22.707
178	9606	ENSP00000233057	Degree(Weight)	EIF2AK2	22.582
179	9606	ENSP00000386187	Degree(Weight)	IFITM1	22.488
180	9606	ENSP00000222823	Degree(Weight)	NOD1	22.388
181	9606	ENSP00000247461	Degree(Weight)	CANX	22.101
182	9606	ENSP00000314733	Degree(Weight)	TOLLIP	21.92
183	9606	ENSP00000269349	Degree(Weight)	EIF4A3	21.89
184	9606	ENSP00000483430	Degree(Weight)	IFI27	21.757
185	9606	ENSP00000379098	Degree(Weight)	CAMK2B	21.679
186	9606	ENSP00000257290	Degree(Weight)	PDGFRA	21.368
187	9606	ENSP00000389715	Degree(Weight)	KSR2	21.312
188	9606	ENSP00000311857	Degree(Weight)	PTPN2	21.163
189	9606	ENSP00000299767	Degree(Weight)	HSP90B1	21.104
190	9606	ENSP00000346032	Degree(Weight)	ANXA2	21.007
191	9606	ENSP00000011653	Degree(Weight)	CD4	20.983
192	9606	ENSP00000344208	Degree(Weight)	TRIM14	20.754
193	9606	ENSP00000363371	Degree(Weight)	CNKSR1	20.748
194	9606	ENSP00000471191	Degree(Weight)	NUP62	20.455
195	9606	ENSP00000484689	Degree(Weight)	IFITM2	20.445
196	9606	ENSP00000435412	Degree(Weight)	RPS6KA1	20.399
197	9606	ENSP00000361824	Degree(Weight)	SPTAN1	20.358
198	9606	ENSP00000309597	Degree(Weight)	MAP3K11	20.304
199	9606	ENSP00000347942	Degree(Weight)	RET	19.824
200	9606	ENSP00000254508	Degree(Weight)	NUP210	19.435
201	9606	ENSP00000370542	Degree(Weight)	SDC1	19.171
202	9606	ENSP00000230990	Degree(Weight)	HBEGF	19.162
203	9606	ENSP00000292301	Degree(Weight)	CCR2	19.145
204	9606	ENSP00000443495	Degree(Weight)	ACTN2	18.846
205	9606	ENSP00000291416	Degree(Weight)	TRIM62	18.811
206	9606	ENSP00000310668	Degree(Weight)	NUP93	18.764
207	9606	ENSP00000356713	Degree(Weight)	IFNGR1	18.725
208	9606	ENSP00000339659	Degree(Weight)	TRIM2	18.48
209	9606	ENSP00000317334	Degree(Weight)	TCP1	18.448
210	9606	ENSP00000220751	Degree(Weight)	RIPK2	18.345
211	9606	ENSP00000397073	Degree(Weight)	TRIM10	18.193
212	9606	ENSP00000241453	Degree(Weight)	FLT3	17.913
213	9606	ENSP00000395654	Degree(Weight)	SMARCA4	17.766
214	9606	ENSP00000231498	Degree(Weight)	NUP155	17.67
215	9606	ENSP00000424827	Degree(Weight)	NEDD4	17.591
216	9606	ENSP00000216117	Degree(Weight)	HMOX1	17.527
217	9606	ENSP00000477455	Degree(Weight)	GRIN2B	17.524
218	9606	ENSP00000349467	Degree(Weight)	CALM1	17.486
219	9606	ENSP00000379111	Degree(Weight)	IL4R	17.059
220	9606	ENSP00000379182	Degree(Weight)	RAE1	16.984
221	9606	ENSP00000409346	Degree(Weight)	CISH	16.816
222	9606	ENSP00000416255	Degree(Weight)	EIF4G1	16.651
223	9606	ENSP00000292408	Degree(Weight)	FGFR4	16.571
224	9606	ENSP00000279488	Degree(Weight)	DUSP6	16.517
225	9606	ENSP00000356070	Degree(Weight)	MAPKAPK2	16.217
226	9606	ENSP00000412209	Degree(Weight)	IL5RA	16.09
227	9606	ENSP00000438483	Degree(Weight)	KPNA2	15.849
228	9606	ENSP00000424183	Degree(Weight)	LAMTOR3	15.737
229	9606	ENSP00000005257	Degree(Weight)	RALA	15.509
230	9606	ENSP00000323588	Degree(Weight)	SOX2	15.419
231	9606	ENSP00000319060	Degree(Weight)	CAMK2G	15.068
232	9606	ENSP00000427015	Degree(Weight)	RPS6KA2	14.96
233	9606	ENSP00000247970	Degree(Weight)	PIN1	14.946
234	9606	ENSP00000290219	Degree(Weight)	IFNGR2	14.874
235	9606	ENSP00000298229	Degree(Weight)	INPPL1	14.809
236	9606	ENSP00000361263	Degree(Weight)	RAPGEF1	14.655
237	9606	ENSP00000446007	Degree(Weight)	VIM	14.65
238	9606	ENSP00000370842	Degree(Weight)	IL33	14.479
239	9606	ENSP00000477908	Degree(Weight)	CCL3	14.444
240	9606	ENSP00000484824	Degree(Weight)	MUC1	14.3
241	9606	ENSP00000419425	Degree(Weight)	PPIA	14.269
242	9606	ENSP00000327801	Degree(Weight)	P4HB	14.067
243	9606	ENSP00000479667	Degree(Weight)	RPS6KA5	14.055
244	9606	ENSP00000368884	Degree(Weight)	RPS6KA3	13.956
245	9606	ENSP00000353408	Degree(Weight)	MSN	13.466
246	9606	ENSP00000262039	Degree(Weight)	PIK3C3	13.354
247	9606	ENSP00000354340	Degree(Weight)	UBA3	13.169
248	9606	ENSP00000346694	Degree(Weight)	HNRNPA2B1	13.017
249	9606	ENSP00000379097	Degree(Weight)	AREG	12.875
250	9606	ENSP00000261366	Degree(Weight)	LMNB1	12.87
251	9606	ENSP00000471493	Degree(Weight)	FPR1	12.521
252	9606	ENSP00000314214	Degree(Weight)	VAMP2	12.36
253	9606	ENSP00000340874	Degree(Weight)	MEF2C	12.129
254	9606	ENSP00000362195	Degree(Weight)	CSF3R	12.068
255	9606	ENSP00000396467	Degree(Weight)	MAPKAPK3	11.781
256	9606	ENSP00000259206	Degree(Weight)	IL1RN	11.524
257	9606	ENSP00000261233	Degree(Weight)	IRAK3	11.192
258	9606	ENSP00000280154	Degree(Weight)	PDCD4	11.056
259	9606	ENSP00000266557	Degree(Weight)	CD27	10.866
260	9606	ENSP00000310244	Degree(Weight)	RASGRP1	10.816
261	9606	ENSP00000224337	Degree(Weight)	BLNK	10.014
262	9606	ENSP00000343701	Degree(Weight)	KPNA1	9.673
263	9606	ENSP00000368538	Degree(Weight)	TNFRSF4	9.424
264	9606	ENSP00000367013	Degree(Weight)	TNFRSF25	9.276
265	9606	ENSP00000440005	Degree(Weight)	ARF1	8.881
266	9606	ENSP00000394794	Degree(Weight)	PTPN13	8.58
267	9606	ENSP00000216336	Degree(Weight)	CTSG	8.265
268	9606	ENSP00000349259	Degree(Weight)	SPTBN1	8.168
269	9606	ENSP00000351342	Degree(Weight)	PTPN5	8.133
270	9606	ENSP00000420213	Degree(Weight)	FLNB	7.942
271	9606	ENSP00000371798	Degree(Weight)	FSCN1	7.918
272	9606	ENSP00000298573	Degree(Weight)	DUSP16	7.723
273	9606	ENSP00000478699	Degree(Weight)	TNFRSF9	7.645
274	9606	ENSP00000381581	Degree(Weight)	LCP1	7.466
275	9606	ENSP00000296577	Degree(Weight)	ABCE1	7.332
276	9606	ENSP00000403636	Degree(Weight)	SYNGAP1	6.965
277	9606	ENSP00000274276	Degree(Weight)	OSMR	6.69
278	9606	ENSP00000403104	Degree(Weight)	SIGIRR	6.624
279	9606	ENSP00000261652	Degree(Weight)	TNFRSF13B	6.59
280	9606	ENSP00000244174	Degree(Weight)	IL9R	5.834
281	9606	ENSP00000175756	Degree(Weight)	PTPN18	5.685
282	9606	ENSP00000328207	Degree(Weight)	TNFRSF18	5.586
283	9606	ENSP00000221847	Degree(Weight)	EBI3	5.49
284	9606	ENSP00000011619	Degree(Weight)	RANBP9	5.366
285	9606	ENSP00000217233	Degree(Weight)	TRIB3	5.155
286	9606	ENSP00000377047	Degree(Weight)	PTPRZ1	5.122
287	9606	ENSP00000053243	Degree(Weight)	TNFRSF17	4.844
288	9606	ENSP00000264431	Degree(Weight)	RAPGEF2	4.385
289	9606	ENSP00000400433	Degree(Weight)	HNRNPF	4.063
290	9606	ENSP00000380421	Degree(Weight)	IL15RA	4.055
291	9606	ENSP00000401645	Degree(Weight)	SERPINB2	4.051
292	9606	ENSP00000349205	Degree(Weight)	PIK3R4	3.679
293	9606	ENSP00000415900	Degree(Weight)	IL31RA	3.03
294	9606	ENSP00000378856	Degree(Weight)	LGALS9	2.873
295	9606	ENSP00000258443	Degree(Weight)	EDAR	1.505
296	9606	ENSP00000358727	Degree(Weight)	GSTO1	1.248
297	9606	ENSP00000321259	Degree(Weight)	TALDO1	0.45
298	9606	ENSP00000331127	Degree(Weight)	BOLA2	0.427
299	9606	ENSP00000340684	Degree(Weight)	MAOA	0.422
