# Supplementary material for: In silico and in vitro studies reveal complement system drives coagulation cascade in SARS-CoV-2 pathogenesis
Source: Comput Struct Biotechnol J. 2020 Nov 11;18:3734–44. doi: 10.1016/j.csbj.2020.11.005 (PMC7657020; doi:10.1016/j.csbj.2020.11.005)
Supplement: Supplementary data 6 [file mmc6.xlsx]

## Sheet: Transcriptomics
Gene_name	Ensembl_ID	Accession	logFC	P.Value	adj.P.Val	SIGN
BDKRB1	NA	NA	NA	NA	NA	NA
BDKRB2	NA	NA	NA	NA	NA	NA
C1QA	NA	NA	NA	NA	NA	NA
C1QB	NA	NA	NA	NA	NA	NA
C1QC	NA	NA	NA	NA	NA	NA
C3AR1	NA	NA	NA	NA	NA	NA
C5AR1	NA	NA	NA	NA	NA	NA
C8G	NA	NA	NA	NA	NA	NA
C9	NA	NA	NA	NA	NA	NA
CFHR3	NA	NA	NA	NA	NA	NA
CR1	NA	NA	NA	NA	NA	NA
CR1L	NA	NA	NA	NA	NA	NA
CR2	NA	NA	NA	NA	NA	NA
F13A1	NA	NA	NA	NA	NA	NA
F2RL3	NA	NA	NA	NA	NA	NA
F9	NA	NA	NA	NA	NA	NA
ITGAM	NA	NA	NA	NA	NA	NA
ITGAX	NA	NA	NA	NA	NA	NA
ITGB2	NA	NA	NA	NA	NA	NA
PROCR	NA	NA	NA	NA	NA	NA
SERPINB2	NA	NA	NA	NA	NA	NA
THBD	NA	NA	NA	NA	NA	NA
VSIG4	NA	NA	NA	NA	NA	NA
VWF	NA	NA	NA	NA	NA	NA
C4BPA	ENSG00000123838	F2Z2V7	0.00286836	0.181673	0.266161	Not Sign
CD55	ENSG00000196352	H7BY55	0.000623363	0.90131	0.926772	Not Sign
CD59	ENSG00000085063	A0A2U3TZL5	0.00094478	0.687252	0.758387	Not Sign
CFD	ENSG00000197766	K7ERG9	-0.0118071	0.14778	0.225378	Not Sign
CFHR5	ENSG00000134389	Q9BXR6	0.00904295	0.202998	0.289954	Not Sign
CLU	ENSG00000120885	E5RG36	0.00244246	0.262531	0.356467	Not Sign
F10	ENSG00000126218	F8WBM7	0.0119768	0.0234498	0.0526371	Not Sign
F2R	ENSG00000181104	G3XAL6	-0.00385457	0.196071	0.282265	Not Sign
F2RL2	ENSG00000164220	O00254	-0.0088936	0.247785	0.340468	Not Sign
F3	ENSG00000117525	P13726	-0.0081934	0.0295038	0.0626622	Not Sign
MASP2	ENSG00000009724	O00187	0.0151425	0.0493136	0.0939346	Not Sign
PLAU	ENSG00000122861	P00749	-0.0056094	0.11798	0.188051	Not Sign
PROC	ENSG00000115718	F2Z2A0	0.00975978	0.102818	0.168353	Not Sign
SERPINA5	ENSG00000188488	P05154	-0.000751755	0.679428	0.751791	Not Sign
VTN	ENSG00000109072	P04004	-0.00110848	0.742937	0.804342	Not Sign
A2M	ENSG00000175899	F5H1E8	0.0164882	1.02e-05	0.000410442	Sign
C1R	ENSG00000159403	P00736	0.0201112	0.000288136	0.00242014	Sign
C1S	ENSG00000182326	F5H7T4	0.00966723	0.0167427	0.0405482	Sign
C2	ENSG00000166278	F2Z3N2	0.030621	8.78e-06	0.000388436	Sign
C3	ENSG00000125730	P01024	0.0316815	1.58e-05	0.000506542	Sign
C4A	ENSG00000244731	P0C0L4	0.0659977	1.45e-05	0.000490024	Sign
C4B	ENSG00000224389	F5GXS0	0.0712717	7.74e-06	0.000361443	Sign
C4BPB	ENSG00000123843	P20851	0.0133211	0.00404851	0.014314	Sign
C5	ENSG00000106804	P01031	0.0206696	4e-06	0.000268393	Sign
C6	ENSG00000039537	C9JC72	0.0529827	0.000109438	0.00131365	Sign
C7	ENSG00000112936	P10643	0.0185428	0.0155153	0.0383899	Sign
C8A	ENSG00000157131	P07357	0.033971	3.97e-06	0.000268393	Sign
C8B	ENSG00000021852	F5GY80	0.0873059	6.28e-07	0.000156092	Sign
CD46	ENSG00000117335	P15529	0.0131065	1.61e-05	0.000511132	Sign
CFB	ENSG00000243649	P00751	0.0387826	9.61e-05	0.00122429	Sign
CFH	ENSG00000000971	Q5TFM2	0.0349811	2.9e-07	0.000116413	Sign
CFHR1	ENSG00000244414	Q03591	0.05377	1.05e-06	0.000199945	Sign
CFHR4	ENSG00000134365	A0A0C4DH21	0.0356123	0.000726478	0.00440744	Sign
CFI	ENSG00000205403	P05156	0.0355481	2.41e-07	0.000111953	Sign
CPB2	ENSG00000080618	A0A087WSY5	-0.00678471	0.0203027	0.0471039	Sign
F11	ENSG00000088926	H0Y596	0.0191667	0.00220695	0.0093442	Sign
F12	ENSG00000131187	P00748	0.0171643	0.0125909	0.0328266	Sign
F13B	ENSG00000143278	A0A3B3IS66	0.0335665	2.52e-07	0.000111953	Sign
F2	ENSG00000180210	E9PIT3	0.0107017	0.00405848	0.0143367	Sign
F5	ENSG00000198734	A0A0A0MRJ7	0.0217877	1.26e-06	0.000199945	Sign
F7	ENSG00000057593	E9PH36	0.0232548	0.000470065	0.00331452	Sign
F8	ENSG00000185010	B1B0G8	0.0201644	0.0157524	0.0387913	Sign
FGA	ENSG00000171560	P02671	0.0193955	1.1e-05	0.000421757	Sign
FGB	ENSG00000171564	P02675	0.0120801	0.00178949	0.00808031	Sign
FGG	ENSG00000171557	C9JC84	0.0172839	5.02e-05	0.000887184	Sign
KLKB1	ENSG00000164344	P03952	0.0341777	3.04e-05	0.000678184	Sign
KNG1	ENSG00000113889	P01042	0.0137227	4.23e-05	0.000801974	Sign
MASP1	ENSG00000127241	P48740	0.00768421	0.0110731	0.0298461	Sign
MBL2	ENSG00000165471	P11226	0.0487443	2.21e-09	2.75e-05	Sign
PLAT	ENSG00000104368	B4DN26	0.0206538	0.00565299	0.0182242	Sign
PLG	ENSG00000122194	A6PVI2	0.0518192	3.42e-07	0.000116642	Sign
PROS1	ENSG00000184500	A0A3B3IRK9	0.0139053	6.63e-06	0.000337756	Sign
SERPINA1	ENSG00000197249	G3V5R8	0.0114285	8.37e-05	0.00114314	Sign
SERPINC1	ENSG00000117601	Q8TCE1	0.0314918	2.38e-07	0.000111953	Sign
SERPIND1	ENSG00000099937	P05546	0.0299166	4.08e-07	0.000120877	Sign
SERPINE1	ENSG00000106366	P05121	0.05068	2.53e-06	0.000233268	Sign
SERPINF2	ENSG00000167711	P08697	0.0220957	0.00334895	0.0125035	Sign
SERPING1	ENSG00000149131	H9KV48	0.0237556	2.8e-06	0.000241941	Sign
TFPI	ENSG00000003436	C9JQ14	0.0187574	1.31e-05	0.000462216	Sign

## Sheet: Proteomics
Gene_name	Accession	logFC	P.Value	adj.P.Val	SIGN
BDKRB1	NA	NA	NA	NA	NA
BDKRB2	NA	NA	NA	NA	NA
C1QA	NA	NA	NA	NA	NA
C1QB	NA	NA	NA	NA	NA
C1QC	NA	NA	NA	NA	NA
C1R	NA	NA	NA	NA	NA
C3AR1	NA	NA	NA	NA	NA
C4B	NA	NA	NA	NA	NA
C4BPA	NA	NA	NA	NA	NA
C4BPB	NA	NA	NA	NA	NA
C5AR1	NA	NA	NA	NA	NA
C6	NA	NA	NA	NA	NA
C7	NA	NA	NA	NA	NA
C8B	NA	NA	NA	NA	NA
C8G	NA	NA	NA	NA	NA
C9	NA	NA	NA	NA	NA
CD55	NA	NA	NA	NA	NA
CFD	NA	NA	NA	NA	NA
CFHR1	NA	NA	NA	NA	NA
CFHR2	NA	NA	NA	NA	NA
CFHR3	NA	NA	NA	NA	NA
CFHR4	NA	NA	NA	NA	NA
CFHR5	NA	NA	NA	NA	NA
CR1	NA	NA	NA	NA	NA
CR1L	NA	NA	NA	NA	NA
CR2	NA	NA	NA	NA	NA
F11	NA	NA	NA	NA	NA
F13A1	NA	NA	NA	NA	NA
F13B	NA	NA	NA	NA	NA
F2R	NA	NA	NA	NA	NA
F2RL2	NA	NA	NA	NA	NA
F2RL3	NA	NA	NA	NA	NA
F3	NA	NA	NA	NA	NA
F7	NA	NA	NA	NA	NA
F8	NA	NA	NA	NA	NA
F9	NA	NA	NA	NA	NA
ITGAM	NA	NA	NA	NA	NA
ITGAX	NA	NA	NA	NA	NA
ITGB2	NA	NA	NA	NA	NA
KLKB1	NA	NA	NA	NA	NA
MASP2	NA	NA	NA	NA	NA
PLAT	NA	NA	NA	NA	NA
PLAU	NA	NA	NA	NA	NA
PLAUR	NA	NA	NA	NA	NA
PROCR	NA	NA	NA	NA	NA
SERPINB2	NA	NA	NA	NA	NA
THBD	NA	NA	NA	NA	NA
VSIG4	NA	NA	NA	NA	NA
VWF	NA	NA	NA	NA	NA
C1S	P09871	-0.000582952	0.90083	0.92651	Not Sign
C8A	P07357	0.00666779	0.223103	0.299362	Not Sign
CPB2	Q96IY4	-0.000421131	0.905811	0.930399	Not Sign
F12	P00748	0.000318334	0.885465	0.915197	Not Sign
MASP1	P48740	0.000148059	0.891025	0.919107	Not Sign
SERPINA5	P05154	0.000732439	0.558433	0.635903	Not Sign
TFPI	P10646	0.000532257	0.749445	0.801192	Not Sign
VTN	P04004	-0.000280558	0.932999	0.950707	Not Sign
A2M	P01023	0.00835484	5.11e-05	0.00138597	Sign
C2	P06681	0.00602257	0.00995246	0.0271644	Sign
C3	P01024	0.0140255	5.15e-05	0.00138725	Sign
C4A	P0C0L4	0.00997891	0.000204727	0.00259283	Sign
C5	P01031	0.00699926	0.000130783	0.00211093	Sign
CD46	P15529	0.00623002	0.00251881	0.0108487	Sign
CD59	P13987	0.00483283	0.0105807	0.0283408	Sign
CFB	P00751	0.0167727	0.000669978	0.00505715	Sign
CFH	P08603	0.0159564	3.56e-07	0.000138245	Sign
CFI	P05156	0.013087	1.28e-05	0.000638632	Sign
CLU	P10909	0.00462704	0.00571597	0.0183067	Sign
F10	P00742	0.0115611	2.38e-05	0.000909147	Sign
F2	P00734	0.0081023	0.000427937	0.003985	Sign
F5	P12259	0.00951356	7.32e-06	0.000461685	Sign
FGA	P02671	0.0133332	0.000466548	0.00420815	Sign
FGB	P02675	0.0115415	8.55e-05	0.00171569	Sign
FGG	P02679	0.0186672	5.43e-06	0.000414365	Sign
KNG1	P01042	0.011723	0.000295614	0.00316287	Sign
MBL2	P11226	0.0173027	0.000178968	0.00236904	Sign
PLG	P00747	0.00806399	0.000870358	0.00581012	Sign
PROC	P04070	0.0219952	1.48e-06	0.000225806	Sign
PROS1	P07225	0.00963148	0.000119651	0.0020133	Sign
SERPINA1	P01009	-0.00356776	0.0089214	0.0251101	Sign
SERPINC1	P01008	0.0228482	1.23e-08	3.8e-05	Sign
SERPIND1	P05546	0.022977	5.44e-08	4.22e-05	Sign
SERPINE1	P05121	0.0248951	5.65e-07	0.000168678	Sign
SERPINF2	P08697	0.0106379	0.000468873	0.00422421	Sign
SERPING1	P05155	0.0154617	7.66e-05	0.00163785	Sign
